# Supplementary material for: Systematic analysis of the cuprotosis in tumor microenvironment and prognosis of gastric cancer
Source: Heliyon. 2023 Feb 17;9(3):e13831. doi: 10.1016/j.heliyon.2023.e13831 (PMC9988515; doi:10.1016/j.heliyon.2023.e13831)
Supplement: Multimedia component 1 [file mmc1.xlsx]

## Sheet: Table. S1
Table. S1 Univariate survival analysis of 10 cuprotosis molecules in 1544 patients
id	HR	HR.95L	HR.95H	pvalue
LIAS	0.754041	0.649217	0.875789	0.000218445
FDX1	0.776956	0.657962	0.91747	0.00292492
PDHA1	0.784406	0.661993	0.929454	0.00503082
DLAT	0.805188	0.679593	0.953995	0.0122696
CDKN2A	1.05184	0.988948	1.11873	0.108128
LIPT1	0.868276	0.702769	1.07276	0.190522
MTF1	0.862559	0.681065	1.09242	0.219966
PDHB	1.08026	0.870913	1.33994	0.482402
DLD	0.961781	0.836673	1.1056	0.583637
GLS	1.02337	0.906201	1.15569	0.709629
