# Supplementary material for: Systematic analysis of the cuprotosis in tumor microenvironment and prognosis of gastric cancer
Source: Heliyon. 2023 Feb 17;9(3):e13831. doi: 10.1016/j.heliyon.2023.e13831 (PMC9988515; doi:10.1016/j.heliyon.2023.e13831)
Supplement: Multimedia component 2 [file mmc2.xlsx]

## Sheet: Sheet1
Table. S2 Expressions of immune function genes in Clusters A, B and C
Immune functions	genes	Characteristic	Cluster A (n = 651)	Cluster B (n = 525)	Cluster C (n = 368)	p-value*
Stiulators	TNFSF4	Mean (SD)	4.93 (0.72)	5.01 (0.78)	4.89 (0.72)	0.055
Stiulators	BTNL2	Mean (SD)	3.48 (0.32)	3.45 (0.31)	3.44 (0.33)	0.111
Stiulators	MICB	Mean (SD)	5.73 (0.79)	5.80 (0.76)	5.82 (0.88)	0.137
Stiulators	TNFSF15	Mean (SD)	5.28 (0.74)	5.35 (0.82)	5.27 (0.80)	0.163
Stiulators	MICA	Mean (SD)	5.65 (0.50)	5.70 (0.53)	5.68 (0.68)	0.282
Stiulators	NT5E	Mean (SD)	6.09 (0.88)	6.02 (0.88)	6.02 (0.91)	0.36
Stiulators	CD70	Mean (SD)	4.79 (0.74)	4.85 (0.73)	4.84 (0.76)	0.365
Stiulators	CD80	Mean (SD)	4.36 (0.44)	4.31 (0.49)	4.26 (0.43)	0.002
Stiulators	TNFSF18	Mean (SD)	3.87 (0.58)	3.78 (0.55)	3.76 (0.50)	0.006
Stiulators	TNFRSF9	Mean (SD)	4.22 (0.50)	4.27 (0.58)	4.18 (0.50)	0.034
Stiulators	CD27	Mean (SD)	5.57 (0.90)	5.78 (1.04)	5.21 (0.86)	<0.001
Stiulators	CD28	Mean (SD)	3.89 (0.48)	4.01 (0.55)	3.70 (0.45)	<0.001
Stiulators	CD40	Mean (SD)	5.56 (0.70)	5.81 (0.71)	5.46 (0.66)	<0.001
Stiulators	CD40LG	Mean (SD)	4.31 (0.56)	4.44 (0.67)	4.15 (0.54)	<0.001
Stiulators	CD48	Mean (SD)	6.16 (0.88)	6.39 (0.99)	5.73 (0.81)	<0.001
Stiulators	CD86	Mean (SD)	5.42 (0.70)	5.48 (0.72)	5.20 (0.69)	<0.001
Stiulators	CXCL12	Mean (SD)	6.09 (1.06)	6.52 (1.27)	5.64 (0.91)	<0.001
Stiulators	CXCR4	Mean (SD)	7.39 (0.95)	7.70 (1.00)	7.18 (0.92)	<0.001
Stiulators	ENTPD1	Mean (SD)	6.16 (0.58)	6.38 (0.64)	5.97 (0.57)	<0.001
Stiulators	HHLA2	Mean (SD)	4.25 (0.99)	4.01 (1.03)	4.29 (1.15)	<0.001
Stiulators	ICOS	Mean (SD)	4.43 (0.79)	4.55 (0.90)	4.28 (0.78)	<0.001
Stiulators	ICOSLG	Mean (SD)	4.69 (0.36)	4.65 (0.36)	4.59 (0.37)	<0.001
Stiulators	IL6R	Mean (SD)	4.76 (0.57)	4.84 (0.54)	4.67 (0.53)	<0.001
Stiulators	LTA	Mean (SD)	4.12 (0.54)	4.24 (0.61)	4.03 (0.46)	<0.001
Stiulators	PVR	Mean (SD)	6.00 (0.57)	5.98 (0.59)	6.24 (0.62)	<0.001
Stiulators	TNFRSF13B	Mean (SD)	4.47 (0.63)	4.67 (0.77)	4.33 (0.53)	<0.001
Stiulators	TNFRSF14	Mean (SD)	7.36 (0.52)	7.41 (0.50)	7.17 (0.60)	<0.001
Stiulators	TNFRSF17	Mean (SD)	4.80 (1.33)	4.89 (1.34)	4.46 (1.18)	<0.001
Stiulators	TNFRSF25	Mean (SD)	5.32 (0.61)	5.46 (0.61)	5.62 (0.80)	<0.001
Stiulators	TNFRSF4	Mean (SD)	4.91 (0.58)	5.07 (0.63)	4.93 (0.58)	<0.001
Stiulators	TNFRSF8	Mean (SD)	4.20 (0.38)	4.21 (0.44)	4.07 (0.39)	<0.001
Stiulators	TNFSF13	Mean (SD)	6.27 (0.63)	6.24 (0.64)	6.00 (0.68)	<0.001
Stiulators	TNFSF14	Mean (SD)	4.79 (0.67)	5.05 (0.71)	4.69 (0.65)	<0.001
Stiulators	TNFSF9	Mean (SD)	4.89 (1.08)	4.78 (0.99)	4.64 (0.87)	<0.001
Stiulators	ULBP1	Mean (SD)	3.73 (0.51)	3.65 (0.46)	3.86 (0.60)	<0.001
Interleukins	IL11	Mean (SD)	4.44 (1.03)	4.49 (1.17)	4.60 (0.97)	0.076
Interleukins	IL1R2	Mean (SD)	5.83 (1.20)	5.86 (1.24)	5.70 (1.15)	0.135
Interleukins	IL22	Mean (SD)	3.69 (0.35)	3.66 (0.31)	3.65 (0.29)	0.146
Interleukins	IL12RB2	Mean (SD)	3.57 (0.48)	3.61 (0.58)	3.54 (0.54)	0.158
Interleukins	IL10RB	Mean (SD)	7.38 (0.43)	7.35 (0.41)	7.33 (0.50)	0.2
Interleukins	IL1A	Mean (SD)	4.05 (0.77)	4.05 (0.82)	4.12 (0.84)	0.36
Interleukins	IL5	Mean (SD)	2.97 (0.38)	2.99 (0.40)	2.97 (0.44)	0.702
Interleukins	IL6	Mean (SD)	5.23 (1.15)	5.47 (1.37)	5.24 (1.20)	0.003
Interleukins	IL18	Mean (SD)	7.15 (0.78)	7.17 (0.74)	7.01 (0.84)	0.009
Interleukins	IL23A	Mean (SD)	4.54 (0.70)	4.56 (0.78)	4.68 (0.79)	0.011
Interleukins	IL9R	Mean (SD)	3.87 (0.32)	3.91 (0.34)	3.85 (0.33)	0.029
Interleukins	IL1B	Mean (SD)	6.44 (1.27)	6.24 (1.34)	6.31 (1.24)	0.032
Interleukins	IL24	Mean (SD)	4.42 (0.93)	4.56 (1.10)	4.45 (1.00)	0.045
Interleukins	IL10	Mean (SD)	4.92 (0.63)	5.15 (0.77)	4.83 (0.73)	<0.001
Interleukins	IL10RA	Mean (SD)	5.94 (0.75)	6.29 (0.82)	5.65 (0.74)	<0.001
Interleukins	IL12A	Mean (SD)	3.68 (0.52)	3.62 (0.44)	3.76 (0.56)	<0.001
Interleukins	IL17B	Mean (SD)	3.48 (0.50)	3.59 (0.58)	3.42 (0.45)	<0.001
Interleukins	IL1R1	Mean (SD)	6.02 (0.69)	6.28 (0.78)	5.85 (0.58)	<0.001
Interleukins	IL21R	Mean (SD)	4.17 (0.53)	4.34 (0.66)	4.06 (0.50)	<0.001
Interleukins	IL26	Mean (SD)	3.11 (0.62)	3.07 (0.56)	2.97 (0.52)	<0.001
Interleukins	IL27RA	Mean (SD)	5.47 (0.64)	5.55 (0.65)	5.26 (0.65)	<0.001
Interleukins	IL2RA	Mean (SD)	4.67 (0.62)	4.76 (0.63)	4.58 (0.58)	<0.001
Interleukins	IL2RB	Mean (SD)	6.38 (0.80)	6.54 (0.88)	6.05 (0.77)	<0.001
Interleukins	IL2RG	Mean (SD)	6.63 (0.91)	6.80 (0.94)	6.51 (0.95)	<0.001
Interleukins	IL32	Mean (SD)	7.86 (0.88)	7.76 (0.88)	7.64 (0.94)	<0.001
Interleukins	IL33	Mean (SD)	5.54 (1.29)	5.81 (1.33)	5.12 (1.26)	<0.001
Interleukins	IL4R	Mean (SD)	6.93 (0.43)	7.24 (0.47)	6.88 (0.53)	<0.001
Interleukins	IL7R	Mean (SD)	6.50 (0.87)	6.81 (1.07)	6.26 (0.92)	<0.001
Interferons	IFNA5	Mean (SD)	3.07 (0.36)	3.03 (0.41)	3.04 (0.33)	0.213
Interferons	IFNB1	Mean (SD)	3.30 (0.39)	3.33 (0.38)	3.31 (0.37)	0.392
Interferons	IFNA1	Mean (SD)	2.95 (0.39)	2.98 (0.42)	2.96 (0.49)	0.482
Interferons	IFNGR2	Mean (SD)	8.62 (0.43)	8.68 (0.39)	8.61 (0.44)	0.029
Interferons	IFNA8	Mean (SD)	3.21 (0.40)	3.22 (0.44)	3.15 (0.42)	0.035
Interferons	IFNAR2	Mean (SD)	5.98 (0.37)	6.14 (0.40)	6.00 (0.37)	<0.001
Interferons	IFNG	Mean (SD)	4.28 (0.98)	4.22 (1.00)	4.05 (0.77)	<0.001
Inhibitors	KIR2DL3	Mean (SD)	4.16 (0.53)	4.12 (0.56)	4.09 (0.46)	0.118
Inhibitors	CTLA4	Mean (SD)	4.75 (0.61)	4.78 (0.70)	4.67 (0.70)	0.047
Inhibitors	CD160	Mean (SD)	3.96 (0.54)	3.96 (0.57)	3.80 (0.41)	<0.001
Inhibitors	CD244	Mean (SD)	3.94 (0.45)	4.02 (0.56)	3.80 (0.39)	<0.001
Inhibitors	CD96	Mean (SD)	4.65 (0.72)	4.84 (0.83)	4.34 (0.63)	<0.001
Inhibitors	CSF1R	Mean (SD)	7.11 (0.82)	7.42 (0.86)	6.78 (0.77)	<0.001
Inhibitors	KDR	Mean (SD)	5.22 (0.52)	5.39 (0.62)	5.18 (0.56)	<0.001
Inhibitors	KIR2DL1	Mean (SD)	3.95 (0.40)	3.92 (0.41)	3.82 (0.32)	<0.001
Inhibitors	LAG3	Mean (SD)	4.98 (0.90)	5.14 (1.00)	4.86 (0.84)	<0.001
Inhibitors	LGALS9	Mean (SD)	6.78 (0.71)	6.78 (0.70)	6.49 (0.74)	<0.001
Inhibitors	PDCD1	Mean (SD)	4.49 (0.64)	4.67 (0.72)	4.46 (0.62)	<0.001
Inhibitors	PDCD1LG2	Mean (SD)	3.85 (0.64)	3.88 (0.65)	3.66 (0.56)	<0.001
Inhibitors	TGFB1	Mean (SD)	5.62 (0.47)	5.86 (0.52)	5.71 (0.52)	<0.001
Inhibitors	TGFBR1	Mean (SD)	5.40 (0.46)	5.56 (0.52)	5.38 (0.43)	<0.001
Inhibitors	VTCN1	Mean (SD)	4.15 (0.88)	4.34 (1.06)	4.49 (1.15)	<0.001
HLA	TAP2	Mean (SD)	5.93 (0.59)	5.89 (0.58)	5.93 (0.57)	0.521
HLA	HLA-F	Mean (SD)	8.40 (0.68)	8.41 (0.68)	8.36 (0.74)	0.551
HLA	TAP1	Mean (SD)	8.77 (0.80)	8.74 (0.79)	8.72 (0.77)	0.609
HLA	HLA-C	Mean (SD)	9.32 (0.57)	9.29 (0.58)	9.32 (0.66)	0.625
HLA	HLA-B	Mean (SD)	10.82 (0.60)	10.81 (0.60)	10.83 (0.74)	0.841
HLA	B2M	Mean (SD)	11.06 (0.45)	11.06 (0.50)	10.91 (0.49)	<0.001
HLA	HLA-A	Mean (SD)	11.10 (0.47)	11.17 (0.46)	11.15 (0.50)	0.044
HLA	HLA-G	Mean (SD)	7.58 (0.71)	7.50 (0.73)	7.63 (0.90)	0.044
HLA	HLA-DMA	Mean (SD)	8.54 (0.92)	8.70 (0.83)	8.12 (1.00)	<0.001
HLA	HLA-DMB	Mean (SD)	8.14 (0.88)	8.30 (0.85)	7.72 (0.91)	<0.001
HLA	HLA-DOA	Mean (SD)	5.72 (0.92)	5.91 (0.90)	5.41 (0.88)	<0.001
HLA	HLA-DOB	Mean (SD)	5.02 (0.85)	5.27 (0.93)	4.77 (0.77)	<0.001
HLA	HLA-DPA1	Mean (SD)	8.67 (1.07)	8.82 (1.05)	8.19 (1.07)	<0.001
HLA	HLA-DPB1	Mean (SD)	7.92 (0.91)	8.15 (0.92)	7.58 (0.93)	<0.001
HLA	HLA-DQA1	Mean (SD)	6.79 (1.68)	6.97 (1.76)	6.34 (1.73)	<0.001
HLA	HLA-DQB1	Mean (SD)	6.40 (1.16)	6.57 (1.11)	6.07 (1.15)	<0.001
HLA	HLA-DRA	Mean (SD)	10.48 (0.95)	10.50 (0.92)	9.99 (1.09)	<0.001
HLA	HLA-E	Mean (SD)	9.45 (0.51)	9.55 (0.50)	9.33 (0.57)	<0.001
HLA	TAPBP	Mean (SD)	7.61 (0.48)	7.76 (0.47)	7.65 (0.49)	<0.001
Chemokines	CXCL5	Mean (SD)	6.33 (2.09)	6.12 (2.20)	6.43 (2.18)	0.076
Chemokines	CCR8	Mean (SD)	3.95 (0.53)	4.00 (0.57)	3.91 (0.54)	0.08
Chemokines	CCR9	Mean (SD)	3.50 (0.45)	3.49 (0.50)	3.44 (0.38)	0.113
Chemokines	CCL27	Mean (SD)	3.24 (0.41)	3.24 (0.38)	3.19 (0.36)	0.196
Chemokines	CXCL10	Mean (SD)	7.54 (1.45)	7.44 (1.49)	7.39 (1.37)	0.198
Chemokines	CXCL1	Mean (SD)	7.01 (1.39)	6.89 (1.46)	6.93 (1.32)	0.284
Chemokines	CCL7	Mean (SD)	3.70 (0.70)	3.74 (0.83)	3.78 (0.74)	0.3
Chemokines	CXCL2	Mean (SD)	6.35 (1.21)	6.29 (1.20)	6.39 (1.20)	0.422
Chemokines	CCL24	Mean (SD)	4.66 (0.99)	4.64 (1.08)	4.58 (0.99)	0.468
Chemokines	CCL1	Mean (SD)	3.28 (0.35)	3.30 (0.39)	3.29 (0.34)	0.633
Chemokines	CCR3	Mean (SD)	3.41 (0.48)	3.40 (0.50)	3.39 (0.48)	0.732
Chemokines	CXCL11	Mean (SD)	5.45 (1.42)	5.23 (1.48)	5.13 (1.31)	0.001
Chemokines	CCL16	Mean (SD)	3.52 (0.45)	3.62 (0.55)	3.52 (0.58)	0.002
Chemokines	CCL18	Mean (SD)	6.05 (1.29)	5.98 (1.35)	5.76 (1.16)	0.002
Chemokines	CXCL6	Mean (SD)	4.69 (1.30)	4.87 (1.54)	5.01 (1.38)	0.002
Chemokines	CCL8	Mean (SD)	5.93 (1.10)	6.11 (1.16)	5.90 (1.14)	0.007
Chemokines	CXCL3	Mean (SD)	6.18 (1.25)	5.99 (1.27)	5.96 (1.18)	0.007
Chemokines	CXCL9	Mean (SD)	7.26 (1.56)	7.31 (1.59)	7.02 (1.45)	0.014
Chemokines	CXCL14	Mean (SD)	6.79 (1.55)	6.96 (1.55)	7.07 (1.58)	0.02
Chemokines	CCL11	Mean (SD)	6.05 (1.16)	6.25 (1.22)	5.80 (1.11)	<0.001
Chemokines	CCL13	Mean (SD)	4.75 (0.88)	4.84 (0.93)	4.57 (0.92)	<0.001
Chemokines	CCL17	Mean (SD)	3.92 (0.65)	4.06 (0.71)	3.91 (0.61)	<0.001
Chemokines	CCL19	Mean (SD)	6.21 (1.60)	6.84 (1.80)	5.68 (1.37)	<0.001
Chemokines	CCL2	Mean (SD)	7.13 (1.03)	7.48 (1.10)	6.95 (1.01)	<0.001
Chemokines	CCL20	Mean (SD)	7.54 (1.86)	7.01 (1.90)	7.68 (1.91)	<0.001
Chemokines	CCL21	Mean (SD)	6.21 (1.32)	6.71 (1.49)	5.89 (1.21)	<0.001
Chemokines	CCL22	Mean (SD)	4.94 (0.79)	5.32 (1.04)	4.89 (0.83)	<0.001
Chemokines	CCL23	Mean (SD)	3.79 (0.69)	4.02 (0.89)	3.67 (0.72)	<0.001
Chemokines	CCL25	Mean (SD)	5.05 (2.13)	4.38 (1.57)	4.34 (1.49)	<0.001
Chemokines	CCL4	Mean (SD)	5.77 (0.77)	5.91 (0.84)	5.65 (0.81)	<0.001
Chemokines	CCL5	Mean (SD)	7.57 (1.08)	7.89 (1.17)	7.18 (1.08)	<0.001
Chemokines	CCR1	Mean (SD)	5.66 (0.67)	5.78 (0.74)	5.51 (0.68)	<0.001
Chemokines	CCR10	Mean (SD)	3.99 (0.55)	4.14 (0.59)	4.03 (0.63)	<0.001
Chemokines	CCR2	Mean (SD)	4.27 (0.62)	4.39 (0.66)	4.06 (0.55)	<0.001
Chemokines	CCR4	Mean (SD)	4.06 (0.67)	4.28 (0.74)	3.92 (0.62)	<0.001
Chemokines	CCR5	Mean (SD)	5.53 (0.66)	5.70 (0.75)	5.30 (0.61)	<0.001
Chemokines	CCR6	Mean (SD)	5.42 (0.56)	5.51 (0.61)	5.24 (0.52)	<0.001
Chemokines	CCR7	Mean (SD)	5.27 (1.00)	5.73 (1.22)	4.98 (0.97)	<0.001
Chemokines	CX3CL1	Mean (SD)	5.80 (0.96)	6.16 (0.96)	5.77 (0.84)	<0.001
Chemokines	CX3CR1	Mean (SD)	4.32 (0.74)	4.48 (0.83)	3.98 (0.53)	<0.001
Chemokines	CXCL13	Mean (SD)	6.53 (1.68)	6.79 (1.86)	6.03 (1.53)	<0.001
Chemokines	CXCR3	Mean (SD)	4.96 (0.67)	5.00 (0.76)	4.70 (0.60)	<0.001
Chemokines	CXCR5	Mean (SD)	3.97 (0.54)	4.14 (0.71)	3.78 (0.49)	<0.001
Chemokines	CXCR6	Mean (SD)	5.14 (0.73)	5.15 (0.85)	4.82 (0.65)	<0.001
*One-way ANOVA
