# Supplementary material for: Systematic analysis of the cuprotosis in tumor microenvironment and prognosis of gastric cancer
Source: Heliyon. 2023 Feb 17;9(3):e13831. doi: 10.1016/j.heliyon.2023.e13831 (PMC9988515; doi:10.1016/j.heliyon.2023.e13831)
Supplement: Multimedia component 3 [file mmc3.xlsx]

## Sheet: Sheet1
Table. S3 Indictors of immune microenvironment in Clusters A, B and C
Variables	Cluster A (Median, IQR)	Cluster B (Median, IQR)	Cluster C (Median, IQR)	p-value#
aDC_XCELL	0.19 (0.14, 0.22)	0.21 (0.16, 0.24)	0.16 (0.13, 0.21)	<0.001
Adipocytes_XCELL	0.06 (0.02, 0.10)	0.06 (0.02, 0.12)	0.04 (0.01, 0.07)	<0.001
Astrocytes_XCELL	0.11 (0.06, 0.16)	0.13 (0.08, 0.17)	0.13 (0.09, 0.17)	<0.001
B cell_EPIC	0.034 (0.030, 0.039)	0.035 (0.031, 0.042)	0.032 (0.029, 0.035)	<0.001
B cell_QUANTISEQ	0.07 (0.06, 0.10)	0.08 (0.07, 0.12)	0.07 (0.06, 0.08)	<0.001
B cell_TIMER	0.04 (0.01, 0.07)	0.05 (0.02, 0.09)	0.03 (0.01, 0.06)	<0.001
B cells memory_CIBERSORT	0.000 (0.000, 0.005)	0.000 (0.000, 0.015)	0.000 (0.000, 0.000)	<0.001
B cells naive_CIBERSORT	0.05 (0.03, 0.08)	0.06 (0.03, 0.09)	0.06 (0.03, 0.08)	0.01
B lineage_MCPCOUNTER	4.50 (4.10, 5.11)	4.68 (4.14, 5.51)	4.29 (4.03, 4.73)	<0.001
Basophils_XCELL	0.06 (0.00, 0.14)	0.05 (0.00, 0.12)	0.09 (0.02, 0.16)	<0.001
B-cells_XCELL	0.11 (0.06, 0.18)	0.12 (0.06, 0.24)	0.06 (0.03, 0.12)	<0.001
Cancer associated fibroblast_EPIC	0.0137 (0.0125, 0.0147)	0.0145 (0.0133, 0.0156)	0.0138 (0.0126, 0.0148)	<0.001
CD4+ memory T-cells_XCELL	0.21 (0.15, 0.27)	0.18 (0.11, 0.27)	0.17 (0.11, 0.24)	<0.001
CD4+ naive T-cells_XCELL	0.05 (0.00, 0.09)	0.09 (0.04, 0.15)	0.01 (0.00, 0.05)	<0.001
CD4+ T-cells_XCELL	0.12 (0.08, 0.16)	0.12 (0.07, 0.19)	0.08 (0.03, 0.13)	<0.001
CD4+ Tcm_XCELL	0.000 (0.000, 0.012)	0.005 (0.000, 0.041)	0.000 (0.000, 0.015)	<0.001
CD4+ Tem_XCELL	0.08 (0.02, 0.13)	0.11 (0.06, 0.18)	0.05 (0.00, 0.10)	<0.001
CD8+ naive T-cells_XCELL	0.07 (0.03, 0.10)	0.06 (0.02, 0.09)	0.07 (0.03, 0.11)	<0.001
CD8+ T-cells_XCELL	0.09 (0.03, 0.15)	0.12 (0.06, 0.18)	0.06 (0.01, 0.10)	<0.001
CD8+ Tcm_XCELL	0.07 (0.01, 0.13)	0.08 (0.02, 0.14)	0.03 (0.00, 0.07)	<0.001
CD8+ Tem_XCELL	0.12 (0.05, 0.22)	0.15 (0.07, 0.25)	0.09 (0.01, 0.15)	<0.001
cDC_XCELL	0.09 (0.05, 0.14)	0.10 (0.06, 0.15)	0.06 (0.03, 0.10)	<0.001
Chondrocytes_XCELL	0.13 (0.05, 0.26)	0.20 (0.09, 0.32)	0.12 (0.05, 0.21)	<0.001
Class-switched memory B-cells_XCELL	0.10 (0.05, 0.16)	0.12 (0.07, 0.20)	0.05 (0.01, 0.11)	<0.001
CLP_XCELL	0.15 (0.13, 0.17)	0.13 (0.11, 0.16)	0.15 (0.13, 0.18)	<0.001
CMP_XCELL	0.05 (0.02, 0.09)	0.06 (0.03, 0.10)	0.04 (0.01, 0.08)	<0.001
Cytotoxic lymphocytes_MCPCOUNTER	4.32 (4.05, 4.78)	4.39 (4.09, 4.81)	4.15 (3.89, 4.47)	<0.001
DC_XCELL	0.13 (0.09, 0.18)	0.15 (0.11, 0.19)	0.11 (0.07, 0.15)	<0.001
Dendritic cells activated_CIBERSORT	0.030 (0.015, 0.045)	0.032 (0.018, 0.049)	0.036 (0.019, 0.054)	<0.001
Dendritic cells resting_CIBERSORT	0.035 (0.015, 0.057)	0.030 (0.009, 0.052)	0.032 (0.009, 0.053)	0.012
Endothelial cell_EPIC	0.133 (0.126, 0.142)	0.142 (0.133, 0.152)	0.131 (0.125, 0.138)	<0.001
Endothelial cells_MCPCOUNTER	5.13 (4.89, 5.37)	5.30 (5.04, 5.65)	4.99 (4.81, 5.21)	<0.001
Endothelial cells_XCELL	0.10 (0.06, 0.14)	0.12 (0.07, 0.19)	0.10 (0.06, 0.14)	<0.001
Eosinophils_CIBERSORT	0.000 (0.000, 0.001)	0.000 (0.000, 0.000)	0.000 (0.000, 0.000)	<0.001
Eosinophils_XCELL	0.20 (0.13, 0.27)	0.23 (0.17, 0.31)	0.20 (0.14, 0.27)	<0.001
Epithelial cells_XCELL	0.56 (0.50, 0.59)	0.54 (0.45, 0.59)	0.57 (0.53, 0.61)	<0.001
Erythrocytes_XCELL	0.000 (0.000, 0.034)	0.000 (0.000, 0.008)	0.024 (0.000, 0.055)	<0.001
Fibroblasts_MCPCOUNTER	8.34 (7.65, 9.00)	8.92 (8.18, 9.54)	8.32 (7.62, 8.86)	<0.001
Fibroblasts_XCELL	0.02 (0.00, 0.11)	0.07 (0.00, 0.19)	0.00 (0.00, 0.07)	<0.001
GMP_XCELL	0.06 (0.02, 0.10)	0.04 (0.00, 0.08)	0.04 (0.00, 0.09)	<0.001
Hepatocytes_XCELL	0.09 (0.06, 0.12)	0.07 (0.04, 0.09)	0.09 (0.06, 0.13)	<0.001
HSC_XCELL	0.09 (0.02, 0.17)	0.13 (0.02, 0.25)	0.08 (0.02, 0.13)	<0.001
iDC_XCELL	0.07 (0.04, 0.11)	0.09 (0.04, 0.13)	0.06 (0.02, 0.10)	<0.001
ImmuneScore_XCELL	0.71 (0.55, 0.90)	0.77 (0.56, 1.00)	0.56 (0.41, 0.74)	<0.001
Keratinocytes_XCELL	0.25 (0.21, 0.29)	0.24 (0.19, 0.29)	0.26 (0.23, 0.30)	<0.001
ly Endothelial cells_XCELL	0.14 (0.10, 0.19)	0.19 (0.13, 0.24)	0.13 (0.09, 0.17)	<0.001
Macrophage M1_QUANTISEQ	0.05 (0.03, 0.07)	0.05 (0.03, 0.07)	0.04 (0.03, 0.07)	0.6
Macrophage M2_QUANTISEQ	0.08 (0.05, 0.11)	0.09 (0.06, 0.12)	0.06 (0.04, 0.08)	<0.001
Macrophage_EPIC	0.0111 (0.0104, 0.0119)	0.0113 (0.0106, 0.0121)	0.0108 (0.0100, 0.0115)	<0.001
Macrophage_TIMER	0.005 (0.000, 0.034)	0.021 (0.000, 0.050)	0.000 (0.000, 0.023)	<0.001
Macrophages M0_CIBERSORT	0.04 (0.02, 0.07)	0.04 (0.01, 0.07)	0.06 (0.03, 0.09)	<0.001
Macrophages M1_CIBERSORT	0.067 (0.051, 0.081)	0.064 (0.050, 0.078)	0.066 (0.053, 0.082)	0.12
Macrophages M1_XCELL	0.073 (0.050, 0.093)	0.070 (0.050, 0.093)	0.068 (0.043, 0.089)	0.2
Macrophages M2_CIBERSORT	0.11 (0.08, 0.14)	0.11 (0.08, 0.14)	0.10 (0.07, 0.13)	0.012
Macrophages M2_XCELL	0.16 (0.11, 0.21)	0.14 (0.10, 0.20)	0.12 (0.08, 0.16)	<0.001
Macrophages_XCELL	0.17 (0.12, 0.22)	0.15 (0.11, 0.20)	0.14 (0.10, 0.19)	<0.001
Mast cells activated_CIBERSORT	0.000 (0.000, 0.006)	0.000 (0.000, 0.008)	0.000 (0.000, 0.015)	0.2
Mast cells resting_CIBERSORT	0.08 (0.05, 0.11)	0.08 (0.04, 0.12)	0.07 (0.03, 0.10)	0.006
Mast cells_XCELL	0.027 (0.018, 0.036)	0.028 (0.017, 0.039)	0.023 (0.016, 0.032)	<0.001
Megakaryocytes_XCELL	0.13 (0.10, 0.17)	0.15 (0.11, 0.20)	0.10 (0.07, 0.14)	<0.001
Melanocytes_XCELL	0.044 (0.027, 0.060)	0.050 (0.034, 0.063)	0.054 (0.037, 0.074)	<0.001
Memory B-cells_XCELL	0.01 (0.00, 0.06)	0.03 (0.00, 0.09)	0.00 (0.00, 0.03)	<0.001
MEP_XCELL	0.00 (0.00, 0.05)	0.00 (0.00, 0.00)	0.01 (0.00, 0.07)	<0.001
Mesangial cells_XCELL	0.12 (0.10, 0.14)	0.12 (0.10, 0.15)	0.14 (0.12, 0.17)	<0.001
MicroenvironmentScore_XCELL	0.84 (0.66, 1.05)	0.97 (0.72, 1.19)	0.65 (0.52, 0.85)	<0.001
Monocyte_QUANTISEQ	0.000 (0.000, 0.000)	0.000 (0.000, 0.000)	0.000 (0.000, 0.000)	<0.001
Monocytes_CIBERSORT	0.001 (0.000, 0.017)	0.009 (0.000, 0.027)	0.004 (0.000, 0.022)	<0.001
Monocytes_XCELL	0.04 (0.00, 0.09)	0.05 (0.00, 0.10)	0.01 (0.00, 0.06)	<0.001
Monocytic lineage_MCPCOUNTER	5.68 (5.30, 6.10)	5.71 (5.32, 6.10)	5.50 (5.11, 5.88)	<0.001
MPP_XCELL	0.32 (0.20, 0.45)	0.35 (0.21, 0.53)	0.26 (0.15, 0.37)	<0.001
MSC_XCELL	0.22 (0.13, 0.32)	0.23 (0.14, 0.35)	0.24 (0.12, 0.34)	0.068
mv Endothelial cells_XCELL	0.14 (0.10, 0.19)	0.19 (0.13, 0.25)	0.14 (0.10, 0.19)	<0.001
Myeloid dendritic cell_QUANTISEQ	0.005 (0.000, 0.018)	0.012 (0.000, 0.026)	0.015 (0.003, 0.028)	<0.001
Myeloid dendritic cell_TIMER	0.46 (0.34, 0.57)	0.51 (0.38, 0.64)	0.35 (0.27, 0.48)	<0.001
Myeloid dendritic cells_MCPCOUNTER	4.39 (4.10, 4.74)	4.47 (4.17, 4.85)	4.20 (3.95, 4.53)	<0.001
Myocytes_XCELL	0.015 (0.003, 0.028)	0.015 (0.001, 0.035)	0.009 (0.000, 0.020)	<0.001
naive B-cells_XCELL	0.00 (0.00, 0.01)	0.00 (0.00, 0.03)	0.00 (0.00, 0.00)	<0.001
Neurons_XCELL	0.027 (0.015, 0.044)	0.028 (0.016, 0.048)	0.028 (0.017, 0.045)	0.2
Neutrophil_QUANTISEQ	0.12 (0.10, 0.15)	0.12 (0.09, 0.15)	0.11 (0.09, 0.14)	0.017
Neutrophil_TIMER	0.11 (0.08, 0.15)	0.13 (0.09, 0.17)	0.09 (0.06, 0.13)	<0.001
Neutrophils_CIBERSORT	0.017 (0.002, 0.037)	0.014 (0.000, 0.040)	0.019 (0.000, 0.034)	0.4
Neutrophils_MCPCOUNTER	4.63 (4.47, 4.81)	4.64 (4.47, 4.81)	4.69 (4.51, 4.86)	0.026
Neutrophils_XCELL	0.07 (0.03, 0.11)	0.06 (0.02, 0.10)	0.07 (0.04, 0.11)	0.001
NK cell_EPIC	0.0000 (0.0000, 0.0000)	0.0000 (0.0000, 0.0000)	0.0000 (0.0000, 0.0000)	0.3
NK cell_QUANTISEQ	0.031 (0.024, 0.037)	0.032 (0.024, 0.041)	0.036 (0.028, 0.045)	<0.001
NK cells activated_CIBERSORT	0.007 (0.000, 0.026)	0.005 (0.000, 0.025)	0.014 (0.000, 0.033)	0.001
NK cells resting_CIBERSORT	0.004 (0.000, 0.024)	0.004 (0.000, 0.030)	0.000 (0.000, 0.025)	0.2
NK cells_MCPCOUNTER	3.80 (3.66, 4.01)	3.81 (3.66, 4.04)	3.72 (3.62, 3.89)	<0.001
NK cells_XCELL	0.06 (0.01, 0.13)	0.03 (0.00, 0.10)	0.04 (0.00, 0.09)	<0.001
NKT_XCELL	0.26 (0.19, 0.35)	0.31 (0.22, 0.40)	0.28 (0.19, 0.36)	<0.001
Osteoblast_XCELL	0.20 (0.14, 0.27)	0.17 (0.11, 0.23)	0.21 (0.17, 0.27)	<0.001
pDC_XCELL	0.10 (0.05, 0.14)	0.08 (0.04, 0.14)	0.07 (0.03, 0.12)	<0.001
Pericytes_XCELL	0.04 (0.02, 0.06)	0.05 (0.03, 0.08)	0.05 (0.03, 0.07)	<0.001
Plasma cells_CIBERSORT	0.08 (0.04, 0.12)	0.07 (0.03, 0.12)	0.08 (0.03, 0.12)	0.3
Plasma cells_XCELL	0.10 (0.06, 0.13)	0.08 (0.04, 0.11)	0.09 (0.06, 0.12)	<0.001
Platelets_XCELL	0.048 (0.032, 0.066)	0.051 (0.032, 0.075)	0.037 (0.019, 0.055)	<0.001
Preadipocytes_XCELL	0.06 (0.03, 0.08)	0.05 (0.02, 0.08)	0.04 (0.02, 0.06)	<0.001
pro B-cells_XCELL	0.04 (0.01, 0.07)	0.04 (0.00, 0.08)	0.04 (0.01, 0.07)	>0.9
Sebocytes_XCELL	0.031 (0.027, 0.035)	0.030 (0.024, 0.034)	0.032 (0.028, 0.036)	<0.001
Skeletal muscle_XCELL	0.000 (0.000, 0.010)	0.000 (0.000, 0.009)	0.000 (0.000, 0.011)	0.12
Smooth muscle_XCELL	0.0000 (0.0000, 0.0000)	0.0000 (0.0000, 0.0000)	0.0000 (0.0000, 0.0000)	<0.001
StromaScore_XCELL	0.10 (0.06, 0.16)	0.13 (0.07, 0.23)	0.09 (0.05, 0.13)	<0.001
T cell CD4+ (non-regulatory)_QUANTISEQ	0.07 (0.03, 0.10)	0.04 (0.00, 0.08)	0.08 (0.04, 0.11)	<0.001
T cell CD4+_EPIC	0.086 (0.076, 0.096)	0.088 (0.077, 0.101)	0.086 (0.074, 0.096)	<0.001
T cell CD4+_TIMER	0.15 (0.10, 0.20)	0.19 (0.14, 0.25)	0.11 (0.07, 0.17)	<0.001
T cell CD8+_EPIC	0.254 (0.240, 0.271)	0.257 (0.241, 0.275)	0.243 (0.231, 0.260)	<0.001
T cell CD8+_QUANTISEQ	0.11 (0.06, 0.18)	0.13 (0.08, 0.23)	0.08 (0.05, 0.13)	<0.001
T cell CD8+_TIMER	0.10 (0.06, 0.17)	0.11 (0.05, 0.18)	0.06 (0.00, 0.11)	<0.001
T cell regulatory (Tregs)_QUANTISEQ	0.057 (0.041, 0.076)	0.065 (0.048, 0.089)	0.054 (0.038, 0.075)	<0.001
T cells CD4 memory activated_CIBERSORT	0.032 (0.004, 0.061)	0.025 (0.000, 0.053)	0.030 (0.001, 0.051)	0.004
T cells CD4 memory resting_CIBERSORT	0.12 (0.07, 0.16)	0.10 (0.06, 0.15)	0.12 (0.07, 0.17)	<0.001
T cells CD8_CIBERSORT	0.14 (0.09, 0.17)	0.15 (0.11, 0.19)	0.13 (0.09, 0.17)	<0.001
T cells follicular helper_CIBERSORT	0.06 (0.03, 0.09)	0.06 (0.03, 0.10)	0.06 (0.04, 0.09)	0.6
T cells gamma delta_CIBERSORT	0.000 (0.000, 0.017)	0.000 (0.000, 0.010)	0.000 (0.000, 0.001)	<0.001
T cells regulatory (Tregs)_CIBERSORT	0.013 (0.000, 0.034)	0.019 (0.000, 0.044)	0.021 (0.000, 0.052)	<0.001
T cells_MCPCOUNTER	4.81 (4.51, 5.14)	4.94 (4.56, 5.34)	4.64 (4.38, 5.00)	<0.001
Tgd cells_XCELL	0.15 (0.11, 0.20)	0.12 (0.07, 0.17)	0.16 (0.12, 0.19)	<0.001
Th1 cells_XCELL	0.22 (0.14, 0.28)	0.20 (0.12, 0.27)	0.27 (0.21, 0.31)	<0.001
Th2 cells_XCELL	0.16 (0.13, 0.19)	0.13 (0.08, 0.17)	0.15 (0.12, 0.18)	<0.001
Tregs_XCELL	0.04 (0.00, 0.07)	0.04 (0.01, 0.08)	0.03 (0.00, 0.07)	0.086
uncharacterized cell_EPIC	0.46 (0.44, 0.49)	0.45 (0.42, 0.47)	0.48 (0.46, 0.50)	<0.001
uncharacterized cell_QUANTISEQ	0.34 (0.23, 0.44)	0.28 (0.11, 0.41)	0.41 (0.29, 0.48)	<0.001
StromalScore	326 (-215, 923)	781 (143, 1,366)	107 (-430, 516)	<0.001
ImmuneScore	1,383 (871, 1,881)	1,683 (1,064, 2,204)	1,001 (483, 1,485)	<0.001
ESTIMATEScore	1,788 (761, 2,677)	2,580 (1,438, 3,462)	1,138 (168, 2,028)	<0.001
TumorPurity	0.65 (0.54, 0.75)	0.55 (0.44, 0.69)	0.72 (0.62, 0.81)	<0.001
TIDE	1.33 (-0.91, 1.83)	1.45 (-0.73, 2.08)	1.63 (0.77, 1.99)	<0.001
Dysfunction	-1.17 (-1.34, -0.97)	-0.91 (-1.12, -0.72)	-1.21 (-1.36, -1.00)	<0.001
Exclusion	1.53 (1.19, 1.91)	1.76 (1.31, 2.19)	1.73 (1.44, 2.04)	<0.001
#Kruskal-Wallis rank sum test
