# Supplementary material for: Systematic analysis of the cuprotosis in tumor microenvironment and prognosis of gastric cancer
Source: Heliyon. 2023 Feb 17;9(3):e13831. doi: 10.1016/j.heliyon.2023.e13831 (PMC9988515; doi:10.1016/j.heliyon.2023.e13831)
Supplement: Multimedia component 4 [file mmc4.xlsx]

## Sheet: Sheet1
Table. S4 Enriched socres of 47 significant pathways using GSEA in Clusters A, B and C
Variables	Cluster A (Median, IQR)	Cluster B (Median, IQR)	Cluster C (Median, IQR)	p-value#
ALLOGRAFT_REJECTION+A3:B39A1A3:B38A3:B40A1A3:B38A3:A35A3:A34A3:A36A3:B38A3:BA3:B14	0.01 (-0.25, 0.29)	0.11 (-0.19, 0.36)	-0.16 (-0.34, 0.12)	<0.001
ANGIOGENESIS	-0.03 (-0.27, 0.21)	0.17 (-0.12, 0.37)	-0.07 (-0.25, 0.19)	<0.001
APICAL_JUNCTION	-0.06 (-0.19, 0.11)	0.13 (-0.02, 0.26)	-0.04 (-0.16, 0.09)	<0.001
APICAL_SURFACE	-0.05 (-0.18, 0.09)	0.09 (-0.04, 0.20)	-0.02 (-0.16, 0.10)	<0.001
APOPTOSIS	-0.01 (-0.13, 0.14)	0.08 (-0.06, 0.19)	-0.03 (-0.19, 0.10)	<0.001
COAGULATION	-0.04 (-0.21, 0.13)	0.12 (-0.05, 0.26)	0.00 (-0.17, 0.15)	<0.001
COMPLEMENT	0.01 (-0.16, 0.19)	0.09 (-0.10, 0.25)	-0.06 (-0.21, 0.11)	<0.001
EPITHELIAL_MESENCHYMAL_TRANSITION	-0.09 (-0.38, 0.30)	0.26 (-0.18, 0.46)	-0.09 (-0.32, 0.25)	<0.001
ESTROGEN_RESPONSE_EARLY	0.00 (-0.12, 0.10)	0.04 (-0.08, 0.14)	0.00 (-0.10, 0.10)	<0.001
HEDGEHOG_SIGNALING	-0.06 (-0.21, 0.12)	0.10 (-0.10, 0.25)	-0.03 (-0.19, 0.15)	<0.001
HYPOXIA	-0.03 (-0.17, 0.09)	0.07 (-0.08, 0.19)	-0.04 (-0.16, 0.11)	<0.001
IL2_STAT5_SIGNALING	-0.02 (-0.16, 0.13)	0.11 (-0.06, 0.24)	-0.05 (-0.18, 0.09)	<0.001
IL6_JAK_STAT3_SIGNALING	-0.01 (-0.23, 0.21)	0.11 (-0.14, 0.32)	-0.09 (-0.28, 0.16)	<0.001
INFLAMMATORY_RESPONSE	-0.01 (-0.21, 0.21)	0.11 (-0.12, 0.32)	-0.09 (-0.30, 0.14)	<0.001
INTERFERON_ALPHA_RESPONSE	-0.01 (-0.32, 0.38)	0.01 (-0.28, 0.37)	-0.05 (-0.36, 0.26)	0.026
INTERFERON_GAMMA_RESPONSE	0.00 (-0.28, 0.30)	0.09 (-0.22, 0.37)	-0.11 (-0.37, 0.21)	<0.001
KRAS_SIGNALING_UP	0.01 (-0.15, 0.17)	0.10 (-0.07, 0.23)	-0.07 (-0.21, 0.08)	<0.001
MYOGENESIS	-0.10 (-0.24, 0.10)	0.11 (-0.09, 0.30)	-0.08 (-0.19, 0.07)	<0.001
NOTCH_SIGNALING	-0.02 (-0.17, 0.14)	0.07 (-0.08, 0.21)	0.00 (-0.16, 0.12)	<0.001
P53_PATHWAY	-0.01 (-0.11, 0.09)	0.03 (-0.07, 0.15)	-0.04 (-0.14, 0.07)	<0.001
TGF_BETA_SIGNALING	-0.06 (-0.24, 0.12)	0.10 (-0.09, 0.28)	-0.02 (-0.19, 0.16)	<0.001
TNFA_SIGNALING_VIA_NFKB	-0.03 (-0.25, 0.20)	0.13 (-0.13, 0.32)	-0.09 (-0.30, 0.18)	<0.001
UV_RESPONSE_DN	-0.04 (-0.22, 0.17)	0.09 (-0.12, 0.30)	-0.11 (-0.24, 0.04)	<0.001
WNT_BETA_CATENIN_SIGNALING	-0.05 (-0.21, 0.10)	0.08 (-0.08, 0.21)	-0.03 (-0.17, 0.14)	<0.001
ADIPOGENESIS	0.05 (-0.06, 0.19)	-0.07 (-0.19, 0.08)	-0.05 (-0.15, 0.06)	<0.001
ANDROGEN_RESPONSE	0.02 (-0.10, 0.15)	-0.02 (-0.14, 0.11)	-0.03 (-0.15, 0.07)	<0.001
BILE_ACID_METABOLISM	0.02 (-0.11, 0.15)	-0.06 (-0.16, 0.07)	-0.02 (-0.15, 0.10)	<0.001
FATTY_ACID_METABOLISM	0.09 (-0.05, 0.24)	-0.13 (-0.25, 0.03)	-0.04 (-0.17, 0.08)	<0.001
HEME_METABOLISM	0.00 (-0.09, 0.07)	0.00 (-0.07, 0.07)	-0.03 (-0.11, 0.05)	<0.001
MYC_TARGETS_V1	0.16 (-0.17, 0.36)	-0.23 (-0.41, 0.10)	0.16 (-0.12, 0.32)	<0.001
OXIDATIVE_PHOSPHORYLATION	0.14 (-0.09, 0.32)	-0.21 (-0.36, -0.01)	-0.02 (-0.23, 0.14)	<0.001
PEROXISOME	0.05 (-0.06, 0.17)	-0.10 (-0.21, 0.03)	0.00 (-0.11, 0.12)	<0.001
PROTEIN_SECRETION	0.06 (-0.11, 0.22)	-0.08 (-0.23, 0.09)	0.00 (-0.16, 0.17)	<0.001
CHOLESTEROL_HOMEOSTASIS	-0.01 (-0.20, 0.15)	-0.09 (-0.26, 0.14)	0.09 (-0.07, 0.24)	<0.001
DNA_REPAIR	0.05 (-0.14, 0.18)	-0.09 (-0.26, 0.08)	0.08 (-0.03, 0.19)	<0.001
E2F_TARGETS	0.18 (-0.28, 0.41)	-0.24 (-0.49, 0.19)	0.30 (-0.01, 0.42)	<0.001
ESTROGEN_RESPONSE_LATE	0.01 (-0.10, 0.11)	-0.01 (-0.13, 0.11)	0.03 (-0.07, 0.13)	0.001
G2M_CHECKPOINT	0.11 (-0.24, 0.33)	-0.17 (-0.41, 0.17)	0.26 (-0.02, 0.38)	<0.001
GLYCOLYSIS	0.03 (-0.08, 0.13)	-0.07 (-0.20, 0.08)	0.07 (-0.04, 0.17)	<0.001
KRAS_SIGNALING_DN	-0.03 (-0.10, 0.05)	0.01 (-0.06, 0.10)	0.02 (-0.06, 0.11)	<0.001
MITOTIC_SPINDLE	-0.03 (-0.14, 0.10)	-0.02 (-0.12, 0.12)	0.09 (-0.02, 0.18)	<0.001
MTORC1_SIGNALING	0.09 (-0.08, 0.24)	-0.11 (-0.29, 0.05)	0.10 (-0.03, 0.23)	<0.001
MYC_TARGETS_V2	0.11 (-0.29, 0.40)	-0.20 (-0.46, 0.21)	0.21 (-0.11, 0.41)	<0.001
SPERMATOGENESIS	0.02 (-0.08, 0.12)	-0.08 (-0.18, 0.03)	0.07 (-0.02, 0.17)	<0.001
UNFOLDED_PROTEIN_RESPONSE	0.01 (-0.13, 0.14)	-0.05 (-0.21, 0.09)	0.06 (-0.07, 0.16)	<0.001
UV_RESPONSE_UP	0.00 (-0.10, 0.09)	-0.03 (-0.10, 0.07)	0.04 (-0.05, 0.15)	<0.001
XENOBIOTIC_METABOLISM	0.00 (-0.10, 0.14)	-0.03 (-0.14, 0.10)	0.00 (-0.11, 0.09)	0.001
#Kruskal-Wallis rank sum test
