# Supplementary material for: Systematic analysis of the cuprotosis in tumor microenvironment and prognosis of gastric cancer
Source: Heliyon. 2023 Feb 17;9(3):e13831. doi: 10.1016/j.heliyon.2023.e13831 (PMC9988515; doi:10.1016/j.heliyon.2023.e13831)
Supplement: Multimedia component 5 [file mmc5.xlsx]

## Sheet: Sheet1
Table. S5 Comparison(Cluster B+C vs. Cluster A) of special biological pathways using GSEA
Description	setSize	enrichmentScore	NES	pvalue	p.adjust	qvalues	rank	leading_edge	core_enrichment
HALLMARK_EPITHELIAL_MESENCHYMAL_TRANSITION	129	0.68109	3.65439	0.00169492	0.0111682	0.00611312	1483	tags=81%, list=24%, signal=63%	DKK1/COMP/TNFRSF11B/FBLN2/PCOLCE2/COL7A1/MATN3/PMEPA1/PDLIM4/ELN/FBLN1/ENO2/SFRP4/SERPINE1/EFEMP2/PFN2/COL6A2/CXCL6/SLIT3/THBS2/PCOLCE/COL16A1/CRLF1/MMP2/CADM1/COL11A1/DPYSL3/IGFBP4/GPC1/GPX7/SPOCK1/COL1A1/OXTR/COL8A2/BGN/TPM2/PDGFRB/COL5A1/MYL9/ECM1/THY1/LOXL1/ITGA5/SERPINE2/FBLN5/SLIT2/SGCG/FSTL3/SERPINH1/EMP3/LAMC1/DST/CDH2/LRP1/GAS1/MXRA5/BMP1/PLOD2/BASP1/TIMP1/FBN1/TGFB1/TAGLN/CDH6/FLNA/COL1…
HALLMARK_TGF_BETA_SIGNALING	31	0.498943	1.96766	0.00596421	0.0225225	0.0123281	1320	tags=55%, list=21%, signal=43%	CDKN1C/PMEPA1/SERPINE1/FURIN/ENG/RAB31/TGFB1/THBS1/WWTR1/NCOR2/JUNB/SKI/ARID4B/SKIL/SLC20A1/SMAD3/PPP1R15A
HALLMARK_ANGIOGENESIS	22	0.477556	1.72296	0.0300601	0.0751503	0.0411349	2225	tags=82%, list=36%, signal=53%	SERPINA5/CXCL6/JAG2/TIMP1/VCAN/SLCO2A1/FGFR1/COL5A2/STC1/KCNJ8/FSTL1/COL3A1/S100A4/THBD/PRG2/TNFRSF21/NRP1/VEGFA
HALLMARK_INTERFERON_GAMMA_RESPONSE	90	-0.286463	-1.51178	0.0324074	0.0771605	0.0422352	850	tags=26%, list=14%, signal=22%	MTHFD2/APOL6/IFIH1/P2RY14/GCH1/PSMB10/PSMA2/SLAMF7/IRF8/CASP7/IL15/PSMA3/NMI/GZMA/LAP3/ISOC1/DDX60/FAS/CXCL11/JAK2/IL7/CASP1/PLA2G4A
HALLMARK_MYC_TARGETS_V1	132	-0.427379	-2.42251	0.002457	0.0111682	0.00611312	3018	tags=82%, list=49%, signal=43%	MCM7/YWHAQ/MRPS18B/NCBP2/EIF2S2/PWP1/GLO1/PPIA/ILF2/BUB3/RPL22/TXNL4A/XPOT/MCM6/EIF3D/GSPT1/RPS5/RPS6/SNRPD3/CCT7/STARD7/SERBP1/CSTF2/DUT/SF3A1/RAD23B/CLNS1A/HDDC2/RFC4/CNBP/RPLP0/CCT5/CANX/AP3S1/SSB/HNRNPA3/SMARCC1/HDAC2/SET/PRDX4/GOT2/POLE3/TUFM/NPM1/HNRNPC/EIF2S1/PSMA4/YWHAE/RPL34/APEX1/VBP1/CCT4/IMPDH2/SLC25A3/ETF1/PSMD14/PSMD7/RRM1/TYMS/MCM4/PSMA1/CUL1/RPL14/PSMC6/RANBP1/SYNCRIP/SNRPD1/SRPK1…
HALLMARK_MYOGENESIS	118	0.490626	2.61269	0.00169779	0.0111682	0.00611312	2013	tags=68%, list=32%, signal=47%	RYR1/AEBP1/GPX3/APOD/PTGIS/COL6A2/TNNT1/PTP4A3/SPHK1/COL1A1/SOD3/TPM2/EFS/CTF1/SPDEF/AGRN/FST/HSPB2/SORBS3/SGCG/ITGA7/DTNA/PPP1R3C/MYL6B/DMD/CRYAB/MYOM1/HDAC5/CKB/KIFC3/PC/TGFB1/STC2/GAA/TAGLN/PPFIA4/CACNA1H/MYH11/COX7A1/NAV2/LAMA2/IGFBP3/MEF2D/SGCA/ACTC1/GNAO1/MRAS/TNNC2/PKIA/COL4A2/FXYD1/MAPRE3/WWTR1/PDLIM7/DMPK/HRC/MEF2A/CASQ2/COL6A3/HSPB8/SPARC/SPTAN1/KCNH2/CHRNB1/COL3A1/ITGB5/IGFBP7/MAPK12/S…
HALLMARK_APICAL_JUNCTION	113	0.443736	2.34133	0.00171233	0.0111682	0.00611312	1774	tags=58%, list=29%, signal=43%	TNFRSF11B/FSCN1/SHROOM2/MYH10/DSC3/SGCE/CDH3/COL16A1/CLDN5/MMP2/NRXN2/TRO/MAP4K2/CLDN11/MYL9/THY1/ICAM2/MAPK11/SORBS3/SLIT2/GAMT/ADRA1B/SYMPK/INPPL1/ITGA3/TSPAN4/GNAI2/VWF/CX3CL1/NFASC/BMP1/FBN1/EVL/CDH6/AMIGO2/GRB7/ADAM23/THBS3/MSN/VCAN/ACTN1/ACTC1/JUP/ACTN4/CD34/PBX2/IRS1/SHC1/CLDN9/TRAF1/BAIAP2/JAM3/VCAM1/RRAS/KCNH2/LAMB3/CNN2/TAOK2/HRAS/DHX16/ITGA10/FLNC/CLDN14/PLCG1/TGFBI/SRC
HALLMARK_COAGULATION	74	0.466935	2.25702	0.00176056	0.0111682	0.00611312	982	tags=45%, list=16%, signal=38%	COMP/MMP7/TF/PROC/SERPINE1/HPN/MMP11/FURIN/USP11/MMP2/F10/SERPING1/SH2B2/PROS1/CRIP2/FYN/C3/VWF/LRP1/C2/PLAT/BMP1/C1R/TIMP1/PDGFB/FBN1/S100A13/RAPGEF3/MMP14/HTRA1/FN1/SERPINA1/THBS1
HALLMARK_APICAL_SURFACE	21	0.52039	1.83924	0.0120724	0.0355072	0.0194355	962	tags=48%, list=15%, signal=40%	SHROOM2/LYPD3/THY1/SRPX/ATP6V0A4/DCBLD2/CX3CL1/GAS1/EFNA5/FLOT2
HALLMARK_KRAS_SIGNALING_DN	73	0.368441	1.76785	0.00894454	0.0279517	0.0152999	1485	tags=51%, list=24%, signal=39%	CCDC106/PKP1/RYR1/EFHD1/LYPD3/TCF7L1/ALOX12B/KCND1/PLAG1/SHOX2/ATP6V1B1/KRT15/CLSTN3/BMPR1B/SPTBN2/GAMT/OXT/COPZ2/TFCP2L1/PNMT/ADRA2C/ITIH3/TEX15/ACTC1/KCNMB1/CCNA1/DLK2/SKIL/STAG3/SYNPO/GPR19/PDE6B/TGFB2/SLC38A3/DTNB/PDCD1/MX1
HALLMARK_HEDGEHOG_SIGNALING	20	0.459903	1.60394	0.0402414	0.0894988	0.0489888	1144	tags=50%, list=18%, signal=41%	L1CAM/THY1/CDK5R1/CRMP1/HEY1/TLE3/GLI1/VLDLR/CELSR1/HEY2
HALLMARK_HYPOXIA	115	0.261877	1.38445	0.0413081	0.0894988	0.0489888	2126	tags=51%, list=34%, signal=34%	CDKN1C/PKP1/ENO2/IGFBP1/SERPINE1/CHST3/RRAGD/GPC1/BGN/PGF/COL5A1/SRPX/DTNA/GPC3/TMEM45A/PPP1R3C/PDGFB/STC2/GAA/PPFIA4/LOX/SLC2A3/NDST1/TGM2/IGFBP3/HK1/FOXO3/STC1/VLDLR/PIM1/SCARB1/DPYSL4/ADM/PPP1R15A/AKAP12/NR3C1/TGFB3/AMPD3/ALDOC/GCNT2/NAGK/CAV1/WSB1/S100A4/PFKFB3/TGFBI/SLC2A1/CSRP2/EFNA1/RORA/DCN/IDS/ANKZF1/DUSP1/SDC4/SDC3/KIF5A/DDIT3/MYH9
HALLMARK_GLYCOLYSIS	117	-0.246539	-1.37362	0.0429594	0.0894988	0.0489888	1109	tags=30%, list=18%, signal=25%	SOD1/IDH1/DEPDC1/GLCE/GCLC/PPP2CB/GFPT1/PAXIP1/MDH1/RPE/TXN/ADORA2B/ME1/TFF3/BPNT1/GALK2/KIF2A/FKBP4/DSC2/FUT8/CYB5A/MET/AGL/POLR3K/SAP30/HMMR/EGLN3/GOT1/CASP6/CTH/ME2/SLC35A3/PKP2/DLD/ALDOB
HALLMARK_PROTEIN_SECRETION	69	-0.307945	-1.53096	0.0248307	0.0653439	0.0357672	1536	tags=41%, list=25%, signal=31%	STX12/GOLGA4/KRT18/ZW10/ARFGEF1/RAB14/LMAN1/AP3B1/SEC24D/M6PR/VAMP3/VPS4B/USO1/SOD1/TMED2/SCAMP1/SGMS1/CLN5/ADAM10/SNX2/SNAP23/CLCN3/BET1/ARFIP1/GALC/TPD52/TOM1L1/TSPAN8
HALLMARK_G2M_CHECKPOINT	98	-0.297346	-1.62329	0.00675676	0.0225225	0.0123281	1639	tags=41%, list=26%, signal=31%	STAG1/FBXO5/CUL1/CUL5/SYNCRIP/WRN/SNRPD1/TFDP1/CDKN1B/PLK4/HIRA/ARID4A/LBR/RAD21/NEK2/LMNB1/NOLC1/SLC7A1/EXO1/G3BP1/AMD1/BRCA2/DBF4/PRIM2/CKS2/TMPO/EZH2/RPS6KA5/KIF11/CHEK1/CCNA2/GINS2/SMC2/CDKN3/SAP30/HMMR/MYC/PBK/MAD2L1/SLC12A2
HALLMARK_PEROXISOME	63	-0.349231	-1.69868	0.0158014	0.0438927	0.0240255	1815	tags=52%, list=29%, signal=37%	FIS1/RETSAT/PEX11B/CACNA1B/BCL10/IDI1/PEX13/STS/SLC25A17/SLC25A4/SCP2/VPS4B/SOD1/IDH1/IDE/GSTK1/SEMA3C/ABCD2/CAT/CDK7/HSD17B4/MLYCD/HSD17B11/ABCD3/ACSL5/PEX11A/EHHADH/ISOC1/MSH2/HSD11B2/NR1I2/SLC27A2/EPHX2
HALLMARK_MTORC1_SIGNALING	132	-0.310125	-1.75788	0.002457	0.0111682	0.00611312	1406	tags=38%, list=23%, signal=30%	CD9/ASNS/HPRT1/NUP205/CCT6A/SLC7A11/QDPR/M6PR/SRD5A1/CYB5B/SERP1/FDXR/ADD3/PGK1/PPA1/TFRC/USO1/IFRD1/HSPA4/HMGCR/IDH1/GCLC/UFM1/PSMC2/PNO1/COPS5/MTHFD2/CACYBP/ME1/INSIG1/IMMT/HSPD1/HSPA9/HSPE1/ELOVL6/PSMA3/MTHFD2L/GSR/PSMG1/EEF1E1/UCHL5/EGLN3/GOT1/RRM2/CTH/DHFR/SORD/POLR3G/PSAT1/CCNG1
HALLMARK_BILE_ACID_METABOLISM	64	-0.365027	-1.78509	0.00675676	0.0225225	0.0123281	1196	tags=39%, list=19%, signal=32%	SCP2/FDXR/SOD1/IDH1/CYP7A1/GSTK1/GC/ABCD2/AMACR/CAT/HSD17B4/MLYCD/HSD17B11/ABCD3/ACSL5/PEX11A/ISOC1/PEX1/PEX7/PXMP2/NR3C2/NR1I2/SULT1B1/SLC27A2/EPHX2
HALLMARK_XENOBIOTIC_METABOLISM	121	-0.320818	-1.7862	0.00242718	0.0111682	0.00611312	1255	tags=40%, list=20%, signal=32%	BLVRB/ACSM1/ENTPD5/DHRS1/MTHFD1/IDH1/GCLC/ACOX2/NQO1/UGDH/BPHL/ALDH2/ACP1/FMO3/XDH/ABCD2/GCH1/PSMB10/FBP1/PTGES3/CBR1/CAT/ETS2/IRF8/NDRG2/HNF4A/CYB5A/GSR/ACO2/CYP2C18/SAR1B/CYP2J2/CASP6/VNN1/MAOA/ALDH3A1/FAS/MCCC2/HSD17B2/ETFDH/REG1A/CYP4F2/GSTM4/FABP1/CA2/ADH1C/DDC/CCL25
HALLMARK_MYC_TARGETS_V2	29	-0.469102	-1.89515	0.00406504	0.0169377	0.00927115	1734	tags=55%, list=28%, signal=40%	TBRG4/MCM4/WDR43/PLK4/PHB/RCL1/NIP7/NOLC1/RABEPK/SLC19A1/HSPD1/HSPE1/PRMT3/MYC/TFB2M/SORD
HALLMARK_ADIPOGENESIS	123	-0.348178	-1.94608	0.00243309	0.0111682	0.00611312	1262	tags=38%, list=20%, signal=31%	QDPR/ACADM/SAMM50/SCP2/DGAT1/MTCH2/CHUK/SOD1/IDH1/COQ9/SDHB/ALDH2/GHITM/G3BP2/SLC19A1/MCCC1/CYC1/NDUFAB1/ME1/SUCLG1/DHRS7B/IMMT/CAT/COX7B/CPT2/ACADS/IDH3A/ELOVL6/ACAA2/DNAJC15/ACO2/MRPL15/HIBCH/CMPK1/AIFM1/PRDX3/PPARG/GPD2/COQ3/GRPEL1/GPHN/DLAT/DECR1/NDUFA5/HADH/DLD/EPHX2
HALLMARK_E2F_TARGETS	106	-0.431998	-2.35994	0.0023753	0.0111682	0.00611312	1734	tags=59%, list=28%, signal=44%	TBRG4/SMC6/POLD3/SMC3/STAG1/MCM4/RANBP1/SHMT1/SYNCRIP/RBBP7/ZW10/RFC2/CDKN1B/PLK4/NUP205/LBR/RAN/RAD21/EED/LMNB1/WEE1/GINS1/ASF1A/TFRC/NOLC1/SPC25/DEPDC1/HELLS/CHEK2/BRCA2/GINS3/RFC1/USP1/DEK/TP53/RAD50/CDCA3/PPM1D/PRIM2/MTHFD2/CKS2/PAICS/NBN/RFC3/ING3/EXOSC8/TMPO/EZH2/CHEK1/DIAPH3/DCK/PCNA/SLBP/CDKN3/RAD51AP1/NUDT21/TIPIN/HMMR/MYC/MSH2/RRM2/E2F8/MAD2L1
HALLMARK_FATTY_ACID_METABOLISM	102	-0.565347	-3.07683	0.00232019	0.0111682	0.00611312	1073	tags=51%, list=17%, signal=43%	IDH1/SMS/UGDH/BPHL/CPT1A/CRYZ/RAP1GDS1/HCCS/MDH1/PDHA1/NBN/ME1/SUCLG1/CBR1/HSD17B4/CPT2/PPARA/ACADS/MLYCD/GSTZ1/HADHB/ACAA2/HSD17B11/ALDH3A2/ACO2/HIBCH/ACSL5/SLC22A5/EHHADH/GPD1/FH/GPD2/HPGD/SUCLA2/VNN1/MAOA/HSDL2/AUH/ALDH3A1/DECR1/SUCLG2/HADH/BCKDHB/SDHD/ETFDH/HMGCS2/FABP1/CA2/ADH1C/DLD/FABP2/ACSM3
HALLMARK_OXIDATIVE_PHOSPHORYLATION	144	-0.548855	-3.14823	0.00239808	0.0111682	0.00611312	1853	tags=67%, list=30%, signal=48%	CS/ABCB7/ETFB/SLC25A3/COX7A2/RETSAT/TIMM13/SLC25A20/OAT/COX7C/UQCRQ/ECHS1/SDHA/MGST3/UQCRC1/NDUFB5/GLUD1/NQO2/MRPS22/OPA1/BDH2/PHYH/PDK4/NDUFC1/MDH2/PDHX/COX11/OXA1L/SLC25A4/NDUFB3/LRPPRC/MTX2/VDAC2/NDUFA8/ACADM/MTRF1/MRPL34/IDH1/VDAC1/COX5A/COX10/MRPS30/CPT1A/SDHB/TIMM9/ATP1B1/NDUFB6/TIMM17A/PHB2/SLC25A5/HCCS/MDH1/VDAC3/NDUFB2/PDHA1/COX15/CYC1/TOMM22/NDUFAB1/SUCLG1/IMMT/HSPA9/COX7B/UQCRB/CASP7/H…
