# Supplementary material for: Systematic analysis of the cuprotosis in tumor microenvironment and prognosis of gastric cancer
Source: Heliyon. 2023 Feb 17;9(3):e13831. doi: 10.1016/j.heliyon.2023.e13831 (PMC9988515; doi:10.1016/j.heliyon.2023.e13831)
Supplement: Multimedia component 6 [file mmc6.xlsx]

## Sheet: Sheet1
Table. S6 Comparison (Cluster A+C vs. Cluster B) of special biological pathways using GSEA
Description	setSize	enrichmentScore	NES	pvalue	p.adjust	qvalues	rank	leading_edge	core_enrichment
HALLMARK_IL6_JAK_STAT3_SIGNALING	65	-0.433352	-1.84085	0.00304414	0.00697545	0.00220277	2217	tags=60%, list=31%, signal=42%	IL18R1/STAT3/TLR2/JUN/IL6ST/IL17RA/FAS/IL2RA/ITGB3/TNF/TNFRSF1B/CD38/CSF1/PIK3R5/CCR1/PIM1/TYK2/IL2RG/STAT2/SOCS1/CD44/TNFRSF1A/TGFB1/OSMR/IL6/CSF2RA/IL4R/CD14/CD36/SOCS3/CSF3R/IL1R1/CSF2RB/A2M/ACVRL1/EBI3/CXCL13/IL3RA/LTB
HALLMARK_ANGIOGENESIS	26	-0.527653	-1.84814	0.00675676	0.0116496	0.00367881	1597	tags=58%, list=22%, signal=45%	JAG1/STC1/S100A4/LPL/TIMP1/LUM/NRP1/COL3A1/COL5A2/THBD/VCAN/FGFR1/FSTL1/SLCO2A1/KCNJ8
HALLMARK_INTERFERON_GAMMA_RESPONSE	128	-0.42408	-2.03152	0.00137741	0.00638407	0.00201602	2517	tags=59%, list=35%, signal=39%	TAPBP/PML/ISG20/SLC25A28/IRF5/IFIT2/MVP/BST2/TNFSF10/CDKN1A/DDX58/STAT3/TRAFD1/ARID5B/SP110/MX2/BTG1/SLAMF7/IFITM2/DHX58/IFNAR2/FAS/CD86/CD38/GZMA/FCGR1A/NFKBIA/TXNIP/ICAM1/PIM1/TNFAIP3/TNFAIP6/STAT2/SOCS1/AUTS2/NOD1/HLA-DMA/PTPN6/XAF1/ST8SIA4/FPR1/CD74/CMKLR1/STAT4/VAMP5/IL6/IL2RB/LCP2/TNFAIP2/IL4R/FGL2/IRF4/IL18BP/ST3GAL5/CD40/HLA-DQA1/SOCS3/GPR18/P2RY14/ITGB7/CSF2RB/CIITA/CCL2/PDE4B/CCL5/SSPN/…
HALLMARK_TNFA_SIGNALING_VIA_NFKB	125	-0.476444	-2.28245	0.00137741	0.00638407	0.00201602	2412	tags=67%, list=33%, signal=46%	FOSL2/MAFF/FOS/IFIT2/IL12B/PNRC1/CDKN1A/DDX58/NFAT5/F3/TLR2/KLF6/JUN/PTGER4/NINJ1/BTG1/FJX1/IL6ST/TNIP1/EHD1/INHBA/BTG2/TNF/TRIP10/NR4A1/LIF/SLC2A6/EDN1/ZFP36/NFKBIA/CEBPD/LITAF/NR4A2/CD83/ICAM1/CSF1/PFKFB3/JAG1/NFKB2/CCL4/TNFAIP3/TNFAIP6/DUSP5/BIRC3/RELB/CD44/PLK2/CFLAR/SPHK1/JUNB/PMEPA1/RHOB/SPSB1/STAT5A/ABCA1/TNFAIP8/CLCF1/DUSP1/IL6/PLEK/KLF9/TNFAIP2/EGR1/GEM/GADD45B/SOCS3/SLC2A3/TRAF1/EGR3/SE…
HALLMARK_EPITHELIAL_MESENCHYMAL_TRANSITION	162	-0.647689	-3.23046	0.00131752	0.00638407	0.00201602	1920	tags=80%, list=26%, signal=60%	ITGAV/SERPINH1/IGFBP2/FAS/INHBA/ITGB3/PTHLH/IGFBP3/CDH2/TGFBI/CDH6/DST/BMP1/SGCG/FN1/NOTCH2/TNFAIP3/DKK1/TFPI2/GPC1/CD44/SCG2/COL7A1/GPX7/TGFB1/MMP14/CD59/LRRC15/LAMC1/COL4A1/TIMP1/LUM/PMEPA1/RHOB/TPM1/ADAM12/CAP2/COL3A1/GJA1/LGALS1/SPARC/COL5A2/SNAI2/VIM/NID2/IL6/GLIPR1/FOXC2/LOX/COL1A2/PDLIM4/COL5A3/GEM/HTRA1/WIPF1/VCAN/SERPINE2/ENO2/FSTL3/FAP/GADD45B/RGS4/ACTA2/COL1A1/CDH11/MXRA5/COL4A2/COL6A3…
HALLMARK_E2F_TARGETS	154	0.701229	3.98755	0.00384615	0.00697545	0.00220277	1502	tags=73%, list=21%, signal=59%	CDKN2A/CCNE1/MAD2L1/DEPDC1/SPC25/HMMR/CHEK1/CDKN3/KIF4A/RFC3/AURKA/TOP2A/PLK4/RAD51AP1/TRIP13/MELK/CDCA3/ATAD2/CDCA8/DIAPH3/E2F8/MSH2/CENPE/RRM2/KIF2C/BUB1B/SPAG5/CDC25A/CCNB2/CKS1B/CKS2/GINS1/CDC20/BRCA2/AURKB/DSCC1/PLK1/TIPIN/CHEK2/BIRC5/HMGB3/MCM4/ESPL1/EZH2/RACGAP1/PTTG1/KPNA2/PRIM2/GINS4/HELLS/STMN1/KIF18B/TMPO/PCNA/CENPM/LMNB1/MTHFD2/DONSON/RPA3/PAICS/MKI67/ASF1B/RFC2/CSE1L/UBE2S/NOLC1/MYC/…
HALLMARK_G2M_CHECKPOINT	154	0.624164	3.54931	0.00384615	0.00697545	0.00220277	1062	tags=51%, list=15%, signal=45%	MAD2L1/NEK2/PBK/TTK/BUB1/HMMR/CHEK1/CDKN3/KIF4A/KIF23/AURKA/TPX2/CENPA/EXO1/NDC80/CCNA2/TOP2A/PLK4/TRAIP/KIF11/CENPE/CDC6/UBE2C/KIF2C/CDC25A/SMC2/KIF15/CCNB2/CKS1B/CKS2/SQLE/FBXO5/CENPF/CDC20/BRCA2/AURKB/PRC1/PLK1/GINS2/BIRC5/HMGB3/STIL/NUSAP1/ESPL1/EZH2/RAD54L/RACGAP1/PTTG1/KPNA2/PRIM2/DBF4/SNRPD1/STMN1/TROAP/TMPO/LMNB1/RBL1/E2F2/TFDP1/MKI67/POLQ/INCENP/UBE2S/NOLC1/MYC/CCNF/CDC7/SMC4/MCM2/TACC3/…
HALLMARK_MYC_TARGETS_V1	147	0.55145	3.09927	0.00383142	0.00697545	0.00220277	2399	tags=69%, list=33%, signal=47%	MAD2L1/CCNA2/CDC20/MCM4/KPNA2/HSPE1/SNRPD1/ACP1/TYMS/RFC4/PCNA/C1QBP/TFDP1/HSPD1/NCBP1/DDX21/CYC1/CSTF2/CCT2/NOLC1/SSB/PSMD14/MYC/RANBP1/PRDX3/MCM2/NME1/PSMA2/RRP9/ILF2/EIF1AX/SRPK1/COPS5/USP1/PSMD3/HDAC2/CCT5/MCM7/ODC1/ABCE1/EIF4E/VBP1/PSMC6/EIF3J/PGK1/MRPL9/PTGES3/CDK2/GLO1/COX5A/XPOT/EIF2S2/PHB/HPRT1/RAN/SNRPD3/DEK/IFRD1/NCBP2/PSMA1/RRM1/MRPS18B/PSMA7/YWHAE/SSBP1/CLNS1A/PRDX4/CCT4/PSMD7/BUB3/T…
HALLMARK_OXIDATIVE_PHOSPHORYLATION	151	0.483949	2.73193	0.00390625	0.00697545	0.00220277	2840	tags=75%, list=39%, signal=47%	FDX1/DLAT/DLD/UQCRFS1/MRPS30/MRPL15/CYCS/GRPEL1/AIFM1/FH/NDUFS1/SDHD/MTX2/IDH1/ACAA2/CYC1/MRPL35/PDHA1/SDHB/MTRF1/SUCLA2/PRDX3/NNT/SUCLG1/MRPS12/ETFA/TIMM17A/IDH3A/TOMM22/HCCS/UQCRB/MRPS22/SDHC/IMMT/NDUFA5/PDHX/ACAT1/SLC25A5/LRPPRC/COX5A/FXN/TIMM10/HSPA9/CYB5A/TIMM8B/HSD17B10/IDH3B/NQO2/TIMM13/OAT/UQCRC2/NDUFB3/COX7B/NDUFA8/ATP6V1C1/ETFDH/MRPL11/MDH2/ISCA1/AFG3L2/COX6A1/NDUFAB1/MDH1/TIMM50/COX7A2…
HALLMARK_MTORC1_SIGNALING	148	0.435627	2.46325	0.00380228	0.00697545	0.00220277	1487	tags=45%, list=20%, signal=37%	BUB1/AURKA/SORD/PSAT1/TRIB3/RRM2/CDC25A/CTH/SQLE/PSMG1/ME1/PLK1/POLR3G/UCHL5/EBP/EEF1E1/MCM4/PSPH/HSPE1/DHFR/SRD5A1/DHCR7/SLC37A4/HMBS/GOT1/MTHFD2/MTHFD2L/ELOVL6/HSPD1/HMGCS1/CACYBP/IDH1/PNO1/CCT6A/IDI1/PSMD14/CCNF/PSMA3/TMEM97/MCM2/RRP9/CYB5B/DHCR24/NUFIP1/COPS5/HMGCR/TFRC/UNG/SLC2A1/SCD/PSMC6/PGK1/IMMT/GCLC/TUBG1/EIF2S2/HPRT1/NUP205/ASNS/IFRD1/HSPA9/INSIG1/HSPA4/HK2/STIP1/QDPR/TOMM40
HALLMARK_MYC_TARGETS_V2	45	0.560495	2.42111	0.00287356	0.00697545	0.00220277	2223	tags=71%, list=31%, signal=50%	PLK4/SORD/PLK1/TFB2M/MCM4/HSPE1/PRMT3/HSPD1/WDR43/NOLC1/MYC/NIP7/IPO4/BYSL/TMEM97/RRP9/UNG/EXOSC5/MRTO4/PHB/SLC19A1/TBRG4/SLC29A2/HK2/PA2G4/DDX18/SUPV3L1/RABEPK/RCL1/RRP12/CBX3/MPHOSPH10
HALLMARK_SPERMATOGENESIS	72	0.455761	2.23072	0.00295858	0.00697545	0.00220277	457	tags=28%, list=6%, signal=26%	NEK2/TTK/BUB1/CDKN3/AURKA/KIF2C/MAP7/NCAPH/CCNB2/PSMG1/YBX2/EZH2/PCSK1N/DBF4/TKTL1/TNNI3/HSPA4L/GAD1/LDHC/RFC4
HALLMARK_FATTY_ACID_METABOLISM	108	0.376231	1.99633	0.00350877	0.00697545	0.00220277	1655	tags=44%, list=23%, signal=34%	CEL/FABP1/CA4/FABP2/ME1/DLD/BCKDHB/ACAT2/GPD2/BPHL/FH/ACSM3/HMGCS1/SDHD/EHHADH/IDH1/ACAA2/VNN1/IDI1/HMGCS2/HSD17B11/PDHA1/ACOT8/AUH/SUCLA2/SMS/DHCR24/SUCLG1/HIBCH/PCBD1/ODC1/HSDL2/HCCS/SDHC/PTS/HSPH1/HSD17B10/IDH3B/PPARA/FASN/NSDHL/CPT2/METAP1/GPD1/ETFDH/MDH2/CBR1
HALLMARK_MITOTIC_SPINDLE	137	0.359895	1.99479	0.0037037	0.00697545	0.00220277	356	tags=18%, list=5%, signal=18%	NEK2/TTK/BUB1/KIF4A/KIF23/AURKA/TPX2/NDC80/TOP2A/KIF11/CENPE/KIF2C/KIF15/CCNB2/FBXO5/CENPF/BRCA2/PRC1/PLK1/BIRC5/ECT2/NUSAP1/ESPL1/RACGAP1/CEP72
HALLMARK_PEROXISOME	72	0.377129	1.84585	0.00295858	0.00697545	0.00220277	2163	tags=44%, list=30%, signal=32%	CEL/SLC27A2/TOP2A/TTR/MSH2/FABP6/NR1I2/EPHX2/HSD11B2/EHHADH/IDH1/ABCD3/IDI1/PEX13/HSD17B11/ACOT8/DHCR24/PEX11A/SULT2B1/CDK7/IDE/DIO1/ISOC1/ALB/SLC25A17/BCL10/SMARCC1/CLN6/SCGB1A1/PRDX1/MLYCD/FDPS
HALLMARK_GLYCOLYSIS	139	0.327212	1.82447	0.00367647	0.00697545	0.00220277	1731	tags=40%, list=24%, signal=31%	CLDN3/DEPDC1/HMMR/AURKA/CENPA/PKP2/CTH/ADORA2B/DSC2/ME1/KIF20A/DLD/TKTL1/STMN1/LDHC/CASP6/SLC37A4/GOT1/SLC25A10/MET/EFNA3/IDH1/BPNT1/FKBP4/SLC25A13/GAL3ST1/PAXIP1/RPE/ABCB6/TXN/POLR3K/KIF2A/ME2/ELF3/HS2ST1/PGK1/SDHC/GCLC/GFPT1/GALE/SLC35A3/TFF3/CLDN9/CYB5A/GALK2/HK2/NSDHL/BIK/SAP30/GLCE/MDH2/HOMER1/TSTA3/MDH1/SOX9/PSMC4
HALLMARK_CHOLESTEROL_HOMEOSTASIS	47	0.398667	1.74606	0.0028169	0.00697545	0.00220277	1607	tags=43%, list=22%, signal=33%	GLDC/TRIB3/ANXA13/SQLE/EBP/ACAT2/DHCR7/HMGCS1/PPARG/IDI1/TMEM97/FABP5/HMGCR/SCD/CBS/ALDOC/FASN/NSDHL/PCYT2/CD9
HALLMARK_DNA_REPAIR	100	0.309198	1.61795	0.00331126	0.00697545	0.00220277	2784	tags=58%, list=38%, signal=36%	RFC3/ZWINT/PRIM1/STX3/TYMS/RFC4/PCNA/RPA3/RFC5/UMPS/RFC2/POLR1C/POLR2D/FEN1/NME1/RAD51/UPF3B/ERCC8/RAE1/GTF2A2/POLA1/TAF12/POLR2K/NUDT21/HPRT1/CCNO/NCBP2/TMED2/ARL6IP1/RALA/CLP1/POLA2/GTF2H5/GTF3C5/CSTF3/BRF2/POLB/SAC3D1/POLR2H/SSRP1/ITPA/POLR3C/NUDT9/ADRM1/GTF2H1/GTF2B/GTF2H3/APRT/TSG101/RPA2/DGUOK/POLR1D/SNAPC5/TARBP2/IMPDH2/DCTN4/MRPL40/POLD3
HALLMARK_BILE_ACID_METABOLISM	71	0.330457	1.60168	0.00294985	0.00697545	0.00220277	1134	tags=34%, list=16%, signal=29%	SLC27A2/APOA1/TTR/PEX7/AMACR/PEX1/NR1H4/NR1I2/EPHX2/PIPOX/PXMP2/SULT1B1/IDH1/ABCD3/IDI1/PEX13/HSD17B11/GCLM/DHCR24/SLC22A18/PEX11A/SULT2B1/SLC27A5/AGXT
HALLMARK_ESTROGEN_RESPONSE_LATE	143	0.286497	1.60132	0.00384615	0.00697545	0.00220277	596	tags=22%, list=8%, signal=20%	PDZK1/SLC27A2/NMU/DHRS2/TOP2A/PLK4/PRLR/GAL/SORD/CDC6/MYB/CDC20/MEST/KIF20A/GINS2/FRK/STIL/TNNC1/CYP4F11/PERP/HSPA4L/ANXA9/CDH1/TPD52L1/DHCR7/ASS1/MAPK13/TFAP2C/IL17RB/PKP3/TMPRSS3
HALLMARK_UNFOLDED_PROTEIN_RESPONSE	75	0.29132	1.4387	0.0178571	0.0279018	0.00881109	1344	tags=28%, list=19%, signal=23%	PSAT1/POP4/CKS1B/IGFBP1/MTHFD2/CEBPG/NOLC1/EXOSC2/RRP9/CHAC1/DDX10/EXOSC5/NFYA/EIF4E/EIF4EBP1/PDIA6/XPOT/EXOSC4/KIF5B/ASNS/HSPA9
HALLMARK_HEDGEHOG_SIGNALING	24	-0.424799	-1.45091	0.0494881	0.0706972	0.0223254	2261	tags=62%, list=31%, signal=43%	HEY1/CRMP1/HEY2/LDB1/MYH9/UNC5C/PTCH1/DPYSL2/SCG2/NRP2/NRP1/VLDLR/RTN1/GLI1/THY1
HALLMARK_APOPTOSIS	121	-0.314976	-1.49636	0.0111421	0.0179711	0.00567507	2092	tags=43%, list=29%, signal=31%	CREBBP/JUN/SATB1/SPTAN1/LEF1/FAS/PPP2R5B/BTG2/TNF/ADD1/CD38/NEDD9/TXNIP/RARA/BIRC3/PRF1/CD44/F2R/ANXA1/PEA15/AVPR1A/CFLAR/EMP1/PLAT/DPYD/TIMP1/HGF/LUM/RHOB/CYLD/IL6/CD14/GNA15/PLCB2/ENO2/GADD45B/GSN/CD2/CLU/TIMP2/TGFBR3/EGR3/DCN/GPX3/FEZ1/BGN/CAV1/CD69/MMP2/TIMP3/PDGFRB/IGFBP6
HALLMARK_APICAL_SURFACE	22	-0.464738	-1.56443	0.0319328	0.04696	0.0148295	996	tags=45%, list=14%, signal=39%	CROCC/EFNA5/IL2RG/MAL/IL2RB/GATA3/CX3CL1/THY1/SRPX/GAS1
HALLMARK_TGF_BETA_SIGNALING	34	-0.412325	-1.56563	0.0202177	0.0306329	0.00967355	2801	tags=65%, list=39%, signal=40%	PPP1R15A/KLF10/ACVR1/BMP2/SMAD3/BMPR2/SMURF2/HIPK2/ID3/ARID4B/FURIN/SKI/TGFBR1/NCOR2/TGFB1/JUNB/PMEPA1/WWTR1/RAB31/SERPINE1/THBS1/ENG
HALLMARK_HYPOXIA	129	-0.333737	-1.60127	0.00274725	0.00697545	0.00220277	2412	tags=54%, list=33%, signal=37%	FOSL2/MAFF/FOS/IDS/KLF7/PNRC1/CDKN1A/PPFIA4/CITED2/F3/KLF6/SDC2/LXN/JUN/BTG1/WSB1/NAGK/MYH9/NDST2/TGM2/TMEM45A/PRKCA/AMPD3/PHKG1/IGFBP3/HK1/CA12/TGFBI/DPYSL4/ZFP36/CSRP2/PFKFB3/PIM1/DTNA/NDST1/TNFAIP3/STC1/SDC3/GPC1/DDIT4/S100A4/PAM/CHST2/PDGFB/DUSP1/ETS1/ANGPTL4/IL6/PGF/RORA/VLDLR/LOX/BCL2/ENO2/CXCR4/GAA/SLC2A3/CHST3/PYGM/NR3C1/DCN/SERPINE1/BGN/HAS1/AKAP12/COL5A1/PPP1R3C/CAV1/TGFB3/SRPX
HALLMARK_COAGULATION	93	-0.385505	-1.74458	0.00721501	0.012025	0.00379737	1531	tags=45%, list=21%, signal=36%	USP11/GP1BA/TFPI2/ANXA1/F8/MMP14/PLAT/SH2B2/TIMP1/PDGFB/SPARC/PRSS23/CTSE/PLEK/CTSO/MMP7/C1QA/HTRA1/THBD/FYN/GSN/CTSK/LRP1/CLU/A2M/CRIP2/SERPINE1/CSRP1/THBS1/RAPGEF3/PECAM1/C1S/COMP/MMP2/CFD/TIMP3/VWF/C1R/CFH/C3/FBN1/SERPING1
HALLMARK_IL2_STAT5_SIGNALING	130	-0.370433	-1.78722	0.0013624	0.00638407	0.00201602	2505	tags=61%, list=34%, signal=41%	IKZF4/PHLDA1/CCND3/BMPR2/CKAP4/MAFF/TNFSF10/AGER/IKZF2/LRIG1/ABCB1/IL18R1/HIPK2/MUC1/KLF6/PTGER2/SWAP70/CD81/TGM2/FURIN/ITGAV/IL2RA/TWSG1/HOPX/CD86/TNFRSF1B/LIF/IGF1R/PTCH1/CD83/TNFRSF4/CSF1/BATF3/PIM1/SOCS1/CD44/AHR/ST3GAL4/PRAF2/TIAM1/PLAGL1/MYO1C/EMP1/ICOS/GPR65/PRKCH/RHOB/CAPN3/NRP1/GABARAPL1/PENK/IL2RB/RORA/TLR7/RHOH/IL4R/FGL2/AHNAK/IRF4/BCL2/GADD45B/IL10/SLC2A3/CST7/ECM1/TRAF1/COL6A1/FLT3LG…
HALLMARK_COMPLEMENT	126	-0.376453	-1.80925	0.00136799	0.00638407	0.00201602	1711	tags=43%, list=24%, signal=33%	GZMA/FN1/CBLB/PIK3R5/PIM1/TNFAIP3/GP1BA/DUSP5/TFPI2/F8/MMP14/PLAT/CD59/APOBEC3G/TIMP1/PDGFB/DOCK4/SH2B3/LCK/IL6/PLEK/CTSO/CD40LG/LCP2/RASGRP1/GNAI2/CR1/C1QA/FCN1/CD36/FYN/GATA3/COL4A2/LRP1/CLU/TIMP2/SERPINE1/PIK3CG/NOTCH4/CSRP1/SPOCK2/CCL5/ITGAM/DOCK10/WAS/C1S/GZMK/CR2/LTF/C1R/CFH/ZFPM2/C3/SERPING1
HALLMARK_KRAS_SIGNALING_UP	136	-0.425925	-2.05751	0.00136426	0.00638407	0.00201602	1804	tags=52%, list=25%, signal=40%	TNFRSF1B/CROT/IGFBP3/SEMA3B/LIF/TSPAN7/EVI5/IL2RG/SNAP25/TNFAIP3/NIN/EPB41L3/BIRC3/C3AR1/ADAM8/EMP1/PLAT/CIDEA/NGF/LCP1/ANXA10/RELN/TMEM158/CMKLR1/NRP1/FLT4/TRIB2/ETS1/ANGPTL4/NAP1L2/KCNN4/LAT2/LAPTM5/CSF2RA/SERPINA3/GPNMB/SNAP91/ITGB2/HSD11B1/CXCR4/SCN1B/MAFB/ALDH1A3/SCG5/LY96/GPRC5B/TRAF1/GNG11/DOCK2/IL7R/SPARCL1/AKAP12/PLVAP/PECAM1/APOD/ENG/MAP4K1/IKZF1/IL10RA/CPE/IL33/ITGBL1/PRRX1/CFH/TMEM100…
HALLMARK_UV_RESPONSE_DN	104	-0.458614	-2.12534	0.00140449	0.00638407	0.00201602	1695	tags=47%, list=23%, signal=37%	MAGI2/IGF1R/NOTCH2/MGLL/CDON/ZMIZ1/GRK5/HAS2/LAMC1/CAP2/NFIB/LTBP1/TGFBR2/NRP1/COL3A1/GJA1/ATXN1/COL5A2/SNAI2/DUSP1/VLDLR/COL1A2/AMPH/FYN/RGS4/COL1A1/FZD2/IGFBP5/AKT3/PRKAR2B/PMP22/NR3C1/TGFBR3/KIT/SERPINE1/SYNE1/CAV1/ATP2B4/RBPMS/PIK3CD/DLC1/PTPRM/LPAR1/PDGFRB/PTGFR/MAP1B/EFEMP1/FBLN5/KCNMA1
HALLMARK_APICAL_JUNCTION	125	-0.463746	-2.22161	0.00137741	0.00638407	0.00201602	2061	tags=56%, list=28%, signal=41%	CD99/DSC1/CLDN14/MYH9/GAMT/ACTN2/TAOK2/INPPL1/SHC1/CD86/ITGA3/CNN2/TGFBI/CDH6/BMP1/SYMPK/ICAM1/NLGN3/SDC3/ZYX/ADAMTS5/CNTN1/FSCN1/SORBS3/ADAM23/PTPRC/PARVA/SGCE/VCL/RAC2/ACTN1/ITGA9/RRAS/CLDN11/MYH10/CD209/MADCAM1/GNAI2/THBS3/VCAN/ITGA10/MAPK11/CDH11/TRO/AKT3/TRAF1/MSN/CADM3/ACTC1/CX3CL1/PECAM1/JAM3/CD34/NFASC/TSPAN4/MMP2/THY1/ARHGEF6/COL16A1/VCAM1/NRXN2/ICAM2/ACTG2/EVL/VWF/MYL9/FLNC/FBN1/CLDN5/S…
HALLMARK_INFLAMMATORY_RESPONSE	137	-0.46544	-2.25323	0.00136612	0.00638407	0.00201602	2230	tags=65%, list=31%, signal=46%	TACR1/CDKN1A/BEST1/IL18R1/F3/TLR2/KLF6/NOD2/PTGER4/PTGER2/CXCR6/RHOG/CYBB/INHBA/ITGB3/BTG2/SCARF1/TNFRSF1B/LIF/EDN1/SEMA4D/TLR1/NFKBIA/ICAM1/CSF1/PIK3R5/TNFAIP6/GP1BA/RGS1/C3AR1/AHR/HAS2/MMP14/CCL17/SPHK1/CALCRL/CHST2/LTA/SLAMF1/PTAFR/NMUR1/TIMP1/FPR1/ABCA1/CMKLR1/NLRP3/OSMR/LCK/P2RX7/C5AR1/IL6/IL2RB/BDKRB1/LCP2/IL18RAP/RASGRP1/IL4R/PTGIR/CD14/GNA15/GPR132/CD40/SCN1B/PDPN/CSF3R/IL10/IL1R1/AXL/SER…
HALLMARK_ALLOGRAFT_REJECTION	140	-0.533907	-2.59514	0.00136612	0.00638407	0.00201602	1899	tags=65%, list=26%, signal=49%	IFNAR2/FAS/CXCR3/IL2RA/INHBA/CD86/TNF/LIF/GZMA/IL27RA/IGSF6/TLR1/CD7/SRGN/ICAM1/CSF1/CCR1/CCL4/IL2RG/SOCS1/CCL13/PRF1/F2R/TLR6/HLA-DMA/TGFB1/PTPN6/PTPRC/HLA-DMB/TIMP1/ST8SIA4/GPR65/CD74/NLRP3/LCK/CD3G/STAT4/ETS1/IL6/IL2RB/GBP2/CD40LG/LCP2/APBB1/CCR5/IL18RAP/CCR2/CD3D/IL4R/CD4/CD28/CCL11/IRF4/ITGB2/CD40/HLA-DQA1/CD247/HLA-DOA/CD1D/IL10/TRAT1/CD2/CRTAM/SIT1/FGR/NCF4/SPI1/FCGR2B/CCL2/CD3E/CCL5/LY86/…
HALLMARK_MYOGENESIS	144	-0.551891	-2.69388	0.00135135	0.00638407	0.00201602	1314	tags=47%, list=18%, signal=39%	MYO1C/TGFB1/SORBS3/SPHK1/MEF2D/HRC/ADAM12/NCAM1/COL3A1/SPARC/IGFBP7/ADCY9/MYH3/WWTR1/PDLIM7/CTF1/SVIL/CD36/LSP1/GADD45B/GAA/COL1A1/GSN/CACNA1H/COL4A2/COL6A3/CLU/PYGM/SGCD/DMPK/GPX3/TPM2/DMD/COL15A1/ACTC1/SSPN/MRAS/PPP1R3C/SMTN/EFS/APOD/MYOM1/LDB3/CFD/TAGLN/SORBS1/SPDEF/GNAO1/FGF2/HSPB8/MEF2C/COX7A1/LAMA2/MYLK/ITGA7/COL6A2/HSPB2/AEBP1/FXYD1/FHL1/CRYAB/SOD3/SGCA/MYH11/IGF1/PTGIS/CASQ2/DES
