# Supplementary material for: Systematic analysis of the cuprotosis in tumor microenvironment and prognosis of gastric cancer
Source: Heliyon. 2023 Feb 17;9(3):e13831. doi: 10.1016/j.heliyon.2023.e13831 (PMC9988515; doi:10.1016/j.heliyon.2023.e13831)
Supplement: Multimedia component 7 [file mmc7.xlsx]

## Sheet: Sheet1
Table. S7 Comparison (Cluster A+B vs. Cluster C) of special biological pathways using GSEA
Description	setSize	enrichmentScore	NES	pvalue	p.adjust	qvalues	rank	leading_edge	core_enrichment
HALLMARK_KRAS_SIGNALING_UP	128	0.460173	2.21284	0.00176678	0.00627038	0.00316819	1627	tags=62%, list=24%, signal=48%	TMEM100/IL33/CD37/CFH/CA2/CCND2/ANXA10/DOCK2/F13A1/IKZF1/GYPC/PEG3/IL10RA/SPON1/TSPAN7/HSD11B1/SNAP91/ITGBL1/PIGR/C3AR1/GPNMB/PRRX1/PECAM1/SPARCL1/IL7R/MAP4K1/CPE/ITGB2/GNG11/CLEC4A/CMKLR1/LY96/MAFB/PDCD1LG2/BTC/RELN/ADAMDEC1/BIRC3/EPB41L3/KCNN4/CTSS/TLR8/AKAP12/LAPTM5/CXCR4/TNFRSF1B/GFPT2/ABCB1/IRF8/LCP1/ALDH1A3/EMP1/ETS1/NIN/KLF4/HBEGF/LAT2/PLVAP/TRAF1/RABGAP1L/CROT/ENG/MTMR10/TRIB2/CSF2RA/NRP1…
HALLMARK_INFLAMMATORY_RESPONSE	132	0.455678	2.19853	0.00180832	0.00627038	0.00316819	1175	tags=44%, list=17%, signal=37%	VIP/CD69/SLC4A4/CCR7/CD48/PTGER4/IL10RA/KCNA3/TLR1/TLR3/PDE4B/PTGER2/CCL5/SELL/CXCR6/IL2RB/LPAR1/IL15/C3AR1/STAB1/RASGRP1/MSR1/IL7R/CALCRL/SLAMF1/CYBB/LCP2/P2RX7/NLRP3/PCDH7/IL18R1/CMKLR1/FPR1/IL18RAP/BTG2/RGS1/TNFSF10/C5AR1/CCL2/IL1R1/OLR1/TNFRSF1B/CCL22/AXL/EBI3/TNFSF9/CSF3R/ABCA1/ITGB3/CXCL11/CD14/NMUR1/PIK3R5/IL10/SCARF1/HBEGF/CD40/CXCL9
HALLMARK_IL6_JAK_STAT3_SIGNALING	55	0.520934	2.13008	0.0018622	0.00627038	0.00316819	1791	tags=58%, list=26%, signal=43%	CXCL13/FAS/CD36/CSF2RB/ITGA4/IL18R1/A2M/IL6ST/CD44/IL1R1/TNFRSF1B/LTB/IL3RA/CD38/IL12RB1/EBI3/CSF3R/ITGB3/CXCL11/CD14/PIK3R5/PDGFC/IL7/CXCL9/CCR1/PLA2G2A/CSF2RA/IL2RG/IL2RA/IL4R/IRF1/TNFRSF1A
HALLMARK_TNFA_SIGNALING_VIA_NFKB	131	0.365104	1.75381	0.0018018	0.00627038	0.00316819	2548	tags=63%, list=37%, signal=40%	CD69/PTGER4/PDE4B/CCL5/TNC/TNFAIP8/IL7R/EGR3/KLF2/PLEK/KLF9/NR4A3/EGR2/BTG2/IL6ST/CD44/BIRC3/BCL2A1/RHOB/NR4A2/CCL2/OLR1/GFPT2/GEM/TNFSF9/ABCA1/CXCL11/STAT5A/KLF4/PTX3/GADD45B/FOSB/HBEGF/CFLAR/TRAF1/DNAJB4/JAG1/FOS/REL/DUSP1/ETS2/CCL4/NFKB1/CD83/MSC/RCAN1/TSC22D1/GADD45A/NFE2L2/IRF1/SLC2A3/PNRC1/ICAM1/NR4A1/SOCS3/BTG1/EDN1/IFIT2/IL12B/CEBPD/PLK2/TNFAIP3/F3/BCL6/ZFP36/CSF1/DUSP4/EGR1/IL18/TNFAIP2/…
HALLMARK_APOPTOSIS	101	0.337343	1.56459	0.00533808	0.0133452	0.00674284	1848	tags=45%, list=27%, signal=33%	CD69/FAS/CCND2/DPYD/CD2/CASP1/TGFBR3/HGF/TIMP3/TXNIP/CLU/EGR3/CYLD/CAV1/BTG2/DCN/CD44/BIRC3/TNFSF10/RHOB/PRF1/FASLG/CD38/GSN/EMP1/CD14/GADD45B/PDGFRB/CFLAR/PLCB2/GSTM1/LUM/ADD1/CDKN1B/NEDD9/AVPR1A/BCL2L2/GADD45A/F2R/TSPO/IRF1/MMP2/APP/CASP4/FEZ1
HALLMARK_ALLOGRAFT_REJECTION	143	0.591075	2.8992	0.00178253	0.00627038	0.00316819	1236	tags=60%, list=18%, signal=50%	CCL19/CRTAM/CXCL13/FAS/CCND2/JAK2/CD8A/CD96/ITK/TRAT1/GZMA/CD79A/HLA-DQA1/LY86/CD247/CD2/FCGR2B/GPR65/TLR1/IL16/ITGAL/TLR3/PTPRC/HLA-DOB/CD1D/CCL5/HLA-DOA/CD3E/IRF4/CD3D/HCLS1/CD28/ZAP70/IL2RB/CCR2/IL15/STAB1/HLA-DMB/ST8SIA4/CD3G/STAT4/HLA-DMA/MAP4K1/LCP2/CCL11/NCF4/WAS/CXCR3/NLRP3/IGSF6/ITGB2/CCR5/SIT1/FLNA/CD74/GBP2/SRGN/KLRD1/IL18RAP/CD40LG/SPI1/CTSS/HLA-DRA/CFP/IFNG/PRF1/CCL2/CD4/CD86/FASLG/C…
HALLMARK_INTERFERON_GAMMA_RESPONSE	126	0.512731	2.44771	0.00179856	0.00627038	0.00316819	2181	tags=63%, list=32%, signal=44%	P2RY14/CD69/CFH/BANK1/FAS/SELP/JAK2/GPR18/GZMA/HLA-DQA1/FGL2/SSPN/IL10RA/CIITA/CASP1/PDE4B/CCL5/SLAMF7/CSF2RB/IRF4/IL2RB/VCAM1/IL15/ST8SIA4/TXNIP/STAT4/HLA-DMA/LCP2/ITGB7/C1R/CD74/CMKLR1/FPR1/SERPING1/C1S/TNFSF10/PLA2G4A/AUTS2/CCL2/CD86/IL18BP/CD38/IRF8/FCGR1A/CXCL11/LAP3/PSMB10/XAF1/IL7/CD40/CXCL9/DDX60/ARID5B/BST2/RAPGEF6/SP110/NFKB1/IRF2/ST3GAL5/SAMHD1/IL4R/IRF1/SECTM1/CASP4/ICAM1/MT2A/IFI44/T…
HALLMARK_EPITHELIAL_MESENCHYMAL_TRANSITION	136	0.435304	2.12189	0.00176991	0.00627038	0.00316819	1720	tags=58%, list=25%, signal=44%	ABI3BP/SFRP1/CXCL12/FAS/GAS1/FGF2/SLIT2/MYLK/MFAP5/SLIT3/SGCD/TNC/ECM2/TGFBR3/FMOD/MGP/FBLN5/FBN1/VCAM1/IL15/PRRX1/GREM1/TIMP3/GLIPR1/LAMA2/WIPF1/FLNA/ANPEP/SCG2/DCN/CD44/RHOB/FERMT2/MYL9/CDH11/TAGLN/SGCB/TPM1/NID2/CALD1/GEM/COL6A2/DPYSL3/PMP22/THBS1/FBLN1/FBLN2/SPOCK1/ITGB3/FSTL1/PTX3/GADD45B/PDGFRB/VEGFC/PCOLCE/COL8A2/COL6A3/VIM/SFRP4/IGFBP4/LUM/ACTA2/THY1/ITGAV/FAP/COL4A2/SNAI2/POSTN/BASP1/ELN…
HALLMARK_MYOGENESIS	131	0.420241	2.01867	0.0018018	0.00627038	0.00316819	1161	tags=38%, list=17%, signal=32%	CFD/CASQ2/DES/FHL1/IGF1/SGCA/MYH11/CD36/FGF2/MYLK/FXYD1/SSPN/MEF2C/CKMT2/LDB3/PYGM/CRYAB/SORBS1/SGCD/HSPB8/PTGIS/SOD3/HSPB2/ITGA7/CASQ1/LAMA2/COL15A1/CLU/COX7A1/TNNI2/GNAO1/SMTN/ADCY9/TAGLN/SH3BGR/COL6A2/GSN/AEBP1/MRAS/MYOM2/NCAM1/LSP1/RB1/SPDEF/GADD45B/ACTC1/DMPK/MYOM1/HBEGF/SVIL
HALLMARK_UV_RESPONSE_DN	97	0.410043	1.88995	0.00178891	0.00627038	0.00316819	1869	tags=49%, list=27%, signal=36%	KCNMA1/PTGFR/EFEMP1/TGFBR3/LPAR1/FBLN5/DLC1/SYNE1/NFIB/KIT/ATP2B4/MAP1B/CAV1/FHL2/MT1E/IGFBP5/PRKAR2B/PTPRM/AKT3/TGFBR2/PMP22/NR3C1/ITGB3/GRK5/LTBP1/PLCB4/PDGFRB/PIK3CD/ATXN1/AMPH/GCNT1/APBB2/RBPMS/DUSP1/NRP1/SNAI2/SDC2/PTEN/NFKB1/CDKN1B/RGS4/ARHGEF9/CITED2/PIK3R3/PRKCA/AGGF1/INPP4B/MAP2K5
HALLMARK_COMPLEMENT	122	0.352989	1.67951	0.00180505	0.00627038	0.00316819	1092	tags=32%, list=16%, signal=27%	GZMK/CFH/CA2/JAK2/LTF/PIK3CG/GZMA/CD36/ITGAM/CTSO/DOCK10/CR2/CASP1/CCL5/ZFPM2/ERAP2/RASGRP1/CR1/CLU/PLEK/LCP2/WAS/C1R/C3/SERPING1/CD40LG/C1S/CSRP1/PLA2G4A/CTSS/C1QA/OLR1/APOBEC3G/F8/LAP3/DOCK4/FCN1/PIK3R5/SH2B3
HALLMARK_IL2_STAT5_SIGNALING	123	0.343362	1.63594	0.00180505	0.00627038	0.00316819	1693	tags=44%, list=25%, signal=34%	TLR7/SELP/CA2/CCND2/CD48/BCL2/FGL2/CD79B/IL10RA/SOCS2/GPR65/PTGER2/SELL/IRF4/IL2RB/RHOH/PENK/CCR4/IL18R1/LRIG1/ITIH5/CST7/CD44/TNFSF10/RHOB/CD86/TNFRSF1B/LTB/IL3RA/ICOS/ABCB1/IRF8/AHNAK/FLT3LG/EMP1/GADD45B/IL10/TRAF1/RABGAP1L/PRKCH/ADAM19/RORA/ALCAM/ITGA6/ITGAV/TNFRSF8/NRP1/COL6A1/SYT11/CD83/F2RL2/IL2RA/PTCH1/CISH
HALLMARK_ADIPOGENESIS	106	0.323881	1.51245	0.00897666	0.0204015	0.0103081	1919	tags=39%, list=28%, signal=28%	FABP4/OMD/ADIPOQ/CD36/MYLK/SSPN/EPHX2/SORBS1/HSPB8/SPARCL1/ITGA7/COL15A1/LTC4S/C3/ITIH5/PTGER3/LAMA4/LPL/FZD4/HADH/ABCA1/ENPP2/STAT5A/ALDH2/REEP5/ACADS/DECR1/LIFR/STOM/LEP/DLD/CIDEA/ANGPTL4/CAT/GADD45A/PHLDB1/APOE/DHRS7B/DNAJC15/SNCG/CMPK1
HALLMARK_UNFOLDED_PROTEIN_RESPONSE	70	-0.337918	-1.46884	0.0286976	0.0551876	0.0278843	2286	tags=49%, list=34%, signal=33%	CHAC1/ZBTB17/NOLC1/EIF4G1/EXOSC1/YWHAZ/KIF5B/MTHFD2/EXOSC10/VEGFA/LSM4/XPOT/PAIP1/CEBPG/NFYA/PDIA6/PSAT1/CEBPB/DDX10/BANF1/EIF4EBP1/EXOSC2/ARFGAP1/TUBB2A/EXOSC4/RRP9/EXOSC5/HYOU1/STC2/WIPI1/SLC7A5/CKS1B/POP4/IGFBP1
HALLMARK_KRAS_SIGNALING_DN	100	-0.318352	-1.47329	0.022779	0.0455581	0.0230188	629	tags=31%, list=9%, signal=29%	GTF3C5/STAG3/CKM/CALCB/CCDC106/ADRA2C/CELSR2/SHOX2/TFCP2L1/SCGB1A1/SLC38A3/DLK2/SPTBN2/YBX2/TNNI3/KLK8/GPR19/FGFR3/SERPINA10/TEX15/OXT/ALOX12B/ATP6V1B1/LYPD3/COL2A1/RIBC2/PLAG1/RYR1/PNMT/PKP1/KRT15
HALLMARK_COAGULATION	87	-0.327762	-1.49881	0.0221239	0.0455581	0.0230188	764	tags=25%, list=11%, signal=23%	DUSP14/F12/CPN1/SERPINA1/MMP3/CPB2/MMP7/COMP/C2/KLK8/MMP11/DPP4/RGN/F10/MEP1A/HPN/FGA/APOC3/PROC/TF/APOA1/FGG
HALLMARK_ESTROGEN_RESPONSE_LATE	139	-0.311922	-1.52664	0.00896861	0.0204015	0.0103081	893	tags=45%, list=13%, signal=40%	DCXR/SLC27A2/LAMC2/IMPA2/FRK/FARP1/SLC2A8/XRCC3/NXT1/ASS1/FOXC1/IL17RB/GJB3/LLGL2/SULT2B1/CXCL14/LSR/GINS2/KRT19/GALE/SORD/AREG/PKP3/PRLR/ST14/MDK/CKB/TMPRSS3/PERP/RNASEH2A/SLC7A5/OPN3/PTGES/SERPINA1/CELSR2/TRIM29/MAPK13/DNAJC12/TH/HOMER2/PLAC1/STIL/SCARB1/DHRS2/MEST/FGFR3/PDZK1/PLK4/TPD52L1/DHCR7/CDC6/ANXA9/SERPINA5/S100A9/NMU/KIF20A/ASCL1/GAL/CDC20/TNNC1/TFAP2C/TOP2A
HALLMARK_GLYCOLYSIS	119	-0.339632	-1.63721	0.0111857	0.0243167	0.0122863	1869	tags=42%, list=27%, signal=31%	ENO1/GALK1/MPI/SDHC/PLOD2/VEGFA/EFNA3/MED24/CLN6/HK2/LCT/ELF3/BIK/PGAM2/HOMER1/CTH/SPAG4/NASP/SLC25A10/SOX9/PSMC4/GNE/GALE/ARTN/TGFA/NSDHL/TPST1/NOL3/SLC25A13/AGRN/STC2/DSC2/SLC37A4/ME1/ADORA2B/PC/G6PD/ABCB6/STMN1/GAL3ST1/HMMR/RRAGD/CLDN9/LDHC/KIF20A/CENPA/DEPDC1/AURKA/CLDN3/TKTL1
HALLMARK_MTORC1_SIGNALING	136	-0.34792	-1.68873	0.00457666	0.0120438	0.00608531	1920	tags=46%, list=28%, signal=34%	NUFIP1/PSMD13/ARPC5L/MTHFD2/ENO1/CCT6A/PSMB5/PLOD2/UNG/NFYC/NFKBIB/IDI1/PSME3/PSMD14/HK2/UCHL5/TUBA4A/PSAT1/EIF2S2/HSPE1/EEF1E1/YKT6/CTH/RIT1/TMEM97/PSMC4/SRD5A1/DDIT3/PSMG1/SORD/RRM2/RRP9/STIP1/ACLY/CCNF/ACACA/FADS2/HMBS/SLC37A4/ME1/TOMM40/SLC7A5/SLC1A5/TUBG1/SCD/MCM4/G6PD/TM7SF2/PSPH/HMGCS1/MCM2/EBP/DHCR24/SLC2A1/MLLT11/CDC25A/PLK1/PHGDH/DHCR7/AURKA/SQLE/BUB1/TRIB3
HALLMARK_CHOLESTEROL_HOMEOSTASIS	40	-0.51199	-1.98597	0.0021645	0.00627038	0.00316819	1597	tags=57%, list=23%, signal=44%	S100A11/IDI1/LSS/MVD/TMEM97/FDPS/NSDHL/PCYT2/ANXA13/FADS2/FASN/CHKA/SCD/ACAT2/TM7SF2/HMGCS1/EBP/ALDOC/CBS/DHCR7/SQLE/TRIB3/GLDC
HALLMARK_MITOTIC_SPINDLE	117	-0.431467	-2.06772	0.00222717	0.00627038	0.00316819	508	tags=23%, list=7%, signal=22%	KIF11/WASF1/FSCN1/RACGAP1/FBXO5/ECT2/NUSAP1/CEP72/KIF15/PLK1/CCNB2/CENPE/ESPL1/NDC80/PRC1/BIRC5/CENPF/SHROOM2/KIF2C/NEK2/KIF23/AURKA/BUB1/KIF4A/TPX2/TOP2A/TTK
HALLMARK_MYC_TARGETS_V1	131	-0.430043	-2.08913	0.00223714	0.00627038	0.00316819	3126	tags=81%, list=46%, signal=45%	DHX15/HNRNPD/LDHA/PABPC1/YWHAQ/RPS10/EXOSC7/STARD7/ERH/PSMD7/RPS3/EIF3J/CCT4/PSMA4/PHB/HPRT1/PGK1/COPS5/PSMA1/HDDC2/ABCE1/POLE3/RRM1/PRPF31/HNRNPA2B1/SNRPD2/TARDBP/FBL/PPIA/CYC1/KPNB1/YWHAE/PRDX4/DDX21/XPO1/PSMD1/SNRPA/HSPD1/CCT7/PSMC6/PCNA/CLNS1A/MCM6/MCM5/SRPK1/CCT2/NOLC1/DDX18/SNRPB2/SF3B3/TXNL4A/VBP1/BUB3/CDK4/PA2G4/MRPL23/RANBP1/SNRPG/PPM1G/PSMD8/SNRPD3/PSMB2/LSM2/MRPS18B/CAD/HDAC2/XPOT/TRIM…
HALLMARK_MYC_TARGETS_V2	43	-0.53608	-2.11018	0.00218341	0.00627038	0.00316819	2770	tags=88%, list=41%, signal=53%	TBRG4/FARSA/SUPV3L1/UTP20/IMP4/HSPD1/MCM5/MPHOSPH10/NIP7/MYBBP1A/NOLC1/TFB2M/DDX18/CDK4/PA2G4/RRP12/TCOF1/PRMT3/UNG/NOC4L/HK2/WDR43/PUS1/HSPE1/CBX3/WDR74/TMEM97/SRM/IPO4/SLC29A2/SORD/RRP9/EXOSC5/MRTO4/BYSL/MCM4/PLK1/PLK4
HALLMARK_SPERMATOGENESIS	75	-0.49127	-2.1552	0.00225734	0.00627038	0.00316819	1098	tags=40%, list=16%, signal=34%	DBF4/ACRV1/PSMG1/TCP11/CLPB/MAP7/RFC4/CRISP2/ALOX15/MTNR1A/GAD1/DMRT1/YBX2/TNNI3/NCAPH/CDKN3/LDHC/TEKT2/CCNB2/CLGN/KIF2C/NEK2/AURKA/BUB1/SCG3/RPL39L/MLF1/TTK/TKTL1/PCSK1N
HALLMARK_G2M_CHECKPOINT	141	-0.627495	-3.08428	0.00222717	0.00627038	0.00316819	975	tags=49%, list=14%, signal=43%	ODC1/ODF2/INCENP/SNRPD1/CCNF/E2F1/SMC2/E2F3/SLC7A5/SMC4/RBL1/E2F2/BRCA2/MKI67/CKS2/PBK/TACC3/KIF11/MCM2/SUV39H1/CCNA2/CDC25B/RACGAP1/FBXO5/STMN1/KPNA2/NUSAP1/MAD2L1/STIL/MYBL2/PTTG1/POLQ/HMMR/CDKN3/HMGB3/KIF15/CDC25A/UBE2S/PLK1/EXO1/CHEK1/PLK4/CCNB2/TRAIP/RAD54L/CDC6/CKS1B/CENPE/AURKB/ESPL1/NDC80/PRC1/TROAP/BIRC5/CENPF/CENPA/KIF2C/NEK2/KIF23/AURKA/SQLE/BUB1/KIF4A/CDC20/TPX2/UBE2C/TOP2A/TTK/HOXC10
HALLMARK_E2F_TARGETS	142	-0.655921	-3.22426	0.00223714	0.00627038	0.00316819	1328	tags=58%, list=20%, signal=48%	NASP/POP7/ANP32E/HELLS/BARD1/RAD51C/PRKDC/HMGA1/EZH2/MCM7/PRIM2/RPA3/PSMC3IP/RRM2/TUBB/BRCA1/DONSON/MSH2/SNRPB/NCAPD2/RAD1/TK1/NME1/CENPM/CHEK2/RNASEH2A/ASF1B/SMC4/TUBG1/SPC24/BRCA2/CSE1L/MKI67/MCM4/CKS2/GINS4/TIMELESS/TACC3/DIAPH3/GINS1/RAD51AP1/MCM2/SUV39H1/CDC25B/RACGAP1/STMN1/KPNA2/MAD2L1/CDCA3/MYBL2/PTTG1/DSCC1/HMMR/CDKN3/HMGB3/KIF18B/CDC25A/UBE2S/PLK1/CHEK1/PLK4/RFC3/CCNB2/BUB1B/MELK/CKS1B/…
