# Supplementary material for: Systematic analysis of the cuprotosis in tumor microenvironment and prognosis of gastric cancer
Source: Heliyon. 2023 Feb 17;9(3):e13831. doi: 10.1016/j.heliyon.2023.e13831 (PMC9988515; doi:10.1016/j.heliyon.2023.e13831)
Supplement: Multimedia component 8 [file mmc8.xlsx]

## Sheet: Sheet1
Table.S8 Different expressed genes shared by any two groups of three cuprotosis subtypes of GC
Cluster B vs. Cluster A								Cluster C vs. Cluster A								Cluster C vs. Cluster B
id	logFC	AveExpr	t	P.Value	adj.P.Val	B		id	logFC	AveExpr	t	P.Value	adj.P.Val	B		id	logFC	AveExpr	t	P.Value	adj.P.Val	B
AKAP4	-0.0754104	3.39114	-2.78883	0.00535471	0.00997749	-3.2937		RNPS1	-0.0613712	7.64751	-2.8315	0.00469306	0.00996907	-3.10964		MUC2	-0.340916	5.18453	-2.7594	0.00585917	0.00999539	-3.45675
CBX3	-0.0770286	7.38625	-2.78979	0.00533904	0.00995008	-3.29107		GRM1	-0.0432936	3.41703	-2.83159	0.0046917	0.0099682	-3.10938		CDC37L1	-0.0845673	5.10313	-2.75951	0.0058572	0.00999366	-3.45645
TERF2	-0.0567491	6.04707	-2.79121	0.00531575	0.00990842	-3.28714		GPR63	0.0930241	3.71236	2.83184	0.00468803	0.00996243	-3.10868		FKTN	-0.0837159	6.78646	-2.76034	0.00584232	0.00996988	-3.45417
MPZL2	-0.113412	6.3539	-2.79337	0.00528062	0.00984471	-3.28119		SPCS3	-0.0821949	7.03061	-2.83199	0.00468598	0.00996007	-3.10828		RCN3	-0.135773	6.26921	-2.76084	0.00583341	0.0099563	-3.4528
NMNAT2	0.098352	4.15929	2.7938	0.00527362	0.00983341	-3.27999		GINS1	0.147727	5.75804	2.83263	0.00467661	0.00994218	-3.10648		ID3	-0.141564	7.57827	-2.76103	0.0058301	0.00995228	-3.45229
RANBP9	-0.0622933	6.29553	-2.79412	0.00526839	0.0098254	-3.2791		CYP27A1	0.151343	6.64588	2.83289	0.00467284	0.00993618	-3.10576		GRIA2	-0.0889094	3.1278	-2.76112	0.00582856	0.00995126	-3.45205
PCDHGA8	0.0650517	3.40917	2.79504	0.00525342	0.00979921	-3.27654		SLC2A11	-0.0586099	4.119	-2.8332	0.00466831	0.00992857	-3.10489		CXCL9	-0.289805	7.22096	-2.76124	0.00582639	0.00994918	-3.45172
ST6GALNAC5	0.116336	4.4786	2.79563	0.00524399	0.00978338	-3.27493		NDUFA3	0.089523	8.5235	2.83402	0.00465643	0.00990532	-3.10259		LHX1	0.09876	3.49867	2.76145	0.00582261	0.00994435	-3.45113
SLC16A2	0.141177	5.43257	2.7972	0.00521868	0.00973792	-3.27058		MEIS2	-0.143804	5.94617	-2.83435	0.00465162	0.00989708	-3.10166		GABRA5	-0.0630779	3.17671	-2.76151	0.00582158	0.0099442	-3.45097
CCDC102B	0.0953813	3.96599	2.7972	0.0052187	0.00973792	-3.27058		HOXA2	0.129512	4.40902	2.8347	0.00464655	0.00988831	-3.10068		SLC15A2	0.08222	4.06413	2.76252	0.00580365	0.00991521	-3.44821
PHC3	0.0666193	5.20198	2.79883	0.00519249	0.00969246	-3.26606		FSCN3	-0.0619986	4.04718	-2.83525	0.00463866	0.00987352	-3.09915		SEC23IP	0.0673661	6.35462	2.76318	0.00579201	0.00989693	-3.4464
HERC2	0.0609014	6.2403	2.80023	0.00517023	0.00965308	-3.2622		SLC14A1	-0.0996067	3.50991	-2.83624	0.00462435	0.00984505	-3.09637		GNLY	-0.187603	5.12376	-2.76347	0.00578684	0.0098897	-3.4456
ARPC5L	-0.0651501	7.69688	-2.80021	0.00517047	0.00965308	-3.26224		CA12	-0.204231	5.79943	-2.83663	0.00461877	0.00983517	-3.09528		NME6	0.0628627	5.68944	2.7637	0.00578289	0.00988457	-3.44499
RAC3	-0.147507	4.55133	-2.80222	0.00513853	0.00959686	-3.25667		SLC17A4	0.160722	4.17179	2.83864	0.00458981	0.00977549	-3.08962		MPV17	0.0757479	6.70741	2.76398	0.00577791	0.00987767	-3.44421
MAFK	0.0711003	5.43724	2.8029	0.00512785	0.00957862	-3.25479		TNFSF18	-0.10177	3.81328	-2.83946	0.00457821	0.00975278	-3.08734		FKBP8	-0.0704488	6.10901	-2.76514	0.0057575	0.00984438	-3.44104
KTN1	-0.0715954	7.62956	-2.80313	0.00512415	0.00957342	-3.25415		ZNF500	-0.0598021	5.18208	-2.83979	0.00457346	0.00974463	-3.08641		C12orf43	0.0604914	5.63897	2.76583	0.00574533	0.00982517	-3.43913
ABCB8	-0.0642907	4.90273	-2.80404	0.00510979	0.0095483	-3.25162		TPP1	-0.0769407	7.93685	-2.84008	0.00456934	0.00973784	-3.0856		MAP2K4	-0.0686632	5.97225	-2.76653	0.00573313	0.00980591	-3.43723
TRIM5	-0.0729076	5.1815	-2.80427	0.00510624	0.00954335	-3.251		CYP2C19	-0.0869742	3.93716	-2.84108	0.00455504	0.00970933	-3.08277		ABCC8	0.0968178	3.59028	2.76751	0.00571598	0.00977817	-3.43454
SLC13A4	0.0687888	4.09744	2.80455	0.00510175	0.00953666	-3.25021		BZW2	0.0944963	8.56986	2.84127	0.00455241	0.00970571	-3.08225		PFDN1	-0.063523	7.19594	-2.76817	0.00570446	0.00976006	-3.43272
ZCCHC8	-0.0551121	6.04732	-2.80516	0.0050921	0.00952032	-3.2485		SNRPD3	0.0809066	7.67797	2.84309	0.00452668	0.0096528	-3.07715		ALAS1	0.0817629	6.66592	2.76872	0.00569498	0.00974543	-3.43123
RAC1	-0.0541862	9.23581	-2.80658	0.00506993	0.00948057	-3.24458		DONSON	0.0981487	5.63813	2.84311	0.00452632	0.0096528	-3.07708		STC1	-0.144094	6.20965	-2.76902	0.00568975	0.00973806	-3.4304
MDM1	-0.074653	4.66657	-2.80812	0.00504585	0.00943722	-3.2403		HOXB5	0.148298	6.12845	2.84473	0.00450355	0.00960738	-3.07254		EPB41L1	0.110489	5.7229	2.76978	0.00567649	0.00971695	-3.42831
ATP11B	-0.0897562	6.1738	-2.8085	0.00503988	0.00942774	-3.23923		CIAO1	0.0514309	6.88316	2.84798	0.00445795	0.00951205	-3.06337		TMC5	-0.218718	7.0797	-2.77198	0.00563854	0.00965356	-3.42228
NOL8	-0.0611139	6.66338	-2.80867	0.00503728	0.00942456	-3.23877		MALL	0.193707	6.97626	2.84819	0.00445511	0.00950792	-3.0628		YARS2	0.0781104	6.56375	2.77307	0.00561974	0.00962295	-3.41928
CD84	0.0987905	4.90509	2.80891	0.00503355	0.00941926	-3.2381		ADAMTS20	0.0600746	2.99051	2.8487	0.00444804	0.00949476	-3.06137		DEPDC5	-0.0693389	5.07654	-2.77484	0.00558947	0.00957269	-3.41443
AUTS2	0.12877	6.10444	2.80925	0.00502824	0.00941225	-3.23715		ALDH1L1	0.12171	4.42668	2.8487	0.00444801	0.00949476	-3.06136		TSC22D4	-0.0904373	5.73757	-2.77499	0.00558683	0.00957066	-3.414
ZNF276	0.0591221	4.85588	2.80921	0.0050289	0.00941225	-3.23727		NKX3-1	0.107039	4.57437	2.84907	0.0044428	0.00948745	-3.06031		GPR17	-0.0817536	3.24017	-2.77496	0.00558737	0.00957066	-3.41409
C1orf116	-0.17425	6.93266	-2.80938	0.00502615	0.00941046	-3.23678		SETD4	-0.067009	4.99298	-2.84919	0.00444111	0.00948576	-3.05996		AHDC1	-0.0873594	4.9837	-2.7763	0.00556446	0.00953453	-3.4104
SPINT1	-0.120546	7.115	-2.81003	0.00501612	0.00939336	-3.23498		ARID3B	0.113669	5.34415	2.84957	0.00443595	0.00947667	-3.05891		PLEKHA4	-0.161989	5.60856	-2.77822	0.0055319	0.00948029	-3.40513
UNC13B	-0.0889063	6.37084	-2.81208	0.00498438	0.00933558	-3.22927		ERF	0.0850106	6.37297	2.84985	0.00443197	0.00947011	-3.05811		CLDN14	-0.0841396	4.23043	-2.77837	0.00552939	0.00947754	-3.40472
ACAD10	-0.0633893	5.24338	-2.81215	0.00498337	0.00933535	-3.22909		HIVEP1	-0.0713377	5.33942	-2.85076	0.0044194	0.00944518	-3.05555		HS3ST3A1	-0.151306	4.49557	-2.77919	0.00551554	0.00945535	-3.40246
ACAN	0.0797336	4.43134	2.81272	0.00497451	0.00932042	-3.22749		SPSB1	0.0993146	6.04973	2.85245	0.00439607	0.00939723	-3.05078		HSF4	-0.0910386	4.66163	-2.77971	0.00550665	0.00944182	-3.40101
PRKCSH	0.0599121	7.65596	2.81321	0.00496698	0.00930959	-3.22612		CD22	-0.13095	4.16519	-2.85311	0.0043871	0.00937996	-3.04894		ANKRD17	-0.0569966	6.77319	-2.77971	0.00550675	0.00944182	-3.40103
ZNF222	-0.0728568	4.49712	-2.81316	0.00496784	0.00930959	-3.22628		DES	-0.394582	6.39252	-2.85554	0.00435385	0.00931078	-3.04208		POLR1D	0.0776767	8.12836	2.78003	0.00550137	0.00943568	-3.40015
PDGFD	0.134801	5.3457	2.81399	0.00495503	0.00928891	-3.22396		ATXN2	0.0733276	6.88483	2.85558	0.00435322	0.00931078	-3.04195		GALNT12	-0.145851	6.6004	-2.78095	0.00548585	0.0094106	-3.39761
SERHL2	-0.0645518	4.24528	-2.81412	0.0049531	0.00928694	-3.22361		SERINC2	0.145375	6.32276	2.85911	0.00430534	0.00921078	-3.03199		TNXB	-0.114639	4.13539	-2.78188	0.0054702	0.00938529	-3.39504
PRPS1L1	-0.0715462	3.29707	-2.81423	0.00495141	0.00928544	-3.2233		TMEM30B	-0.157063	7.19436	-2.85952	0.00429978	0.00920077	-3.03082		FADD	0.0998489	6.96778	2.78261	0.00545789	0.00936569	-3.39302
OLAH	0.0513279	3.40033	2.81742	0.0049028	0.00919593	-3.21442		GPX4	0.091652	9.16628	2.85981	0.00429595	0.00919446	-3.03002		IGF1R	-0.116504	5.21549	-2.78287	0.00545357	0.00935982	-3.39231
SEC14L5	0.0753583	4.06382	2.8184	0.00488787	0.00916957	-3.21168		SLC25A4	-0.138985	6.25237	-2.86033	0.00428887	0.00918119	-3.02853		FUT7	-0.0707692	3.68059	-2.7832	0.00544813	0.00935201	-3.39141
ARMC9	0.0773527	4.35768	2.81965	0.00486903	0.00913585	-3.2082		FGFR4	0.167442	5.80707	2.86095	0.00428054	0.00916522	-3.02678		CDCP1	0.141182	6.15685	2.78473	0.00542253	0.00930959	-3.38717
REXO2	-0.0785707	7.46496	-2.82026	0.00485975	0.00912009	-3.20649		POMT2	0.0692211	5.3374	2.86131	0.00427575	0.00915684	-3.02577		RPS6KC1	0.06943	5.87169	2.78547	0.00541026	0.00929005	-3.38514
PAX7	-0.0622735	4.24473	-2.82177	0.004837	0.00907901	-3.20226		GAS8	0.0809726	5.83045	2.86134	0.00427531	0.00915684	-3.02568		GLTP	-0.075073	7.36929	-2.78826	0.00536408	0.00921226	-3.37743
TNFAIP6	0.175379	5.76975	2.82227	0.00482953	0.00906662	-3.20087		NXPH4	0.14588	4.30046	2.86189	0.00426796	0.00914389	-3.02413		POLL	-0.0796032	5.01266	-2.78871	0.00535667	0.00920104	-3.37619
SEC14L2	0.0814413	4.42645	2.82297	0.00481916	0.00904876	-3.19893		AKAP10	-0.0628402	5.24197	-2.86246	0.00426032	0.00912938	-3.02251		TNFAIP6	-0.20086	5.76975	-2.78885	0.00535439	0.00919864	-3.3758
SMUG1	-0.0651246	6.36153	-2.82321	0.00481553	0.00904357	-3.19826		XRCC1	0.0717821	5.95747	2.86249	0.00425995	0.00912938	-3.02243		ZNF701	0.0921666	4.82951	2.78938	0.00534568	0.00918577	-3.37434
N6AMT1	-0.0568458	4.67994	-2.82464	0.0047942	0.00900512	-3.19426		IL21R	-0.10667	4.202	-2.86277	0.00425625	0.00912439	-3.02165		DSC1	-0.0829733	3.00339	-2.78936	0.00534602	0.00918577	-3.3744
MRPL33	-0.0688297	8.28429	-2.82631	0.00476941	0.00896079	-3.18959		RARRES1	0.244296	6.6622	2.86406	0.00423899	0.00908925	-3.01799		CLCA4	0.199558	3.25403	2.78971	0.00534023	0.00917882	-3.37342
GRM3	0.0770575	3.34875	2.82629	0.00476974	0.00896079	-3.18965		INTS7	0.078167	5.33871	2.8646	0.00423181	0.00907571	-3.01646		ATP6V1H	0.0713459	6.40886	2.79005	0.00533466	0.00917075	-3.37248
PLAU	0.152702	7.15879	2.8265	0.00476661	0.00895811	-3.18906		GPR75	0.0826978	3.6448	2.86523	0.00422348	0.00905971	-3.01468		MFSD10	0.0882612	7.56835	2.79173	0.00530727	0.00912649	-3.36785
TNFSF11	-0.103373	3.97685	-2.82663	0.00476468	0.0089561	-3.1887		IVD	-0.0868531	6.08812	-2.86667	0.00420431	0.00902042	-3.01058		TRIM32	0.070753	5.87111	2.79168	0.00530804	0.00912649	-3.36799
ARL8B	-0.0579132	7.95217	-2.82754	0.00475122	0.0089324	-3.18615		DYRK1A	-0.0546796	5.89244	-2.86675	0.00420326	0.00902001	-3.01035		DUSP13	0.0606818	3.91336	2.79212	0.00530094	0.00911727	-3.36678
ARPC3	-0.0711953	9.07161	-2.82784	0.0047467	0.00892564	-3.18529		PIK3C2A	-0.0734988	6.07722	-2.86734	0.00419559	0.00900539	-3.00871		ING1	0.0678729	5.5171	2.79335	0.00528083	0.00908502	-3.36336
FSD1	0.0832894	4.09176	2.82784	0.00474678	0.00892564	-3.18531		FGD6	0.103031	5.01852	2.86797	0.00418723	0.0089893	-3.00691		ZNF184	0.0750605	5.3119	2.79332	0.00528132	0.00908502	-3.36345
PI15	0.145157	4.62407	2.8285	0.00473699	0.00891044	-3.18345		ZCWPW1	-0.101515	4.78856	-2.8683	0.00418293	0.00898191	-3.00598		CYP2W1	0.22999	4.62695	2.79648	0.00523023	0.00900008	-3.3547
ANKRD10	0.0881115	7.03009	2.83007	0.00471394	0.00886867	-3.17906		IL1RL1	-0.0909926	4.15294	-2.86872	0.00417742	0.00897192	-3.00479		PCBP1	0.0624235	9.39339	2.80012	0.00517194	0.00890123	-3.34462
RPS27	0.0607184	10.896	2.8302	0.00471204	0.00886669	-3.17869		SENP2	0.0664632	6.09374	2.86924	0.00417053	0.00895894	-3.0033		NDUFAF1	-0.0706353	6.2185	-2.80037	0.00516789	0.00889573	-3.34391
TFIP11	0.049777	5.81603	2.83049	0.00470779	0.00886028	-3.17788		FBXO11	-0.0567142	6.1871	-2.86968	0.0041648	0.00894847	-3.00206		CATSPERB	-0.145699	4.13159	-2.80116	0.00515543	0.00887574	-3.34174
LAG3	0.152963	5.00587	2.83062	0.00470597	0.00885844	-3.17753		WDR76	-0.0841697	4.4954	-2.86977	0.0041636	0.00894773	-3.0018		USP8	-0.0672378	6.23447	-2.80238	0.00513599	0.00884373	-3.33834
PMP2	0.0806482	3.25056	2.831	0.00470034	0.00884943	-3.17645		GPR35	-0.136015	6.00452	-2.87087	0.00414927	0.00891875	-2.99869		EIF2S3	0.0968771	8.36205	2.80368	0.00511553	0.0088106	-3.33474
PTCH1	0.112845	4.88604	2.83193	0.00468684	0.0088256	-3.17386		LAMA2	-0.14634	5.01911	-2.87152	0.00414079	0.00890236	-2.99685		PSG4	0.0713469	4.00328	2.80365	0.00511591	0.0088106	-3.33481
UBA2	-0.0721067	6.63703	-2.83226	0.00468192	0.00881793	-3.17292		MAP4	-0.0763419	6.18456	-2.87199	0.00413463	0.00889094	-2.99551		PSMD12	0.07629	7.45017	2.80378	0.00511396	0.00881013	-3.33447
ZNF473	-0.0645069	5.26289	-2.83249	0.00467865	0.00881336	-3.17229		NR6A1	0.0699445	4.25342	2.87214	0.00413263	0.00888846	-2.99507		ZBTB3	-0.068196	4.83524	-2.80406	0.00510954	0.00880396	-3.33369
ACADVL	0.07054	8.39473	2.8328	0.00467409	0.00880633	-3.17141		MRPL17	0.0742322	7.67285	2.87377	0.00411151	0.00884484	-2.99045		ZFP36L2	-0.113219	7.82008	-2.80432	0.00510536	0.00879821	-3.33295
ABCB4	0.0696626	3.632	2.83321	0.00466823	0.00879688	-3.17028		RBMS2	-0.0871024	5.58997	-2.87434	0.00410419	0.00883093	-2.98884		GNA12	-0.0663526	6.2838	-2.8053	0.00509002	0.00877322	-3.33025
HAND1	-0.0710737	3.73105	-2.83378	0.00465985	0.00878266	-3.16866		ANXA2P3	-0.10247	4.82422	-2.8748	0.00409823	0.0088199	-2.98753		PIGZ	0.126989	5.26262	2.80541	0.00508817	0.00877147	-3.32992
SLC28A3	-0.152773	4.73429	-2.83416	0.00465437	0.00877392	-3.1676		THBS4	-0.34856	6.53289	-2.875	0.00409567	0.0088162	-2.98697		LAMB3	0.188297	7.28848	2.80668	0.00506826	0.00873858	-3.32639
IL15RA	0.0807281	6.0197	2.83448	0.00464972	0.00876672	-3.1667		TNC	-0.235595	6.46245	-2.87587	0.00408435	0.00879365	-2.98447		SEMA4G	0.128462	5.6254	2.80705	0.00506258	0.00873022	-3.32538
MEIS2	0.129359	5.94617	2.83478	0.00464544	0.00876024	-3.16587		DCUN1D1	-0.0660041	5.83448	-2.8763	0.00407891	0.00878374	-2.98327		CDH10	-0.0846205	3.6121	-2.81099	0.0050013	0.00862596	-3.31441
OLFM4	-0.507714	8.21257	-2.83659	0.00461932	0.00871256	-3.16079		PCP4	0.24228	4.22389	2.87644	0.00407705	0.00878154	-2.98286		PAK2	0.0594427	6.43745	2.81219	0.00498269	0.00859528	-3.31106
MLNR	0.0893863	3.07248	2.83689	0.00461495	0.00870587	-3.15994		SLC19A2	0.0978235	5.89727	2.8772	0.00406738	0.0087625	-2.98071		TEX10	0.0713869	6.1256	2.8131	0.00496868	0.00857368	-3.30852
RGS17	0.0968603	4.12803	2.83737	0.00460803	0.00869438	-3.15859		PRSS21	0.280793	4.70314	2.87823	0.00405409	0.00873566	-2.97776		N4BP3	-0.086426	4.11223	-2.81306	0.00496935	0.00857368	-3.30864
APOBEC3F	0.0723834	4.70388	2.83748	0.00460653	0.00869312	-3.15829		MRPL23	0.0955994	6.99809	2.8789	0.00404563	0.00871922	-2.97588		OTC	-0.279663	4.35303	-2.81378	0.00495827	0.00855738	-3.30663
KCNA1	0.0879916	3.71062	2.83772	0.004603	0.00868802	-3.1576		KANK2	-0.1492	6.26331	-2.87895	0.00404492	0.00871922	-2.97572		IKBKE	0.0949038	5.80877	2.81426	0.004951	0.00854624	-3.30531
ASPA	0.105998	3.87861	2.83857	0.00459086	0.00866666	-3.15522		CDK5RAP2	0.0706164	5.94823	2.87954	0.00403744	0.00870515	-2.97405		FDFT1	0.126575	8.2569	2.81526	0.00493569	0.00852217	-3.30252
SLC28A2	-0.258318	4.4324	-2.83879	0.0045877	0.00866225	-3.1546		SIGLEC1	-0.128921	4.97312	-2.87958	0.00403696	0.00870515	-2.97394		ERN1	-0.0846258	5.56305	-2.81522	0.00493624	0.00852217	-3.30262
ELOVL2	0.0922096	3.64822	2.83923	0.00458149	0.00865208	-3.15338		TTC26	0.0844931	4.67107	2.87976	0.00403465	0.00870273	-2.97342		MAP3K8	-0.130167	5.45076	-2.8157	0.00492898	0.00851244	-3.3013
NDP	0.109541	3.74871	2.84092	0.00455733	0.00860801	-3.14862		NFATC3	-0.0592721	5.38909	-2.88017	0.00402938	0.00869314	-2.97224		EP300	-0.0834362	6.37827	-2.81593	0.00492533	0.00850753	-3.30063
MATN3	0.154787	4.03156	2.84132	0.00455171	0.00859895	-3.14751		COX7A1	-0.174933	6.48165	-2.88126	0.00401551	0.00866501	-2.96913		CLTCL1	0.103753	4.4534	2.81633	0.00491925	0.00849843	-3.29952
SMARCD1	0.0595614	6.49728	2.84194	0.0045429	0.00858386	-3.14576		ANKS1B	-0.0711078	3.26885	-2.88259	0.00399872	0.00863054	-2.96535		SLC17A6	0.077109	2.97425	2.81673	0.00491322	0.00848941	-3.29841
RB1CC1	-0.0746716	7.031	-2.84347	0.00452129	0.00854457	-3.14146		ANPEP	-0.351421	6.29938	-2.88298	0.00399379	0.00862168	-2.96424		DNM1	0.15725	5.17051	2.81704	0.00490846	0.00848259	-3.29754
POLR2J	-0.071504	7.34806	-2.84371	0.00451787	0.00853964	-3.14078		SIGLEC6	-0.0835118	4.10749	-2.88299	0.00399371	0.00862168	-2.96422		RBM15	0.065789	6.48849	2.81767	0.00489895	0.00846755	-3.29579
CRELD2	0.0890676	7.84714	2.84403	0.00451341	0.00853275	-3.13989		GUCY1A2	0.0778605	4.05136	2.88322	0.00399085	0.00861889	-2.96357		GNRH2	0.0821313	3.98396	2.8187	0.00488325	0.00844181	-3.2929
KCNQ2	-0.0709628	3.65392	-2.84449	0.00450686	0.00852191	-3.13858		ADARB1	-0.0987983	5.19051	-2.88372	0.00398445	0.00860685	-2.96213		TMEM186	0.0777033	5.66576	2.81964	0.00486907	0.00841869	-3.29028
SLC25A4	-0.124327	6.25237	-2.84479	0.00450258	0.00851599	-3.13772		KLHL4	-0.106509	3.48014	-2.88387	0.00398258	0.00860457	-2.9617		PPARG	0.174958	6.32882	2.82023	0.00486025	0.00840482	-3.28865
SCNN1D	0.0980212	4.0827	2.84477	0.00450292	0.00851599	-3.13779		YRDC	0.095065	7.05676	2.88426	0.00397774	0.00859588	-2.9606		GABBR2	0.102298	3.65404	2.82054	0.00485555	0.00839808	-3.28777
EIF3F	-0.0613743	7.51089	-2.84578	0.00448873	0.00849221	-3.13495		SLC39A8	-0.142107	5.24538	-2.8843	0.00397717	0.00859588	-2.96047		NAP1L1	-0.104577	7.58309	-2.82124	0.00484505	0.00838129	-3.28582
FANCC	-0.056739	4.79984	-2.84601	0.00448559	0.00848781	-3.13432		COL11A1	0.294748	4.89759	2.88463	0.00397303	0.00858926	-2.95954		KRT2	-0.0893388	3.6509	-2.82202	0.00483324	0.00836225	-3.28362
STARD13	0.0998724	5.28919	2.84844	0.00445163	0.00842507	-3.12747		MRPL22	-0.0721143	7.02436	-2.88592	0.00395689	0.00855613	-2.95586		SRC	0.0953634	6.30851	2.82228	0.00482945	0.00835707	-3.28292
PHF20	0.055214	6.11791	2.84911	0.00444234	0.008409	-3.12558		CRYBA2	0.155543	3.42813	2.88654	0.00394914	0.00854112	-2.95409		NOL4	0.103536	3.32293	2.8248	0.0047918	0.00829329	-3.27587
NRXN3	0.158331	4.23111	2.84941	0.00443816	0.00840261	-3.12473		SUPT3H	0.069589	4.85205	2.88669	0.00394725	0.0085388	-2.95366		RPL12	0.0755915	10.6775	2.82636	0.00476871	0.0082554	-3.27151
BNIP3	0.161641	6.02816	2.84953	0.00443649	0.00840096	-3.12439		KLF10	-0.0992593	7.12681	-2.88684	0.00394542	0.00853661	-2.95324		RASA2	-0.0688491	5.51937	-2.82633	0.00476912	0.0082554	-3.27159
SP110	0.0843976	6.23617	2.84988	0.00443155	0.00839313	-3.12339		NFIL3	-0.117427	6.84181	-2.88711	0.00394201	0.00853098	-2.95246		AGPAT4	-0.11479	4.62057	-2.82665	0.00476433	0.00824983	-3.27068
PRKAA1	-0.0803909	6.36571	-2.85067	0.00442073	0.00837414	-3.12118		MGP	-0.276917	8.42121	-2.88753	0.00393682	0.00852151	-2.95127		TWF2	-0.071904	6.7973	-2.82675	0.00476289	0.0082487	-3.27041
CLEC16A	0.0680176	5.93806	2.85086	0.00441808	0.00837065	-3.12065		ETV1	0.103425	4.33063	2.88768	0.00393502	0.00851937	-2.95086		SPTB	0.0655383	4.008	2.82732	0.00475443	0.00823542	-3.26881
RRAGD	0.127724	5.65584	2.85221	0.00439941	0.00833677	-3.11683		RCL1	-0.0921963	5.68977	-2.88834	0.00392679	0.00850331	-2.94897		MRPS33	0.0817755	7.22257	2.82776	0.00474796	0.00822555	-3.26758
RBBP4	-0.0678068	6.58851	-2.8525	0.00439547	0.00833082	-3.11602		EGLN1	-0.0705342	5.96685	-2.88984	0.00390822	0.00846485	-2.94469		ART1	-0.0585635	4.0627	-2.82793	0.00474544	0.00822255	-3.2671
TAS2R3	-0.0588907	3.32735	-2.85293	0.00438958	0.00832115	-3.11481		PPP2R2A	-0.0780407	6.96384	-2.89083	0.00389598	0.00844008	-2.94186		FAM53C	-0.0747693	6.85153	-2.82911	0.0047281	0.00819387	-3.2638
YIF1A	-0.0717906	8.03371	-2.85584	0.00434976	0.00824784	-3.10659		ANXA5	0.099564	9.27837	2.89095	0.00389446	0.00843854	-2.9415		GEMIN7	0.0649224	5.23955	2.83079	0.00470337	0.00815235	-3.25908
DLEU2L	-0.0799122	3.07103	-2.85581	0.00435012	0.00824784	-3.10666		APOL2	-0.102773	6.09871	-2.89148	0.003888	0.00842627	-2.94		LAS1L	0.0701257	6.2928	2.8322	0.00468279	0.00811803	-3.25512
ABI2	0.0575235	5.47377	2.85634	0.00434293	0.00823718	-3.10517		IFNAR1	-0.0665926	6.26255	-2.89183	0.00388364	0.00841857	-2.93899		RBM14	0.0645769	7.0219	2.83277	0.00467461	0.00810518	-3.25355
MAS1	-0.0689736	3.81105	-2.85756	0.00432628	0.0082071	-3.10171		TRAF6	-0.0635509	5.44142	-2.89239	0.00387671	0.00840529	-2.93738		CLIC5	0.168004	4.98746	2.83319	0.00466841	0.00809577	-3.25235
MBOAT7	0.0781386	6.9067	2.85848	0.00431384	0.00818497	-3.09911		POLA2	0.0870365	5.90492	2.89312	0.00386783	0.00838776	-2.93531		PHOX2B	-0.108234	3.56584	-2.83629	0.00462367	0.00801951	-3.24367
RASL10A	0.0792825	4.13349	2.85883	0.00430911	0.00817796	-3.09812		PSTPIP1	-0.0957536	4.82039	-2.89476	0.00384772	0.00834588	-2.9306		TSTA3	0.143089	7.80007	2.83646	0.00462112	0.00801641	-3.24317
SLC7A4	0.129517	4.27844	2.85881	0.00430936	0.00817796	-3.09817		OSBPL2	0.0818499	6.56323	2.8967	0.00382421	0.00829661	-2.92507		PELO	-0.0794551	5.97232	-2.8378	0.00460192	0.00798443	-3.23941
PDE8B	0.0974478	4.48514	2.85913	0.0043051	0.00817283	-3.09728		CARTPT	-0.182173	4.05776	-2.89697	0.00382094	0.00829123	-2.92429		SLC9A8	0.0952622	5.99143	2.83859	0.00459052	0.00796597	-3.23718
RUVBL2	-0.0791528	7.31293	-2.85962	0.00429849	0.00816176	-3.09589		AANAT	-0.0685867	3.21304	-2.89786	0.00381015	0.00826953	-2.92174		ATP6V0D1	-0.0916957	7.71198	-2.83891	0.004586	0.00795944	-3.23629
POLR2F	-0.0561342	6.11701	-2.86062	0.00428498	0.00813855	-3.09305		OSBPL3	0.105681	6.16334	2.90111	0.00377113	0.00818653	-2.91244		BLVRB	-0.135286	7.67222	-2.83911	0.00458314	0.00795579	-3.23572
FXYD2	0.100744	3.89278	2.86058	0.00428549	0.00813855	-3.09316		RHOT2	-0.0751108	6.77238	-2.90176	0.0037633	0.00817123	-2.91056		RNF24	-0.102878	5.94301	-2.83945	0.00457827	0.00794866	-3.23477
CWF19L1	-0.0568927	6.52152	-2.861	0.00427985	0.00813078	-3.09197		CMTM6	0.0788243	7.74857	2.90218	0.00375826	0.00816197	-2.90935		C3orf14	0.157194	4.94417	2.84087	0.00455804	0.00791484	-3.23077
KEL	0.0876932	3.91685	2.86152	0.00427286	0.00811898	-3.0905		CASK	-0.108359	6.68782	-2.90297	0.00374888	0.00814328	-2.90709		ARID4B	-0.0831398	5.94944	-2.84096	0.00455679	0.00791399	-3.23052
E2F6	-0.0656938	6.27848	-2.86179	0.00426934	0.00811375	-3.08975		SOX11	0.107535	3.50646	2.90329	0.00374512	0.0081368	-2.90619		IKZF2	-0.0920145	4.21729	-2.84108	0.00455515	0.00791245	-3.2302
CREG1	-0.0740801	8.7503	-2.86285	0.00425509	0.00808815	-3.08674		TTC33	-0.0881106	5.44812	-2.90356	0.0037419	0.0081315	-2.90541		DUSP6	-0.122927	7.06178	-2.84202	0.00454178	0.00789053	-3.22755
HERC5	0.125875	6.20609	2.86496	0.00422703	0.00803627	-3.08077		PAQR6	0.116563	4.61779	2.90527	0.00372161	0.00808909	-2.9005		EIF3A	-0.0757035	8.10092	-2.84216	0.00453978	0.00788837	-3.22715
TCERG1	-0.0590545	6.01957	-2.86521	0.00422369	0.00803278	-3.08005		AURKC	0.102829	4.00413	2.90606	0.00371226	0.00807043	-2.89822		MCM5	0.11006	6.55446	2.84227	0.00453822	0.00788695	-3.22684
CD244	0.0803776	3.9359	2.86516	0.00422443	0.00803278	-3.08021		PAQR4	-0.129206	6.77142	-2.90749	0.00369544	0.00803552	-2.89412		NUP153	0.0864458	6.58028	2.8424	0.00453633	0.00788499	-3.22646
NAMPT	-0.119485	6.92535	-2.86569	0.00421735	0.00802223	-3.0787		TIMP1	0.153309	10.5325	2.9081	0.00368821	0.00802147	-2.89235		ZNF354A	-0.0722087	5.39326	-2.84261	0.00453346	0.0078813	-3.22589
CYB5R1	0.0850514	6.56585	2.86594	0.00421405	0.0080174	-3.07799		SAV1	-0.0944575	5.90644	-2.90842	0.00368448	0.00801503	-2.89144		PLD2	-0.0755572	5.73071	-2.84311	0.00452632	0.0078702	-3.22447
PPIE	-0.0601411	5.97998	-2.86604	0.00421266	0.00801622	-3.0777		ARHGAP6	-0.110914	4.2403	-2.9095	0.00367183	0.00798916	-2.88833		DNASE1L2	-0.098281	4.03267	-2.84497	0.00450012	0.00782632	-3.21923
ZNF10	0.0764761	4.65872	2.86623	0.00421017	0.00801292	-3.07716		PDCL	-0.0622089	5.7303	-2.90996	0.00366647	0.00797915	-2.88701		METAP2	0.0733126	7.41924	2.84495	0.00450034	0.00782632	-3.21928
G6PD	0.107665	6.60565	2.86652	0.00420639	0.00800718	-3.07635		INSIG1	-0.132332	6.95889	-2.91	0.00366608	0.00797915	-2.88691		FIS1	-0.0828856	8.00541	-2.84524	0.00449629	0.00782187	-3.21847
ZXDC	0.0592374	5.45098	2.86671	0.00420381	0.00800373	-3.0758		ATP6V0C	-0.067622	8.32435	-2.91027	0.00366285	0.0079746	-2.88612		FBXW11	-0.0743595	6.16166	-2.8461	0.0044842	0.00780214	-3.21604
ARMCX3	0.103385	6.48883	2.86715	0.00419808	0.00799427	-3.07457		AGTPBP1	-0.0771797	5.45956	-2.9105	0.00366025	0.00797058	-2.88547		TMPRSS11E	0.165601	3.31375	2.84973	0.00443369	0.00771553	-3.20581
CROT	0.0942972	5.46896	2.868	0.00418681	0.00797426	-3.07214		FAM102A	-0.095758	6.83549	-2.91051	0.00366011	0.00797058	-2.88544		RPS6KB2	0.0862041	6.67787	2.85013	0.00442813	0.00770714	-3.20468
ACO1	-0.0768285	7.13247	-2.86921	0.00417092	0.00794544	-3.06871		PPM1H	0.133746	5.48268	2.91051	0.00366006	0.00797058	-2.88543		ANGPT2	0.135826	4.86858	2.85044	0.00442382	0.00770091	-3.2038
QRICH1	0.0504768	6.7332	2.87173	0.00413799	0.00788413	-3.06155		GALNT2	0.0793547	5.96618	2.91115	0.00365267	0.00795903	-2.8836		DLD	0.0928766	7.34168	2.85067	0.00442065	0.00769668	-3.20316
PCGF1	-0.0690426	6.01154	-2.87183	0.00413665	0.00788301	-3.06126		PCYT1B	0.069658	3.44149	2.91213	0.00364122	0.00793573	-2.88076		PPP3CA	-0.088355	6.85422	-2.85102	0.00441583	0.00768957	-3.20217
ETV2	-0.0949466	4.05109	-2.87217	0.00413232	0.00787644	-3.06031		EXOSC2	0.0774957	5.78091	2.91312	0.00362975	0.00791239	-2.87791		UPK3A	0.181723	3.79617	2.8516	0.00440783	0.0076769	-3.20053
RFX3	-0.066929	4.17277	-2.87216	0.00413245	0.00787644	-3.06034		CASP8	-0.0704673	5.41496	-2.91316	0.00362933	0.00791239	-2.8778		ZSCAN12	0.0701057	4.09802	2.85169	0.00440657	0.00767599	-3.20028
TMPRSS3	-0.197528	5.86847	-2.87253	0.00412755	0.00786997	-3.05927		TFAM	0.0917048	6.45218	2.91378	0.00362223	0.00789928	-2.87603		GMPPA	0.0838677	6.45109	2.85342	0.00438278	0.00763581	-3.19539
CTNNB1	-0.0914432	7.38025	-2.87285	0.00412349	0.00786367	-3.05838		MAST4	-0.0969728	5.34392	-2.91487	0.00360959	0.00787335	-2.87287		PRPS1L1	0.084083	3.29707	2.8536	0.00438037	0.00763288	-3.19489
TEAD3	0.0859728	6.06808	2.87353	0.0041146	0.00784813	-3.05643		VAC14	0.0628305	5.23303	2.91705	0.00358468	0.00782064	-2.86661		COL9A2	0.175284	5.22117	2.85439	0.0043695	0.0076152	-3.19265
PPFIA3	-0.0882249	4.91606	-2.87393	0.00410946	0.00783975	-3.05531		FTH1	-0.0998978	9.72923	-2.91798	0.00357395	0.00779887	-2.8639		PRR3	0.0858864	5.24094	2.85445	0.00436871	0.0076151	-3.19249
RNF19A	0.0777408	6.34462	2.87413	0.00410682	0.00783615	-3.05473		PLA2G4C	-0.144741	5.3192	-2.91802	0.0035735	0.00779887	-2.86379		PABPC1	0.086056	10.0707	2.85452	0.00436767	0.00761483	-3.19227
FZD10	0.147991	4.1257	2.87432	0.00410442	0.00783299	-3.0542		HOXA5	0.173105	6.50808	2.91862	0.00356677	0.00778644	-2.86208		NXF3	-0.171871	3.75699	-2.85451	0.00436783	0.00761483	-3.19231
ADAT1	-0.0697414	5.99264	-2.87505	0.00409492	0.00781628	-3.05211		RGS19	0.108642	6.66518	2.91957	0.00355589	0.00776429	-2.85932		UBE2H	-0.0759059	6.61594	-2.85599	0.00434766	0.00758218	-3.18813
TRIM28	0.091144	8.14044	2.87551	0.00408908	0.00780657	-3.05082		CAMK1G	-0.117908	4.29587	-2.92248	0.003523	0.00769408	-2.85092		NAGLU	-0.0775151	5.89256	-2.85884	0.00430897	0.00751596	-3.18006
SEC61B	-0.0624193	8.59177	-2.8766	0.00407505	0.00778119	-3.04771		NIF3L1	0.0646539	7.49885	2.92254	0.00352233	0.00769408	-2.85074		ISG20	-0.16407	7.25261	-2.85904	0.00430631	0.00751257	-3.1795
ITGB1BP2	0.134928	4.13398	2.87671	0.00407363	0.0077799	-3.0474		CPB1	-0.15707	3.66253	-2.92261	0.00352159	0.00769408	-2.85055		TAF4B	0.11138	5.16173	2.85926	0.00430338	0.00750872	-3.17888
MT1F	-0.186955	7.69069	-2.87761	0.00406202	0.00775913	-3.04482		KCNAB2	0.0844591	4.97828	2.92327	0.00351421	0.00767969	-2.84866		TRIM31	0.249041	6.51645	2.85995	0.00429402	0.00749474	-3.17692
RNF121	0.0625506	6.02577	2.87795	0.00405769	0.00775228	-3.04386		UBE2V2	-0.0840966	6.64249	-2.92364	0.00351004	0.00767217	-2.84758		CAPNS1	-0.0767572	9.00827	-2.85992	0.00429436	0.00749474	-3.17699
FBXW11	-0.0648768	6.16166	-2.87801	0.00405694	0.00775226	-3.04369		MLPH	-0.248212	7.77682	-2.92412	0.00350462	0.00766194	-2.84619		RCOR3	-0.0833212	6.21295	-2.8599	0.00429466	0.00749474	-3.17705
ENTPD5	-0.100116	5.08761	-2.87856	0.00404986	0.00774014	-3.04211		WWC3	0.118002	6.38481	2.9246	0.00349932	0.00765193	-2.84482		TBX1	0.09234	3.65884	2.86122	0.0042769	0.00746748	-3.17331
DDX49	-0.069637	5.69805	-2.87976	0.00403464	0.00771246	-3.03871		KIF11	0.140202	6.23859	2.92535	0.00349089	0.00763509	-2.84263		TNNT3	-0.0785984	3.91064	-2.86139	0.00427468	0.00746485	-3.17284
RPL19	-0.0588984	11.1503	-2.88063	0.0040236	0.00769275	-3.03624		RPS6KC1	0.0699815	5.87169	2.92674	0.00347543	0.00760286	-2.83862		UBA6	0.0925891	5.79713	2.86145	0.00427384	0.00746462	-3.17266
PSMD11	-0.0649639	6.7805	-2.88091	0.00402	0.00768729	-3.03543		FES	0.11749	5.33889	2.9273	0.00346917	0.00759076	-2.83699		IPO8	-0.0870758	6.36717	-2.8628	0.00425581	0.00743436	-3.16884
PSMD9	-0.05628	5.56297	-2.8817	0.00400995	0.00766947	-3.03317		FBXW4	-0.0810006	6.66447	-2.92779	0.00346382	0.00758063	-2.83559		KCTD20	-0.0792311	6.87921	-2.86384	0.00424195	0.00741139	-3.1659
TRA2A	0.0637672	6.58779	2.88185	0.00400813	0.00766738	-3.03276		BMP3	-0.155661	3.79669	-2.92815	0.00345977	0.00757335	-2.83453		SCN8A	0.0729825	3.56547	2.86539	0.00422128	0.00737652	-3.16149
HOOK2	-0.0808638	6.35229	-2.88325	0.00399043	0.00763491	-3.02876		RPL37	0.076423	8.9057	2.9284	0.00345706	0.00756899	-2.83382		ZNF143	0.0570069	6.1058	2.86741	0.00419467	0.00733122	-3.15577
KPNA6	0.0591036	6.95491	2.88361	0.00398587	0.00762757	-3.02773		ARMC1	-0.0787301	7.40427	-2.92928	0.00344734	0.0075493	-2.83128		ZNF148	-0.0810847	7.03286	-2.86754	0.00419283	0.00732924	-3.15538
SLC25A11	-0.0674846	6.6403	-2.88464	0.00397298	0.0076043	-3.0248		GSTCD	-0.0764675	5.31926	-2.93041	0.00343482	0.00752345	-2.82799		LYN	-0.116804	7.62539	-2.86783	0.00418912	0.00732398	-3.15458
TMCC1	0.0522374	5.18733	2.88538	0.00396366	0.00758784	-3.02268		SLC2A8	0.108361	6.08009	2.93123	0.00342582	0.0075053	-2.82561		MYO1D	-0.116763	6.53504	-2.8682	0.00418419	0.00731712	-3.15351
BCAS4	0.102258	5.12085	2.88592	0.00395693	0.00757634	-3.02115		RABAC1	0.0974904	8.38776	2.93167	0.003421	0.0074963	-2.82434		RNF138	0.0895953	6.50681	2.86818	0.0041845	0.00731712	-3.15358
SDC4	0.135359	9.00466	2.88643	0.00395052	0.00756545	-3.01968		EMID1	0.116735	4.77256	2.93192	0.00341829	0.00749194	-2.82362		CUX2	-0.0728484	3.27947	-2.8684	0.00418161	0.00731451	-3.15296
KRT12	-0.10193	3.13951	-2.88675	0.00394649	0.00755912	-3.01876		GALE	0.139268	6.43363	2.93247	0.00341223	0.00748022	-2.82202		OR2C1	-0.0823074	3.86311	-2.86915	0.00417179	0.00729854	-3.15083
HRK	0.060532	3.49607	2.88687	0.00394507	0.00755778	-3.01843		LSP1	-0.122372	5.95768	-2.93258	0.00341107	0.00747925	-2.82171		ANKS1A	-0.0942478	7.05238	-2.8703	0.00415673	0.0072734	-3.14756
CYP2B6	-0.161099	4.21289	-2.88826	0.0039278	0.00752608	-3.01447		DHX57	0.0656741	4.53941	2.93306	0.00340581	0.00746927	-2.82031		GALK2	0.0744627	5.21096	2.87079	0.0041503	0.00726337	-3.14617
TACR1	0.0657772	3.48814	2.88918	0.0039163	0.0075054	-3.01182		MYH11	-0.359576	7.68208	-2.93377	0.00339806	0.00745383	-2.81825		PPFIA3	0.102158	4.91606	2.87125	0.0041443	0.00725408	-3.14486
ALPI	-0.154573	3.89939	-2.88949	0.00391254	0.00749956	-3.01095		C1R	-0.18273	7.6336	-2.934	0.00339566	0.00745012	-2.81761		EGF	0.114085	3.15718	2.87233	0.00413016	0.00723054	-3.14177
SMPD2	-0.0913032	5.8282	-2.8908	0.00389637	0.00746994	-3.00721		FCGR1A	-0.131587	3.72618	-2.93419	0.00339353	0.00744701	-2.81704		ZNF613	0.115321	4.05019	2.87249	0.00412816	0.00722825	-3.14133
GAL	-0.242103	4.83391	-2.89193	0.00388245	0.00744463	-3.00398		DNASE1L3	-0.153601	4.54706	-2.93611	0.00337275	0.00740296	-2.81148		TDO2	-0.135514	4.34952	-2.8752	0.00409301	0.00716789	-3.1336
INPP5E	0.0736856	6.17182	2.89293	0.0038702	0.00742248	-3.00112		GNG12	-0.124112	7.37905	-2.93637	0.0033699	0.00739826	-2.81072		LOXL2	-0.105677	5.27578	-2.87573	0.0040862	0.00715716	-3.1321
MIA	0.260733	5.70016	2.89374	0.00386017	0.0074046	-2.99877		BTNL3	-0.17178	4.89881	-2.93695	0.00336366	0.0073861	-2.80904		HTRA2	0.0675221	6.20196	2.87596	0.00408327	0.00715323	-3.13145
POLRMT	0.0693169	6.2748	2.89485	0.00384665	0.00738001	-2.9956		GTF2A2	-0.0911677	7.2475	-2.93783	0.00335413	0.00736671	-2.80647		P2RY4	-0.0646544	3.80059	-2.87655	0.00407571	0.00714117	-3.12978
CSNK1G1	-0.0521065	5.21331	-2.89604	0.00383223	0.0073537	-2.99221		TLE6	-0.0895785	4.06399	-2.93981	0.00333297	0.00732177	-2.80074		TMOD3	0.069536	5.36589	2.87824	0.00405398	0.00710518	-3.12494
TMEM132A	0.10523	5.46908	2.89673	0.00382377	0.00733881	-2.99021		TUBGCP4	-0.0727487	5.65929	-2.94021	0.00332862	0.00731376	-2.79956		PPP1CC	0.0597864	9.01511	2.8782	0.00405449	0.00710518	-3.12506
PMFBP1	-0.0903132	3.83337	-2.89687	0.00382217	0.00733709	-2.98983		POU3F3	0.0688431	3.3478	2.94232	0.00330614	0.00726589	-2.79343		MYL3	0.0948019	3.91694	2.87908	0.00404335	0.00708803	-3.12257
BCHE	0.214115	4.10062	2.89747	0.00381486	0.00732438	-2.9881		MRPS18A	0.0909252	7.1162	2.94285	0.00330055	0.00725512	-2.79189		C1orf50	0.0652686	6.1741	2.88014	0.00402973	0.00706534	-3.11952
CNOT3	0.0795418	5.58591	2.89763	0.00381298	0.00732213	-2.98766		TBC1D19	-0.141946	4.77469	-2.94333	0.00329552	0.00724559	-2.79051		F2RL2	-0.157701	4.8898	-2.88256	0.00399914	0.00701287	-3.11263
HBQ1	-0.0830004	3.46698	-2.89788	0.00380986	0.00731747	-2.98691		MRPL15	-0.0998854	8.26794	-2.94483	0.00327961	0.00721212	-2.78613		SNCA	-0.126016	4.66142	-2.88268	0.00399756	0.00701129	-3.11228
GNA11	0.0868292	7.62455	2.90021	0.0037819	0.0072651	-2.98026		TYRO3	0.104571	5.13535	2.94516	0.00327621	0.00720615	-2.78519		AVPR1B	-0.0758845	4.27491	-2.88315	0.00399171	0.00700219	-3.11095
CCL11	0.19934	6.05714	2.90048	0.00377864	0.00726016	-2.97947		CUEDC2	-0.0774051	7.41827	-2.94518	0.00327591	0.00720615	-2.78511		POU3F1	-0.075467	3.56918	-2.8837	0.00398471	0.00699108	-3.10936
PELP1	0.0845992	6.26133	2.90117	0.0037703	0.00724548	-2.97748		PTPRE	-0.090977	5.73478	-2.94609	0.00326641	0.00718761	-2.78248		SYPL1	-0.0966919	8.23285	-2.8839	0.00398227	0.0069899	-3.10881
FLI1	0.0916206	4.56531	2.90221	0.00375787	0.00722292	-2.97449		NDUFA4	-0.0694759	9.55203	-2.94637	0.00326344	0.00718258	-2.78165		FBN2	0.118553	4.06107	2.88384	0.00398301	0.0069899	-3.10898
PAPOLG	-0.0460101	4.90741	-2.90271	0.003752	0.00721295	-2.97308		IL23A	0.143872	4.57849	2.94647	0.00326238	0.00718177	-2.78136		USP27X	0.068919	4.45989	2.88381	0.00398337	0.0069899	-3.10906
PAN2	0.0776395	6.08028	2.90313	0.00374696	0.00720459	-2.97186		PSEN1	-0.0555196	5.5527	-2.94716	0.00325519	0.00716744	-2.77936		SH3GLB2	-0.0894863	6.79184	-2.8843	0.00397726	0.00698268	-3.10767
STRN	-0.0550733	5.40414	-2.90458	0.00372972	0.00717274	-2.96769		SLC20A2	0.107766	5.99149	2.94776	0.00324886	0.00715501	-2.7776		IRAK1	0.104754	7.91544	2.88457	0.00397387	0.0069779	-3.1069
MFAP3	-0.0708689	5.49152	-2.90529	0.00372132	0.0071579	-2.96565		CCL13	-0.174463	4.73675	-2.94778	0.00324867	0.00715501	-2.77755		ORAI2	-0.0824794	4.789	-2.8848	0.00397099	0.00697401	-3.10624
SPTA1	-0.0654869	3.26549	-2.90817	0.00368744	0.00709404	-2.95738		AGTR2	-0.0798452	3.40389	-2.9479	0.00324739	0.00715476	-2.77719		ANXA4	0.156437	8.33924	2.88705	0.00394287	0.00692578	-3.09982
NOD2	0.103919	4.43268	2.90868	0.00368146	0.00708384	-2.95591		FUT9	-0.198581	3.60393	-2.94805	0.00324583	0.00715284	-2.77676		ANKRD36	-0.0876455	4.09303	-2.88883	0.00392062	0.00688787	-3.0947
SLC2A8	-0.0967399	6.08009	-2.90953	0.00367153	0.00706604	-2.95347		RNF19B	-0.122515	6.69531	-2.94809	0.00324541	0.00715284	-2.77664		SEZ6L2	0.16035	6.52718	2.88932	0.00391462	0.00687847	-3.09331
AKR1B10	-0.423602	7.51938	-2.90988	0.00366742	0.00705942	-2.95246		PDE8B	-0.111717	4.48514	-2.9481	0.00324532	0.00715284	-2.77661		SSTR1	0.195053	4.59436	2.8895	0.00391233	0.00687559	-3.09278
FBXW12	0.0626493	4.60773	2.91129	0.00365103	0.00702916	-2.9484		SULT1A1	-0.122408	6.60581	-2.94861	0.00324004	0.00714459	-2.77514		IL18	-0.153667	7.12114	-2.89161	0.00388639	0.00683117	-3.08677
PLAC8	-0.262185	7.54786	-2.91155	0.00364797	0.00702455	-2.94764		NR4A3	-0.141822	4.58934	-2.94869	0.00323921	0.00714425	-2.7749		PJA1	0.0946167	6.2883	2.89167	0.00388557	0.00683086	-3.08658
UAP1L1	0.109577	5.33381	2.91189	0.00364404	0.00701827	-2.94667		CD320	-0.113465	6.64459	-2.94914	0.00323446	0.00713529	-2.77358		B4GALT1	-0.0946683	6.19297	-2.89208	0.00388053	0.00682315	-3.0854
SLC25A42	0.07399	4.36376	2.91476	0.00361094	0.0069558	-2.93841		GCHFR	0.138135	5.92304	2.9492	0.0032339	0.00713529	-2.77342		ATF5	-0.104628	6.1895	-2.89221	0.00387902	0.00682163	-3.08505
UBR2	-0.0705323	6.19508	-2.91543	0.00360324	0.00694224	-2.93648		RINT1	-0.072789	5.75837	-2.94947	0.00323106	0.00713079	-2.77263		ZNF142	0.067315	5.88656	2.89291	0.00387041	0.00680763	-3.08304
HEXA	0.06367	5.50886	2.91729	0.00358187	0.00690233	-2.9311		OSBPL10	0.0940192	5.92332	2.94952	0.00323058	0.00713079	-2.77249		N6AMT1	-0.0674917	4.67994	-2.89352	0.00386293	0.00679561	-3.08129
MED13L	0.0619608	5.57943	2.91897	0.00356273	0.00686673	-2.92625		AQP6	-0.0712306	4.06006	-2.94983	0.00322735	0.00712559	-2.77158		TXLNA	-0.0709858	6.97734	-2.89395	0.0038576	0.00678738	-3.08004
ZC3H7B	0.0533413	5.19026	2.9205	0.00354543	0.00683464	-2.92184		CLEC1B	-0.0603102	3.37855	-2.94989	0.00322675	0.00712559	-2.77141		PTPN1	0.0691965	6.43234	2.89519	0.0038426	0.00676212	-3.07651
UBN1	0.0616896	6.84731	2.92086	0.00354128	0.00682788	-2.92078		WBP11	-0.067507	7.16125	-2.95055	0.0032198	0.00711192	-2.76946		RIPK2	0.106799	6.61236	2.8967	0.00382417	0.00673082	-3.07216
CD3G	0.123841	4.9645	2.92208	0.00352761	0.00680278	-2.91728		POLE	0.0950114	5.72365	2.95101	0.00321513	0.00710309	-2.76815		CHST12	-0.0830861	5.75267	-2.89913	0.00379481	0.00668027	-3.06519
SLC6A7	-0.0676981	3.97048	-2.92276	0.00351992	0.0067892	-2.91531		MST1	0.16756	6.10773	2.95136	0.00321145	0.00709646	-2.76711		DENND1B	-0.0721623	4.87154	-2.89968	0.00378819	0.00666973	-3.06361
SPRY4	0.096297	6.19932	2.92298	0.00351739	0.00678557	-2.91465		STK16	-0.0628724	5.42506	-2.95167	0.00320825	0.00709089	-2.76621		ANKRD49	0.0781228	6.83715	2.90091	0.00377349	0.00664498	-3.06009
NXPH4	-0.134071	4.30046	-2.92436	0.003502	0.00675713	-2.91069		ICAM4	0.0769856	3.42354	2.9533	0.00319146	0.00705526	-2.76145		TBC1D17	-0.0859876	5.76488	-2.90097	0.0037727	0.00664469	-3.0599
PHF10	-0.0736818	6.7288	-2.92477	0.0034974	0.0067495	-2.9095		DUSP13	0.0615878	3.91336	2.95406	0.00318366	0.00703952	-2.75924		CTNND2	-0.108729	3.52546	-2.90196	0.00376092	0.00662505	-3.05707
ATP2B1	-0.0789929	5.93724	-2.92531	0.00349138	0.00673911	-2.90794		IFT88	-0.0784238	5.71716	-2.95498	0.00317423	0.00702014	-2.75655		CUL5	0.0669079	6.53042	2.90206	0.00375972	0.00662406	-3.05678
KCTD12	0.164568	7.53536	2.92582	0.00348566	0.00672931	-2.90645		MPI	0.0735945	5.21098	2.95588	0.00316504	0.00700129	-2.75392		KIAA1324	-0.332332	6.43838	-2.90223	0.00375771	0.00662162	-3.0563
LIPA	-0.122432	8.24803	-2.92866	0.0034542	0.0066698	-2.89824		RHOT1	0.0617529	6.42469	2.95617	0.00316207	0.0069962	-2.75307		TMEM168	0.101835	6.42914	2.90235	0.00375629	0.00662024	-3.05596
PPP1R1A	0.172946	4.17682	2.92962	0.0034436	0.00665057	-2.89546		STYK1	-0.147849	4.55555	-2.95676	0.00315612	0.00698451	-2.75137		IGLL1	-0.169103	5.40521	-2.90259	0.0037534	0.00661626	-3.05526
SETMAR	-0.0669737	5.16167	-2.92972	0.0034424	0.00664948	-2.89514		PRSS2	0.337132	6.03141	2.95682	0.0031555	0.00698451	-2.75119		LHX5	0.0730686	3.54019	2.90468	0.0037286	0.00657364	-3.04926
PPARGC1A	-0.152636	4.42663	-2.9304	0.00343501	0.00663641	-2.8932		CLDND1	-0.0789085	6.84004	-2.95704	0.00315323	0.00698105	-2.75053		HAPLN1	0.122715	3.77191	2.90483	0.00372684	0.00657166	-3.04883
ROS1	0.0818562	3.41413	2.93168	0.0034209	0.00661037	-2.88947		ZNF611	0.0736844	5.0458	2.95786	0.00314491	0.00696412	-2.74814		TRAM1	0.0820769	9.10276	2.90521	0.00372234	0.00656503	-3.04774
AKAP3	-0.067925	3.71585	-2.9318	0.00341961	0.00660911	-2.88913		R3HDM2	0.0664513	6.50055	2.95789	0.00314457	0.00696412	-2.74804		TRAF3IP2	-0.0863468	6.08108	-2.9052	0.00372246	0.00656503	-3.04777
GTF2E1	-0.0587084	6.10465	-2.93213	0.00341598	0.00660331	-2.88817		LPL	-0.182391	5.18299	-2.95832	0.00314027	0.00695676	-2.7468		CRYL1	-0.128542	6.89508	-2.90611	0.00371164	0.00654816	-3.04513
SDAD1	-0.0580032	7.10004	-2.93366	0.00339936	0.00657238	-2.88375		MVD	0.119147	5.20873	2.95872	0.0031362	0.00694922	-2.74563		SYN3	0.0922645	3.47867	2.9062	0.00371061	0.00654744	-3.04488
ZNF304	0.0982281	4.89874	2.93487	0.00338614	0.00654803	-2.88022		OLFML1	-0.151636	5.55035	-2.95902	0.00313318	0.006944	-2.74475		OR7E37P	0.0710357	5.17916	2.90696	0.00370165	0.00653272	-3.04269
OTUB2	-0.0937649	4.25515	-2.93624	0.00337127	0.00652048	-2.87623		RFX1	0.0686275	5.55763	2.95914	0.00313191	0.00694265	-2.74439		TXK	-0.100697	3.57759	-2.90719	0.00369895	0.00652907	-3.04203
CLN6	-0.0754249	5.53574	-2.9369	0.00336418	0.00650798	-2.87432		TRAF3IP1	0.0590161	5.16358	2.95934	0.00312993	0.00693972	-2.74381		SLC9A3R1	0.135847	8.02948	2.90791	0.00369049	0.00651523	-3.03996
SUMO4	0.0445103	5.47266	2.93801	0.00335228	0.00648614	-2.87111		SPRR2C	0.14485	3.12577	2.96249	0.00309827	0.00687099	-2.7346		ADORA1	-0.0859556	4.32602	-2.90845	0.00368411	0.00650506	-3.03839
MRPL12	-0.0942584	7.07662	-2.93834	0.00334867	0.00648035	-2.87014		MGAT2	-0.084667	6.14667	-2.96291	0.00309401	0.00686299	-2.73335		CDC42EP4	-0.0981118	7.39535	-2.90902	0.00367748	0.00649444	-3.03676
SHROOM2	0.134991	4.71278	2.93844	0.00334765	0.00647958	-2.86986		PLEK2	-0.181252	7.32881	-2.963	0.00309317	0.00686257	-2.73311		DAO	0.0581297	3.81923	2.91092	0.00365527	0.00645631	-3.03128
SNCA	0.110844	4.66142	2.93881	0.00334365	0.00647304	-2.86878		GEM	-0.185593	7.08648	-2.96317	0.00309149	0.00686031	-2.73262		EXOSC7	0.0723105	6.53299	2.91232	0.00363902	0.00642869	-3.02724
RNF113A	-0.0712901	6.76932	-2.9391	0.00334055	0.00646823	-2.86794		ISL1	-0.204999	5.80665	-2.96452	0.003078	0.00683183	-2.72865		CPS1	-0.401338	5.76045	-2.91287	0.00363269	0.0064186	-3.02566
R3HCC1	0.0785576	6.83898	2.93966	0.00333457	0.00645784	-2.86631		NPC1	0.103735	6.11072	2.96524	0.00307085	0.0068174	-2.72654		GALC	0.127805	6.68102	2.91328	0.00362789	0.00641119	-3.02447
PJA1	0.0829956	6.2883	2.93985	0.00333249	0.00645608	-2.86575		DSP	0.178732	8.03887	2.96642	0.00305919	0.00679294	-2.72309		EDIL3	-0.122879	5.24219	-2.91344	0.00362608	0.00640908	-3.02401
RPL38	0.0623959	9.90929	2.9398	0.00333304	0.00645608	-2.8659		CD83	-0.117726	6.22107	-2.96673	0.00305608	0.00678748	-2.72217		TCEAL4	-0.136037	7.66014	-2.91516	0.0036063	0.00637518	-3.01906
KLHL21	0.105692	5.82025	2.94033	0.00332742	0.00644757	-2.86437		C5orf15	-0.0829532	7.75449	-2.96715	0.0030519	0.00677962	-2.72093		ABCF3	0.0698223	6.11237	2.91636	0.00359251	0.00635188	-3.01559
ALDH2	-0.100524	8.46292	-2.94153	0.00331453	0.00642378	-2.86085		SERPINF1	-0.203274	7.52918	-2.96773	0.00304623	0.00676848	-2.71925		RABEP2	-0.0658477	5.44671	-2.91687	0.00358668	0.00634263	-3.01412
SRD5A3	-0.10504	5.2608	-2.94224	0.00330699	0.00641036	-2.85879		COL18A1	0.137414	6.96307	2.96884	0.00303526	0.00674552	-2.71597		SLC25A21	0.115037	3.24138	2.91802	0.00357359	0.00632131	-3.01081
MED22	0.0711833	6.18826	2.94236	0.00330579	0.00640922	-2.85846		KCNA5	-0.16559	3.97922	-2.96913	0.00303248	0.00674077	-2.71514		ZNF83	-0.13477	5.48246	-2.91798	0.00357401	0.00632131	-3.01091
MTRR	-0.0679209	6.38942	-2.94442	0.00328398	0.00636875	-2.85246		USP3	-0.0625745	7.06813	-2.96941	0.00302975	0.00673613	-2.71433		IRX5	0.177163	4.23337	2.91946	0.00355715	0.0062936	-3.00663
GCNT3	-0.279062	7.89492	-2.94439	0.00328431	0.00636875	-2.85255		TCEAL2	-0.295131	4.6933	-2.96949	0.00302889	0.00673564	-2.71407		ENAH	-0.140725	6.07344	-2.92011	0.00354984	0.00628174	-3.00477
MANSC1	-0.112028	6.8137	-2.945	0.00327781	0.00635849	-2.85076		CALR	0.0885118	8.65122	2.9695	0.00302882	0.00673564	-2.71405		CD47	-0.10043	7.15264	-2.9204	0.00354656	0.00627698	-3.00393
RALY	0.0757803	7.69607	2.94551	0.00327248	0.00634933	-2.84928		CEP250	0.0638067	4.95877	2.97043	0.00301977	0.00671822	-2.71134		CCL16	-0.103288	3.55425	-2.92054	0.003545	0.00627528	-3.00353
ODF2	-0.0652893	5.60096	-2.94681	0.00325882	0.00632399	-2.84549		APOB	0.242854	4.21771	2.97046	0.00301944	0.00671822	-2.71124		LGR5	0.238275	4.74695	2.92065	0.00354373	0.0062741	-3.0032
KIFC1	-0.15258	6.4752	-2.94717	0.00325508	0.0063179	-2.84445		SEC14L5	0.0883251	4.06382	2.97109	0.00301326	0.00670659	-2.70938		LMAN1	0.0933575	6.11599	2.92176	0.00353116	0.0062529	-2.99999
HIVEP2	0.0744678	5.46434	2.94796	0.00324679	0.00630297	-2.84214		PSPN	-0.0704731	4.20655	-2.97142	0.00301006	0.00670088	-2.70841		GALNT14	0.164808	4.3654	2.92335	0.00351325	0.00622223	-2.99538
SOX14	-0.129935	3.52355	-2.94989	0.00322666	0.00626506	-2.8365		DDC	-0.271899	6.13926	-2.97172	0.0030071	0.00669572	-2.70752		GGPS1	0.0703603	6.69078	2.92376	0.00350867	0.00621517	-2.99419
HLA-DMA	0.15728	8.49168	2.95009	0.00322467	0.00626235	-2.83594		CTTN	0.0961548	7.01638	2.9724	0.00300056	0.00668258	-2.70555		SLC25A30	-0.0618115	4.24915	-2.92666	0.00347634	0.00615894	-2.9858
ZNF668	0.0762195	5.06318	2.95074	0.00321784	0.00625026	-2.83402		MYH6	0.0709308	3.30434	2.97268	0.00299784	0.00667793	-2.70473		CNOT1	-0.0778082	7.44561	-2.92737	0.00346842	0.00614595	-2.98374
ZNF493	0.0681504	4.15013	2.95108	0.00321433	0.00624459	-2.83303		FKBP5	-0.142512	6.10376	-2.97289	0.00299578	0.00667476	-2.7041		SGK2	0.160214	5.10336	2.9276	0.00346584	0.00614241	-2.98306
RNF25	0.0713226	5.48985	2.95145	0.00321058	0.00623927	-2.83197		SLC38A7	0.0713713	5.39795	2.97363	0.00298856	0.0066601	-2.70192		C1orf21	-0.123895	5.5013	-2.92979	0.00344165	0.00610058	-2.97672
NLRP3	0.0986459	3.92848	2.95141	0.003211	0.00623927	-2.83209		RPS10	0.0607156	10.6877	2.97445	0.00298071	0.00664401	-2.69953		CD9	0.146589	7.90279	2.93036	0.00343545	0.00609061	-2.97508
FRMD1	-0.0743883	3.86	-2.95214	0.00320338	0.00622679	-2.82994		HAT1	-0.0985692	6.6878	-2.97477	0.00297759	0.00663846	-2.69858		WIPI1	0.118199	6.18987	2.93102	0.00342821	0.0060788	-2.97317
PCTP	-0.0959572	6.02559	-2.95414	0.00318285	0.00618802	-2.8241		SCN11A	-0.0422852	3.20891	-2.97538	0.00297166	0.00662665	-2.69677		PLCG1	-0.090229	6.22114	-2.93244	0.00341259	0.00605213	-2.96903
NRN1	0.148729	4.79886	2.95671	0.00315655	0.00613803	-2.81658		ATG7	-0.0651002	5.92175	-2.97684	0.0029577	0.00659694	-2.6925		SLC16A5	0.153947	6.0513	2.93271	0.00340972	0.00604807	-2.96827
MCF2L	0.0779673	4.78263	2.95682	0.00315544	0.00613701	-2.81626		EIF4EBP1	0.116105	6.94293	2.97805	0.00294608	0.00657242	-2.68893		RHOBTB3	0.16866	6.26174	2.93338	0.00340232	0.00603596	-2.96629
LIPC	-0.186521	3.74349	-2.95769	0.00314661	0.00612097	-2.81372		AP2A2	0.0704021	6.30405	2.97837	0.00294305	0.00656706	-2.688		SCIN	0.184426	5.06143	2.93424	0.00339302	0.00602049	-2.96381
IL5RA	0.0479717	3.60128	2.95829	0.00314053	0.00611028	-2.81197		CD72	-0.130843	4.72693	-2.97878	0.00293909	0.00655962	-2.68678		HSBP1	0.0701816	8.12385	2.93631	0.00337054	0.00598161	-2.95779
TNNI3	-0.142042	4.17716	-2.95859	0.00313751	0.00610554	-2.81109		PRDM16	-0.131971	4.30766	-2.97881	0.00293885	0.00655962	-2.6867		GGTLC1	0.0758496	4.40362	2.93759	0.00335678	0.0059582	-2.95408
ZNF384	0.0514512	5.84683	2.95901	0.00313322	0.00609833	-2.80985		OSBPL11	-0.0737389	5.84538	-2.97994	0.00292803	0.0065377	-2.68335		CCDC9	-0.0695278	5.55446	-2.93778	0.00335476	0.00595562	-2.95353
PDCD6IP	-0.0644398	7.40722	-2.95951	0.00312825	0.00608977	-2.80841		BRIP1	-0.0980012	4.2118	-2.97999	0.00292761	0.0065377	-2.68323		CYP17A1	0.134879	3.71912	2.93811	0.00335113	0.00595019	-2.95255
RPS17	-0.052591	10.8725	-2.95968	0.0031265	0.00608749	-2.8079		USP10	-0.0695381	6.70006	-2.98074	0.00292046	0.00652359	-2.68101		TMBIM4	-0.0803654	8.17037	-2.93843	0.00334774	0.00594518	-2.95163
ACVR1	0.0831087	7.2086	2.96019	0.00312133	0.00607855	-2.8064		RTP4	-0.150982	6.31525	-2.98146	0.00291365	0.00650977	-2.67889		UBQLN3	-0.0723555	3.60308	-2.93965	0.00333469	0.00592299	-2.94809
LSM14A	0.0649269	7.85567	2.96161	0.00310703	0.00605183	-2.80224		BAD	0.0762705	6.12142	2.98212	0.0029074	0.00649718	-2.67694		CYP26A1	0.0887949	3.65998	2.94019	0.00332885	0.00591363	-2.9465
RNASE3	0.0805098	3.86719	2.96198	0.00310338	0.00604585	-2.80117		PLEKHF2	-0.0886277	6.24607	-2.98219	0.00290676	0.00649715	-2.67674		SLC1A7	0.12355	4.17232	2.94181	0.00331161	0.00588401	-2.94179
FABP6	-0.175762	4.31389	-2.96314	0.00309177	0.00602435	-2.79777		C3orf18	-0.111859	4.74092	-2.98256	0.00290325	0.00649068	-2.67565		CACNB4	-0.0771476	3.53694	-2.9423	0.00330643	0.00587579	-2.94037
SERINC5	-0.0900194	6.63762	-2.9643	0.00308017	0.00600287	-2.79436		C1S	-0.197545	8.19325	-2.98312	0.00289797	0.00648025	-2.67399		C12orf4	-0.0745533	5.75519	-2.94252	0.00330403	0.00587253	-2.93971
ARIH1	-0.0588361	5.90795	-2.96479	0.00307533	0.00599456	-2.79294		MFAP1	-0.0613579	7.12763	-2.98422	0.00288767	0.00645859	-2.67076		SNAPC3	0.0782385	5.32179	2.94284	0.00330062	0.00586746	-2.93877
DNTTIP2	-0.0659159	6.47505	-2.96565	0.00306681	0.00597906	-2.79042		SPATA7	-0.0649004	4.64995	-2.98506	0.00287978	0.00644233	-2.66828		STK11	-0.0763944	5.78546	-2.94326	0.00329621	0.00586061	-2.93756
ACTR3	-0.0740562	8.18554	-2.96673	0.00305607	0.00595922	-2.78724		ZNF26	0.0690243	5.32189	2.98572	0.00287362	0.00642991	-2.66634		NDUFAB1	0.0794652	9.21735	2.94339	0.00329488	0.00585924	-2.9372
PEX26	-0.0552935	5.11512	-2.96681	0.00305525	0.00595874	-2.78699		HSP90B1	0.0874137	9.00939	2.98579	0.00287297	0.00642983	-2.66613		SREBF1	-0.124991	6.34499	-2.94408	0.0032876	0.00584728	-2.93519
SLFN12	0.0969694	4.49613	2.96753	0.00304821	0.00594611	-2.7849		ARHGAP4	0.146522	5.87433	2.9861	0.00287003	0.00642463	-2.6652		MMP20	0.10133	2.99586	2.94416	0.0032867	0.00584667	-2.93494
LUZP1	0.0676928	6.63364	2.96986	0.00302527	0.00590246	-2.77804		TEX261	0.0655198	6.73165	2.98623	0.00286882	0.00642328	-2.66482		MTHFD1	0.0909357	6.85036	2.94593	0.00326803	0.00581475	-2.92977
ZNF550	-0.0754828	4.48287	-2.97152	0.00300906	0.00587193	-2.77317		PPIF	-0.0977277	6.88874	-2.98636	0.00286759	0.00642191	-2.66443		CTSA	0.117932	8.546	2.94592	0.0032682	0.00581475	-2.92982
CCDC82	-0.0587166	4.69886	-2.97248	0.00299971	0.00585478	-2.77034		ANXA4	-0.155285	8.33924	-2.98739	0.002858	0.00640181	-2.66139		MLNR	-0.107651	3.07248	-2.94783	0.00324819	0.00578112	-2.92425
ZDHHC17	0.068921	5.63815	2.97286	0.00299603	0.00584868	-2.76923		CLIC4	-0.148241	7.40229	-2.98753	0.00285674	0.00640034	-2.66099		ADNP2	0.0743864	6.5535	2.94872	0.00323883	0.00576544	-2.92163
NEBL	-0.155854	4.59894	-2.97409	0.00298412	0.0058265	-2.76561		PHF20L1	0.0587728	5.46187	2.98769	0.00285527	0.00639841	-2.66052		RNPS1	-0.0666403	7.64751	-2.94944	0.0032314	0.00575318	-2.91954
SKIL	0.0873572	5.54284	2.97439	0.00298125	0.005822	-2.76474		ZFP37	0.102591	4.19474	2.98832	0.00284944	0.00638672	-2.65867		CCDC121	0.0769724	3.99568	2.95077	0.00321753	0.00572947	-2.91564
RBP3	-0.0722957	3.70661	-2.97487	0.00297665	0.00581409	-2.76334		NFRKB	0.0642716	5.45128	2.9893	0.00284035	0.00636772	-2.65577		EIF3M	0.0836523	7.4036	2.95242	0.00320056	0.00570049	-2.91084
PPP2R2B	0.0592765	4.14143	2.97555	0.00297009	0.00580237	-2.76134		MPP3	0.0973536	4.612	2.98946	0.00283891	0.00636583	-2.65531		OCA2	0.143069	4.26481	2.9524	0.00320071	0.00570049	-2.91089
HOXD1	0.102417	4.17906	2.97599	0.00296584	0.00579616	-2.76003		VGLL3	-0.14786	4.32001	-2.98966	0.002837	0.00636292	-2.6547		RNASE2	-0.145295	4.45471	-2.95272	0.00319748	0.00569666	-2.90997
CAPZA2	-0.0842855	7.90492	-2.97593	0.00296636	0.00579616	-2.76019		TWF2	0.0729721	6.7973	2.99048	0.00282949	0.00634743	-2.65229		ST13	-0.0755192	8.26995	-2.95349	0.00318955	0.00568351	-2.90772
SMAD4	-0.0831502	5.91776	-2.9763	0.00296287	0.0057915	-2.75913		IL22RA1	0.181313	5.78026	2.99147	0.00282038	0.00632836	-2.64937		ITPR2	-0.11716	5.12718	-2.95368	0.0031876	0.005681	-2.90716
BATF	0.135381	6.14678	2.9765	0.00296094	0.00578879	-2.75853		SSTR1	-0.193732	4.59436	-2.99173	0.00281801	0.00632437	-2.6486		PSME1	-0.0834801	9.33902	-2.95382	0.00318613	0.00567935	-2.90674
FLNB	0.111305	7.77661	2.97656	0.00296031	0.00578865	-2.75834		PSD3	-0.111725	5.14272	-2.99437	0.00279385	0.00627151	-2.64079		LPO	0.0860923	3.49902	2.9549	0.00317509	0.00566063	-2.90359
NBEA	0.165008	4.61012	2.97696	0.00295652	0.00578231	-2.75718		CHEK2	0.0956079	5.611	2.99466	0.00279118	0.00626686	-2.63992		KIF1B	-0.0822301	6.36737	-2.95566	0.00316733	0.00564775	-2.90137
POLR2J4	0.0664362	4.44502	2.97707	0.00295545	0.00578129	-2.75685		RPS27A	-0.0573185	9.83879	-2.99555	0.0027831	0.00625004	-2.63728		FGFBP1	0.289037	5.2463	2.958	0.0031435	0.00560622	-2.89451
ASXL3	0.0558071	3.54194	2.97857	0.00294107	0.00575424	-2.75242		SLC17A6	0.0786722	2.97425	2.99579	0.00278093	0.00624652	-2.63658		AP4S1	-0.0661664	4.59257	-2.95831	0.00314033	0.00560151	-2.8936
GPR35	-0.126933	6.00452	-2.97878	0.00293909	0.00575143	-2.75181		TLL1	-0.0811497	3.14293	-2.99603	0.00277879	0.00624304	-2.63588		DNTTIP2	0.0762125	6.47505	2.95847	0.00313877	0.00559967	-2.89315
TNFSF8	0.0927297	4.51949	2.97891	0.00293787	0.00575013	-2.75143		DLGAP1	0.07248	3.42892	2.99783	0.0027625	0.00620777	-2.63054		OPRD1	0.0966124	3.82178	2.96075	0.00311573	0.00555953	-2.88646
RETSAT	-0.103437	7.09602	-2.97908	0.00293622	0.00574797	-2.75092		ZNF107	0.0725633	4.35342	2.9986	0.00275554	0.00619346	-2.62825		TSR1	0.0782565	5.92592	2.96136	0.00310959	0.00554951	-2.88467
ARF6	-0.0677549	6.97771	-2.98272	0.0029018	0.00568165	-2.74021		CABIN1	-0.0903883	6.52687	-2.99899	0.0027521	0.00618705	-2.62711		CCND3	-0.101695	7.52463	-2.96341	0.00308911	0.0055139	-2.87867
RPL14	-0.0938143	8.49832	-2.98284	0.00290062	0.00568041	-2.73985		RASGRP3	-0.100598	5.15129	-2.9993	0.00274925	0.00618199	-2.62618		WIPF2	0.0985058	6.40184	2.96347	0.00308842	0.00551361	-2.87846
SATB1	0.107629	5.25852	2.98299	0.0028992	0.00567869	-2.7394		OR1E1	-0.0771769	3.30677	-2.99983	0.00274449	0.0061726	-2.6246		TMEM143	-0.0780189	4.96699	-2.96363	0.00308683	0.00551171	-2.878
NELL2	0.133238	4.65871	2.98312	0.00289797	0.00567733	-2.73901		HCK	-0.144643	5.80474	-2.99991	0.00274379	0.00617234	-2.62437		PGAM2	0.077748	3.29712	2.96567	0.00306662	0.00547655	-2.87203
GALR3	-0.0782756	4.20014	-2.98579	0.00287295	0.00562938	-2.73114		LRIT1	-0.0664465	3.07112	-2.99993	0.00274362	0.00617234	-2.62431		DICER1	-0.0706817	5.81207	-2.96592	0.00306414	0.00547348	-2.8713
PLSCR1	-0.113074	6.92475	-2.98646	0.00286669	0.00561816	-2.72916		DDX18	0.0643356	7.59629	3.00023	0.00274092	0.00616854	-2.62342		LRCH4	-0.100944	5.85281	-2.96589	0.00306438	0.00547348	-2.87137
ALKBH4	-0.0707245	5.28625	-2.98665	0.00286489	0.00561568	-2.72859		CDADC1	-0.0615175	4.74862	-3.00044	0.00273904	0.00616563	-2.6228		ACSL6	-0.0710676	3.50008	-2.96748	0.00304864	0.00544723	-2.86669
COBLL1	-0.0968088	5.97637	-2.98825	0.00285003	0.00558759	-2.72387		KIF2A	-0.101542	6.01788	-3.00054	0.00273815	0.00616494	-2.6225		TRIOBP	-0.0794889	6.44502	-2.96774	0.00304615	0.00544371	-2.86595
SEMA3A	0.140666	4.58144	2.99271	0.00280902	0.00550823	-2.7107		HSD17B1	0.103366	4.44465	3.00209	0.00272431	0.00613512	-2.6179		CLCNKB	0.0691021	3.79444	2.96938	0.00303005	0.00541587	-2.86114
CCR1	0.122521	5.66442	2.99446	0.00279301	0.00547786	-2.70551		BLK	-0.157152	3.96871	-3.00276	0.00271842	0.00612316	-2.61593		CYP4F2	0.193508	4.28415	2.96959	0.00302798	0.00541309	-2.86051
RYR2	0.127618	3.88937	2.99457	0.00279202	0.00547694	-2.70518		CFB	0.19456	7.13469	3.00446	0.00270333	0.00609049	-2.61088		ADAM5	-0.0498239	3.40501	-2.97014	0.0030226	0.00540438	-2.8589
ABCA2	0.081936	5.0475	2.99532	0.00278524	0.00546466	-2.70297		TUBGCP3	0.0733114	5.12919	3.00462	0.00270194	0.00608866	-2.61041		TAT	0.0553858	3.51239	2.97061	0.00301801	0.0053971	-2.85752
B3GNT3	-0.133092	6.56693	-2.99539	0.00278454	0.00546431	-2.70275		OLR1	-0.215996	4.99252	-3.00923	0.00266146	0.00599873	-2.5967		SERPINA1	0.297832	7.41018	2.97105	0.00301365	0.00539021	-2.8562
IKZF2	0.0837361	4.21729	2.9966	0.00277363	0.00544392	-2.69918		POSTN	-0.202618	7.0314	-3.00957	0.00265854	0.00599343	-2.5957		BCL10	0.0911265	6.13442	2.97283	0.00299631	0.00536012	-2.85096
MYO7B	-0.163156	4.44321	-2.9981	0.00276004	0.00541827	-2.69472		NSUN3	-0.0688776	5.16472	-3.01006	0.00265432	0.0059852	-2.59426		IL12B	-0.0940026	3.01633	-2.9729	0.00299572	0.00535998	-2.85078
LOXL2	0.0950645	5.27578	2.99829	0.00275839	0.00541603	-2.69417		ZNF480	0.112269	4.97338	3.01075	0.00264832	0.00597296	-2.5922		SLC29A3	0.107759	6.1269	2.97555	0.00297002	0.0053149	-2.84295
OGFR	0.082847	6.5454	2.99914	0.00275068	0.00540212	-2.69163		PLA2G2D	-0.201244	4.90687	-3.01104	0.00264582	0.00596861	-2.59134		TSHB	-0.0743371	3.69718	-2.97579	0.00296772	0.00531169	-2.84225
ATP6V1G1	-0.0680729	8.82695	-2.99913	0.00275079	0.00540212	-2.69166		NTF3	-0.148781	4.38108	-3.01138	0.00264288	0.00596325	-2.59033		RIOK2	-0.0725648	6.05523	-2.97732	0.00295303	0.0052863	-2.83774
HBS1L	-0.0607282	5.01524	-2.99936	0.0027487	0.00540004	-2.69097		MYL4	-0.0582053	4.16983	-3.01149	0.00264188	0.0059623	-2.58999		SLC6A3	0.111315	4.02282	2.97844	0.00294232	0.00526803	-2.83444
ERBB4	0.0575898	3.53346	2.99994	0.00274353	0.00539089	-2.68926		TEC	-0.0883117	4.17619	-3.01326	0.0026266	0.00592907	-2.58472		ZNF747	-0.0705407	5.28057	-2.9792	0.00293511	0.00525602	-2.83221
CCDC6	-0.0815427	7.59228	-3.00028	0.0027405	0.00538596	-2.68826		IKZF4	0.0669853	5.01232	3.01751	0.00259027	0.00584833	-2.57206		RNASE3	-0.0938791	3.86719	-2.97998	0.00292769	0.00524364	-2.82991
KLF7	0.0890171	5.30315	3.00174	0.00272747	0.00536134	-2.68392		BCAN	-0.0763289	4.32768	-3.01844	0.00258234	0.00583169	-2.56928		RPS14	-0.0608951	8.89029	-2.9819	0.00290947	0.00521189	-2.82424
ZBTB44	-0.0744135	5.8672	-3.00192	0.00272586	0.00535918	-2.68339		NMUR1	-0.094458	3.55948	-3.01856	0.00258135	0.0058307	-2.56892		ARFRP1	0.076778	5.62902	2.98216	0.00290707	0.00520848	-2.82349
ATG12	0.0722929	6.62198	3.00211	0.00272421	0.00535695	-2.68284		NEDD9	-0.116181	6.06668	-3.02078	0.00256265	0.00578971	-2.56232		DRD3	-0.0632	2.96469	-2.9832	0.0028972	0.00519169	-2.8204
GP6	0.0621066	3.51121	3.00276	0.00271837	0.00534647	-2.68089		CD207	-0.116423	3.7878	-3.02139	0.00255754	0.00577941	-2.5605		MSTN	-0.105125	2.82576	-2.98426	0.00288723	0.0051747	-2.81726
POLG	0.0643448	5.89022	3.00345	0.00271225	0.00533543	-2.67884		SMG6	-0.0833768	4.6679	-3.02215	0.0025511	0.0057661	-2.55821		TMEM165	0.0783103	6.36897	2.98571	0.00287366	0.00515125	-2.81298
OSBPL10	0.0861173	5.92332	3.00375	0.00270962	0.00533126	-2.67796		CST2	0.219033	5.15193	3.02232	0.00254966	0.0057641	-2.5577		HOPX	-0.205712	5.94898	-2.98614	0.0028697	0.00514505	-2.81173
GJB4	0.123655	4.33343	3.00402	0.00270725	0.0053276	-2.67716		TESK1	0.0911831	6.70878	3.02301	0.00254395	0.00575243	-2.55566		MZF1	-0.0913177	6.06983	-2.98665	0.00286494	0.00513738	-2.81021
TAPT1	-0.0633176	4.97711	-3.00465	0.00270168	0.00531763	-2.67529		TNIK	-0.13669	5.40055	-3.02332	0.00254137	0.00574783	-2.55474		EDF1	0.0687754	9.1483	2.98687	0.00286289	0.00513459	-2.80957
PI4K2A	0.0530828	5.70851	3.00681	0.00268263	0.00528112	-2.66885		ADAM8	0.139328	5.3705	3.02839	0.00249937	0.00565405	-2.53958		TRIP12	-0.0709165	7.43764	-2.98695	0.0028621	0.00513406	-2.80931
NCOR1	-0.0726509	6.30957	-3.00692	0.00268167	0.00528049	-2.66853		TRIM27	0.0650729	6.48222	3.02855	0.00249798	0.00565214	-2.53908		TMPRSS11D	0.128417	4.05444	2.98707	0.00286105	0.00513304	-2.80898
BTN2A2	0.0702544	4.68495	3.00691	0.0026818	0.00528049	-2.66857		TMBIM4	-0.0794666	8.17037	-3.02887	0.00249544	0.00564759	-2.53815		RPS10	0.063595	10.6877	2.98868	0.00284609	0.00510709	-2.80421
CTBP1	0.0626595	7.32611	3.00755	0.00267614	0.00527133	-2.66665		TMED3	0.1005	7.16879	3.02901	0.00249423	0.00564608	-2.53771		AGRN	0.129575	6.5827	2.98974	0.00283625	0.0050903	-2.80106
PSMB9	-0.147941	7.59094	-3.00878	0.00266545	0.00525206	-2.66301		PEX5	-0.0716657	6.66886	-3.02935	0.00249145	0.005641	-2.5367		PHB2	-0.0853232	8.9769	-2.99101	0.00282457	0.0050702	-2.79731
KCND3	0.117078	4.3803	3.00873	0.00266586	0.00525206	-2.66315		PTBP2	-0.111977	5.6259	-3.0298	0.00248776	0.00563387	-2.53535		UFSP2	-0.0929654	6.44162	-2.99234	0.00281233	0.00504909	-2.79336
PTK2B	0.0815717	5.38036	3.0091	0.00266267	0.00524774	-2.66206		CITED2	-0.135314	6.30162	-3.02989	0.00248701	0.00563339	-2.53508		GRM1	-0.0476962	3.41703	-2.99255	0.00281044	0.00504656	-2.79275
PTPN12	-0.0859927	6.68288	-3.00931	0.00266078	0.00524501	-2.66142		TUBA1B	0.0749856	10.4658	3.02991	0.00248689	0.00563339	-2.53503		UBOX5	0.066308	5.40879	2.99346	0.0028021	0.00503245	-2.79005
TRIB3	-0.182297	6.10889	-3.00982	0.00265633	0.00523721	-2.65989		GBF1	0.070579	6.47872	3.03109	0.00247726	0.00561373	-2.5315		UBE4A	0.0863227	7.44845	2.99507	0.00278748	0.00500705	-2.78529
GZMK	0.209589	5.78724	3.0106	0.00264958	0.00522489	-2.65758		PMP22	-0.153117	7.23126	-3.03247	0.00246601	0.00558944	-2.52736		TTC27	0.0737846	6.22911	2.99541	0.00278441	0.00500239	-2.78429
GPM6A	0.101274	3.65586	3.01073	0.00264847	0.00522368	-2.6572		MTSS1	0.141464	5.48048	3.03316	0.00246041	0.00557795	-2.52529		LIG1	0.116947	6.15341	2.99656	0.00277397	0.00498449	-2.78087
MYO15B	0.107662	5.56906	3.01254	0.00263283	0.00519382	-2.65181		TBC1D22A	-0.0640294	5.88349	-3.03431	0.00245106	0.00555796	-2.52183		LARP7	-0.0745945	6.43043	-2.99667	0.00277294	0.00498349	-2.78053
GPR18	0.124576	4.29271	3.01267	0.00263165	0.00519247	-2.65141		SMAP1	0.0922446	6.89201	3.0347	0.00244796	0.00555213	-2.52068		SOX4	0.142514	7.13193	2.99707	0.00276933	0.00497786	-2.77935
NDUFV1	-0.0712135	7.94705	-3.01434	0.00261734	0.00516551	-2.64645		RASGRF1	0.075549	3.72627	3.03492	0.00244617	0.00554927	-2.52001		COMMD9	0.0781895	6.53069	2.99996	0.0027434	0.0049321	-2.77079
NPTX1	0.150949	4.25241	3.01432	0.00261749	0.00516551	-2.6465		IMPG2	-0.0637602	3.36944	-3.03573	0.00243969	0.00553577	-2.5176		SLC27A3	-0.11077	6.34629	-3.0004	0.00273946	0.00492586	-2.76948
VPS33B	0.0573736	6.18288	3.0145	0.00261594	0.00516439	-2.64596		LIPE	0.107067	4.52989	3.03664	0.00243237	0.00552036	-2.51487		DHRS1	-0.0991718	6.90195	-3.00331	0.00271349	0.00488	-2.76082
PCDH9	0.120809	3.7593	3.0146	0.00261514	0.00516377	-2.64568		DMBT1	-0.455971	7.67524	-3.03797	0.00242173	0.00549739	-2.51088		EPS8L3	0.201075	6.61782	3.00424	0.00270524	0.004866	-2.75805
DBR1	-0.102555	5.85426	-3.01491	0.00261245	0.00515944	-2.64475		GABARAP	-0.0703326	7.9106	-3.03908	0.00241281	0.00547833	-2.50752		WWP2	-0.0649568	5.70575	-3.00495	0.002699	0.00485561	-2.75594
SFMBT1	-0.0806867	5.52735	-3.015	0.00261171	0.00515894	-2.64449		CYP3A43	-0.0660642	4.00838	-3.03947	0.00240974	0.00547255	-2.50637		KCNK15	0.193327	3.85485	3.00936	0.00266036	0.00478691	-2.74282
PAX9	-0.112237	3.77379	-3.01578	0.00260505	0.00514677	-2.64217		CLK3	0.0642462	5.79297	3.03975	0.00240754	0.00546874	-2.50553		POLR3K	0.0988433	6.06997	3.00942	0.00265985	0.00478681	-2.74265
TBX10	-0.0995306	3.9039	-3.01701	0.0025945	0.0051269	-2.63848		DAPP1	-0.13247	6.16218	-3.03978	0.00240727	0.00546874	-2.50543		CYHR1	0.0750239	5.36611	3.01046	0.00265081	0.00477137	-2.73955
HOXB9	-0.147629	4.62808	-3.0175	0.00259038	0.00511971	-2.63703		RECQL	-0.0987739	6.15997	-3.04131	0.00239519	0.00544304	-2.50085		IQCC	0.0992294	4.78213	3.01073	0.00264847	0.00476797	-2.73874
PLCL1	0.089165	3.94411	3.01842	0.00258259	0.00510527	-2.63429		FGR	-0.127556	5.60213	-3.04242	0.00238636	0.00542416	-2.49749		CTF1	-0.161327	4.87677	-3.01119	0.00264451	0.00476166	-2.73738
GDPD2	-0.131116	4.45434	-3.01946	0.00257375	0.00508876	-2.63117		PLCH2	-0.140374	4.4468	-3.04253	0.00238554	0.00542348	-2.49718		COLEC11	0.124829	4.45389	3.01167	0.00264031	0.00475492	-2.73594
GYPB	-0.0361471	3.80565	-3.01971	0.00257164	0.00508554	-2.63042		PRR16	-0.123119	4.74458	-3.04297	0.00238205	0.00541671	-2.49585		REN	0.105431	3.81661	3.01177	0.00263947	0.00475422	-2.73564
CCL4	0.141661	5.78804	3.02007	0.00256857	0.00508044	-2.62934		HOXC11	0.160075	5.25963	3.04342	0.00237851	0.00540984	-2.4945		TERT	0.103533	3.96727	3.01187	0.00263862	0.0047535	-2.73535
MAN2A2	0.0757758	5.86967	3.0205	0.00256501	0.00507436	-2.62808		ATG4B	0.0825488	6.14419	3.04493	0.00236667	0.00538408	-2.48996		PRDX6	0.0692586	9.01428	3.01205	0.00263703	0.00475145	-2.7348
NTAN1	0.0773016	6.26381	3.02101	0.0025607	0.00506678	-2.62655		AKAP6	-0.0968912	3.57342	-3.04598	0.00235851	0.00536667	-2.48681		SPRR2C	0.15353	3.12577	3.01218	0.00263588	0.00475021	-2.73441
PLP2	-0.0987808	8.26108	-3.02238	0.00254922	0.00504502	-2.62246		CBY1	-0.072926	5.94473	-3.04627	0.00235621	0.00536261	-2.48592		CAMK1D	-0.133455	4.73512	-3.01231	0.00263482	0.00474969	-2.73404
UCHL1	0.181606	5.22588	3.02288	0.00254503	0.00503768	-2.62096		ARID4B	0.0855348	5.94944	3.04683	0.00235186	0.00535386	-2.48424		APBB1	-0.129286	4.6428	-3.01227	0.00263514	0.00474969	-2.73415
EFNA4	-0.106143	6.01664	-3.02344	0.00254032	0.00502931	-2.61928		ZBTB7B	0.0919034	5.67663	3.04794	0.00234324	0.00533541	-2.4809		MLANA	-0.0642452	3.34457	-3.01339	0.00262546	0.00473387	-2.7308
EXOC2	-0.0596027	5.71169	-3.0236	0.00253903	0.0050277	-2.61881		EPB41L4A	-0.0969013	4.219	-3.0488	0.00233658	0.00532139	-2.47831		CACNB1	-0.0759016	4.20232	-3.01478	0.00261354	0.00471319	-2.72666
BANK1	0.172421	4.97519	3.02488	0.00252834	0.00500747	-2.61497		UFC1	0.0757091	8.60505	3.04882	0.00233646	0.00532139	-2.47826		SLC20A2	0.114929	5.99149	3.0157	0.00260572	0.00469989	-2.72393
MTRF1L	-0.051383	5.48192	-3.02653	0.00251471	0.00498143	-2.61006		INCENP	0.113575	5.18648	3.04889	0.00233586	0.00532139	-2.47803		PLTP	-0.19015	7.18159	-3.01629	0.00260068	0.00469161	-2.72217
PRX	0.0789549	3.82384	3.02827	0.00250035	0.00495391	-2.60484		PIBF1	-0.0894315	5.60035	-3.04974	0.00232933	0.00530833	-2.47548		C11orf80	0.125201	5.47587	3.01712	0.0025936	0.00467964	-2.71968
FRS2	-0.0699403	4.94143	-3.02893	0.00249493	0.00494412	-2.60287		EEF1D	-0.0739708	7.80725	-3.05023	0.00232558	0.00530094	-2.47401		HMOX1	-0.148182	6.63932	-3.01718	0.00259308	0.0046795	-2.7195
ATOX1	0.0797421	7.61644	3.02915	0.0024931	0.00494142	-2.6022		DNM3	-0.108665	4.23502	-3.05128	0.00231747	0.00528361	-2.47083		ABCD4	-0.051904	4.96035	-3.01802	0.00258593	0.0046674	-2.71699
RUFY2	0.0547037	4.4854	3.02957	0.00248966	0.00493554	-2.60094		GPR27	0.137459	4.91743	3.05141	0.00231646	0.00528247	-2.47044		DLG5	-0.104862	5.66987	-3.01868	0.00258038	0.00465819	-2.71503
SLC35C2	0.0706771	6.17693	3.03235	0.00246697	0.00489148	-2.59261		AQP4	-0.115468	3.13644	-3.05148	0.00231594	0.00528242	-2.47023		ZNF443	0.0726668	4.92963	3.01904	0.00257727	0.00465337	-2.71393
SQSTM1	0.0852295	8.01285	3.03306	0.00246123	0.00488142	-2.59049		APBB1	0.125644	4.6428	3.05165	0.00231468	0.00528071	-2.46974		TEX13A	0.0651974	3.42679	3.022	0.00255239	0.00460985	-2.7051
TOPBP1	-0.092774	6.91813	-3.03303	0.00246143	0.00488142	-2.59056		DENND1C	-0.0895746	5.29522	-3.05253	0.00230794	0.00526647	-2.46708		PAX3	0.0629673	3.37378	3.02196	0.00255272	0.00460985	-2.70522
ALDH8A1	0.0995262	3.40353	3.03347	0.00245788	0.00487621	-2.58925		MASP2	-0.0547799	3.79736	-3.05261	0.00230729	0.00526612	-2.46682		ST3GAL1	-0.144937	5.55247	-3.02264	0.00254704	0.00460118	-2.70319
TNNT3	0.0718983	3.91064	3.03368	0.00245615	0.00487372	-2.58861		ZNF184	-0.07871	5.3119	-3.05344	0.002301	0.00525292	-2.46434		IFT57	-0.102842	6.01632	-3.02366	0.00253847	0.00458649	-2.70012
ZNF331	0.126491	5.54547	3.03646	0.00243383	0.00483033	-2.58029		TMPRSS5	0.121309	4.22103	3.05346	0.00230079	0.00525292	-2.46425		GPR15	-0.116457	3.93975	-3.02419	0.00253405	0.00457929	-2.69853
WDR48	-0.067925	6.32136	-3.03688	0.00243043	0.0048245	-2.57902		DEXI	-0.0957214	6.2027	-3.05349	0.00230059	0.00525292	-2.46418		TTC33	0.0956808	5.44812	3.02467	0.00253013	0.00457299	-2.69712
ABCC2	-0.186144	3.93459	-3.03695	0.00242986	0.00482428	-2.57881		KIR2DS4	-0.0915269	3.87149	-3.05456	0.00229245	0.00523683	-2.46095		HADHB	-0.0819615	7.8418	-3.02609	0.00251828	0.00455236	-2.69284
ASPN	0.215955	6.44763	3.03811	0.00242054	0.0048067	-2.57531		TDRD7	-0.0809339	6.88028	-3.05514	0.00228805	0.0052279	-2.4592		GPR182	-0.0549896	3.83863	-3.02702	0.00251061	0.00453927	-2.69006
DDX58	0.100737	5.74249	3.03883	0.00241484	0.00479628	-2.57316		NT5C2	-0.0874412	7.13516	-3.05639	0.0022786	0.00520745	-2.45543		PCDHGA10	-0.134326	4.07134	-3.02772	0.00250485	0.00453024	-2.68797
ARSB	0.0776101	4.63555	3.03922	0.00241174	0.00479103	-2.57199		FAM53B	-0.0947747	5.91181	-3.05649	0.00227784	0.00520685	-2.45513		C18orf25	0.0722988	5.51675	3.02768	0.00250518	0.00453024	-2.68809
PROX1	-0.198449	4.5346	-3.0395	0.00240951	0.0047875	-2.57115		MAPK6	0.087633	7.28734	3.05733	0.00227152	0.00519352	-2.4526		FGF1	-0.0799992	3.97406	-3.03017	0.00248476	0.00449487	-2.68063
IPPK	-0.0664571	4.83028	-3.04041	0.0024023	0.00477408	-2.56842		UGT8	0.204982	5.87139	3.05946	0.00225553	0.00515809	-2.44616		ATG3	0.0720786	6.59837	3.03197	0.00247003	0.004469	-2.67522
GAP43	0.107151	3.77634	3.04049	0.00240164	0.00477368	-2.56817		ASTN1	0.112126	3.24133	3.0596	0.00225449	0.00515684	-2.44574		TNR	-0.0574949	3.5689	-3.03271	0.00246402	0.00445914	-2.673
NEUROG3	-0.144227	3.61473	-3.04072	0.00239982	0.00477096	-2.56748		PDSS2	-0.0830559	6.48101	-3.05978	0.00225312	0.00515484	-2.44519		RAB11FIP2	-0.116433	6.36874	-3.0327	0.00246416	0.00445914	-2.67305
RASSF4	0.0956997	5.26744	3.04237	0.00238679	0.00474597	-2.56252		ERICH1	-0.0777283	5.52679	-3.0598	0.00225299	0.00515484	-2.44514		ALDH1B1	-0.162754	6.25543	-3.03421	0.00245189	0.00443847	-2.6685
ARPC4	0.0678391	7.51998	3.04423	0.00237218	0.00471781	-2.55693		GRM6	-0.0573815	3.71698	-3.06017	0.00225018	0.00515035	-2.444		STK17B	-0.103997	5.42938	-3.03506	0.00244503	0.00442681	-2.66595
PSMB10	-0.11881	7.99367	-3.04435	0.00237125	0.00471685	-2.55657		IRS1	0.13296	5.79611	3.06172	0.00223867	0.00512513	-2.43933		GSTA3	0.103391	3.56427	3.03655	0.0024331	0.00440598	-2.66149
MAP3K7	-0.0558087	6.39561	-3.0451	0.00236532	0.00470595	-2.55429		SNX27	0.0784304	6.94059	3.06213	0.0022356	0.00511923	-2.43808		MED15	-0.0776964	6.22181	-3.03722	0.00242768	0.00439693	-2.65946
CD44	0.140261	7.67641	3.04526	0.00236413	0.00470448	-2.55383		SPRED2	0.0785586	5.84756	3.06435	0.00221919	0.00508276	-2.43137		RAB2A	0.0760534	7.27753	3.03742	0.00242608	0.00439478	-2.65886
ACSS3	0.0900852	4.14831	3.04599	0.00235842	0.00469401	-2.55163		RNF122	-0.102278	5.41515	-3.065	0.00221442	0.00507293	-2.42941		ENO3	0.0953416	4.27693	3.03797	0.00242167	0.00438754	-2.6572
GOLGA5	-0.0609753	7.6504	-3.0465	0.00235444	0.00468698	-2.55009		PCDH17	-0.137646	6.40304	-3.06554	0.00221046	0.00506496	-2.42778		ST18	0.122845	3.19598	3.03905	0.00241305	0.00437269	-2.65395
RNF126	-0.0695003	6.43169	-3.04682	0.00235195	0.00468291	-2.54913		OAS1	0.16835	6.74954	3.06573	0.00220905	0.00506285	-2.4272		HTR1D	0.182523	4.11643	3.0392	0.00241186	0.00437129	-2.6535
NLGN4X	0.147952	3.82673	3.04721	0.00234888	0.00467767	-2.54793		MPDU1	-0.0993807	6.55406	-3.06593	0.00220758	0.00506058	-2.42659		PPP2R5E	-0.0696677	7.20595	-3.0392	0.00241186	0.00437129	-2.6535
SPTBN5	0.0917678	4.36293	3.04738	0.00234758	0.00467599	-2.54743		ADCY6	-0.0898203	6.33159	-3.06666	0.00220219	0.00504932	-2.42436		EPHB4	-0.114009	6.99709	-3.03974	0.0024076	0.00436508	-2.65189
POLR2G	-0.0674028	8.24584	-3.04858	0.00233828	0.00465835	-2.54382		SNRPD1	0.110518	6.71321	3.06748	0.00219619	0.00503668	-2.42188		NMT1	0.0654691	6.56114	3.04094	0.00239808	0.00434857	-2.64828
MAOB	0.199849	5.73322	3.04879	0.00233668	0.00465604	-2.54319		TNS3	0.0957251	7.78732	3.06785	0.00219348	0.00503157	-2.42075		SSBP1	0.0872246	7.46016	3.04165	0.00239247	0.00433914	-2.64614
YY1	-0.0523014	7.47632	-3.04909	0.00233438	0.00465234	-2.54229		DOK3	-0.102804	4.81724	-3.06948	0.00218163	0.00500547	-2.41582		BPTF	-0.0616506	6.03504	-3.04189	0.00239059	0.00433649	-2.64542
MFSD10	0.0831781	7.56835	3.04931	0.00233269	0.00464985	-2.54164		MYOZ2	-0.073497	3.00429	-3.07071	0.00217273	0.00498616	-2.41209		NOX1	0.218446	4.3162	3.04227	0.00238756	0.00433174	-2.64427
LIMK1	0.0666004	4.84039	3.052	0.002312	0.00460949	-2.53352		ABCC5	0.109783	6.04849	3.07086	0.00217162	0.0049847	-2.41163		SEC22A	0.0681357	5.45374	3.04275	0.00238376	0.0043256	-2.64281
COPS8	-0.0641057	6.4143	-3.05218	0.0023106	0.00460782	-2.53297		EXOC7	0.0681629	6.30962	3.07115	0.00216957	0.00498108	-2.41077		SPRY4	0.116243	6.19932	3.04433	0.00237139	0.0043039	-2.63807
POLQ	-0.122454	5.4972	-3.05216	0.00231072	0.00460782	-2.53301		SRP19	-0.0755732	7.2986	-3.07199	0.00216348	0.00496819	-2.40821		CDH9	0.0931316	3.26506	3.04637	0.00235546	0.00427572	-2.63192
ZNF14	0.127399	6.26711	3.05249	0.00230821	0.00460457	-2.53202		CPA2	-0.249334	4.56223	-3.07264	0.00215886	0.00495866	-2.40626		GRM8	0.0841719	3.66877	3.04695	0.00235096	0.00426875	-2.63018
MYLIP	0.0941415	6.84537	3.0533	0.00230202	0.00459308	-2.52957		ZNF717	0.0832368	4.23138	3.07295	0.0021566	0.00495455	-2.4053		PSIP1	-0.107319	6.28517	-3.04691	0.00235121	0.00426875	-2.63028
HS3ST3B1	0.0751343	4.1843	3.05436	0.00229397	0.0045779	-2.52638		EML1	-0.187526	5.32592	-3.07326	0.00215439	0.00495057	-2.40437		SERPINB6	-0.105311	7.73551	-3.04857	0.00233836	0.00424688	-2.62528
RYK	-0.066532	6.78709	-3.05458	0.0022923	0.00457543	-2.52572		ECE2	0.0980223	5.13208	3.07393	0.00214956	0.00494056	-2.40232		GDAP1L1	0.099444	3.86295	3.04919	0.00233356	0.0042389	-2.62341
BTG3	-0.0911467	6.72869	-3.05521	0.0022875	0.00456672	-2.52381		ADAMTS3	-0.0899182	3.71708	-3.07679	0.00212915	0.00489471	-2.39363		RPH3AL	0.101409	4.78131	3.04952	0.00233105	0.00423508	-2.62243
UBE2D3	-0.050987	7.87046	-3.05534	0.00228656	0.00456571	-2.52343		MPPE1	-0.081404	6.34023	-3.07686	0.00212871	0.00489471	-2.39344		EPHA7	-0.186456	3.57225	-3.05125	0.00231772	0.0042116	-2.6172
EYA1	0.107679	3.60317	3.05578	0.00228322	0.00455992	-2.5221		NECAP2	0.0680235	6.90707	3.07705	0.00212734	0.00489269	-2.39285		HINT1	-0.089522	9.36741	-3.05225	0.00231006	0.0041984	-2.61417
ATPAF2	-0.0646385	4.97164	-3.05649	0.00227782	0.00455	-2.51995		POT1	-0.0739969	5.47222	-3.07707	0.0021272	0.00489269	-2.39279		DNMT1	0.100625	7.53666	3.05419	0.0022953	0.00417229	-2.60833
BDKRB2	0.112493	5.33681	3.05679	0.00227555	0.0045467	-2.51904		FAM149A	-0.162501	4.82575	-3.07717	0.0021265	0.00489269	-2.39249		TCEAL1	-0.134538	6.29807	-3.05458	0.00229226	0.0041675	-2.60712
ADRA1B	0.0976525	3.36464	3.05677	0.00227574	0.0045467	-2.51911		CKS2	0.176744	8.43741	3.07727	0.00212578	0.00489233	-2.39218		RHOC	-0.0984598	8.07179	-3.05495	0.00228953	0.00416324	-2.60603
GAK	0.0873206	7.2237	3.05717	0.00227269	0.00454235	-2.51789		NCK1	-0.0904709	6.73242	-3.07777	0.00212225	0.00488527	-2.39067		PRKAB2	0.114266	5.84756	3.05519	0.00228768	0.00416062	-2.6053
PEPD	-0.0936323	7.5278	-3.05748	0.0022704	0.00453865	-2.51697		TMEM143	-0.0777324	4.96699	-3.07805	0.00212022	0.00488166	-2.38979		SELENBP1	-0.194641	6.98685	-3.05587	0.0022825	0.00415191	-2.60323
HLA-DMB	0.1574	8.09225	3.05861	0.00226191	0.00452252	-2.51355		RALA	0.083358	7.89654	3.0786	0.00211637	0.00487388	-2.38814		MCL1	-0.0882947	7.74432	-3.05615	0.00228043	0.00414887	-2.6024
CYP20A1	-0.0712829	5.92957	-3.05909	0.00225828	0.00451612	-2.51209		PALM	0.158327	5.6479	3.07871	0.00211558	0.00487314	-2.3878		UCP1	0.0569584	3.19568	3.05623	0.00227978	0.0041484	-2.60214
SEC31B	0.091344	4.19687	3.05951	0.00225511	0.00451064	-2.51081		CPSF6	-0.070137	6.19916	-3.07962	0.0021092	0.0048595	-2.38505		C4BPA	0.274816	5.09115	3.05707	0.00227347	0.00413763	-2.59961
IL2RG	0.167436	6.66311	3.06256	0.00223239	0.00446605	-2.50158		PYGO1	0.0996539	3.59859	3.07998	0.00210667	0.00485473	-2.38395		EPPK1	0.150063	5.4829	3.05729	0.00227184	0.00413538	-2.59895
LHX1	0.0945142	3.49867	3.06297	0.00222941	0.00446094	-2.50036		TPSAB1	-0.250447	6.37407	-3.08009	0.00210584	0.00485389	-2.38359		DHTKD1	0.0912477	5.99767	3.05778	0.0022681	0.0041293	-2.59745
ALG3	-0.0816216	7.09364	-3.06303	0.00222895	0.00446087	-2.50017		MAP3K4	0.0733521	6.50605	3.08037	0.00210388	0.00485043	-2.38274		CASP5	0.170986	4.33164	3.05852	0.00226257	0.00411995	-2.59523
AMOT	-0.130639	4.66425	-3.06322	0.00222751	0.00445885	-2.49959		TBK1	-0.0672606	7.21059	-3.08224	0.00209084	0.00482144	-2.37708		GCGR	0.102351	3.73486	3.05881	0.00226038	0.00411668	-2.59434
ELAC2	-0.068401	5.92136	-3.06362	0.00222458	0.00445383	-2.49838		CD38	-0.203548	5.40991	-3.08329	0.00208348	0.00480552	-2.37386		CDK6	0.163948	6.38886	3.05905	0.00225856	0.00411407	-2.59361
RBM12B	-0.0739211	5.31767	-3.06399	0.00222187	0.00444925	-2.49727		PSMC3	0.0829688	8.01554	3.08478	0.00207318	0.00478281	-2.36934		APOBEC2	-0.165835	4.49635	-3.05958	0.00225462	0.0041076	-2.59201
NR4A1	0.137604	5.84032	3.06414	0.00222075	0.00444786	-2.49681		ZNF93	0.104961	5.07767	3.08525	0.00206993	0.00477637	-2.36791		CDH15	0.0866935	3.81841	3.05972	0.0022536	0.00410646	-2.5916
GPD1	-0.173177	4.57755	-3.06508	0.00221382	0.00443484	-2.49397		LGR4	-0.136685	5.96606	-3.0866	0.00206056	0.0047558	-2.36377		PTCD3	0.0687636	5.80932	3.05984	0.0022527	0.00410553	-2.59124
BCL2L13	-0.0605714	6.44678	-3.06517	0.00221318	0.00443439	-2.4937		ZNF432	0.0979795	5.54213	3.08756	0.00205395	0.00474158	-2.36084		MYCN	0.178872	4.48475	3.06033	0.00224903	0.00409956	-2.58975
RARG	0.081221	5.02298	3.06523	0.00221268	0.00443424	-2.49349		ATRN	0.100085	6.12121	3.0887	0.00204615	0.00472462	-2.35737		STEAP3	0.135305	6.14297	3.06057	0.00224722	0.00409698	-2.58902
LIFR	0.139514	4.44153	3.06712	0.00219883	0.00440732	-2.48777		HEG1	-0.134048	6.5818	-3.08908	0.00204353	0.00471961	-2.35621		BBOX1	0.134309	3.28849	3.06077	0.0022457	0.00409492	-2.5884
CASP8AP2	-0.0626555	4.94163	-3.06759	0.00219541	0.00440132	-2.48635		SMARCB1	0.0776932	6.74912	3.08997	0.00203752	0.00470676	-2.35352		KIF25	0.0654805	3.84487	3.06209	0.00223592	0.00407779	-2.58441
SPAG4	0.131927	5.1756	3.06867	0.00218754	0.00438638	-2.48307		HAX1	0.0679007	7.19454	3.09014	0.00203632	0.00470503	-2.35298		HGD	0.216641	5.22582	3.06222	0.00223497	0.00407677	-2.58403
SLC25A30	-0.0559374	4.24915	-3.06968	0.0021802	0.00437249	-2.48001		LSM1	-0.0807203	8.15905	-3.09052	0.00203371	0.00470004	-2.35181		MORC3	-0.0871521	5.85392	-3.0652	0.00221293	0.00403727	-2.57498
ZNF22	-0.0787367	6.89149	-3.06996	0.00217814	0.00436994	-2.47915		TGFB2	0.114678	4.20986	3.09197	0.00202391	0.00467841	-2.3474		MT1M	-0.336638	5.39041	-3.06966	0.00218038	0.00397857	-2.56145
DAPK1	0.111187	6.14078	3.06991	0.00217851	0.00436994	-2.4793		NOL11	0.0785182	7.44021	3.09282	0.00201813	0.00466609	-2.3448		LRRC15	-0.185779	4.99691	-3.07079	0.00217217	0.00396429	-2.55801
SEMA4G	-0.121277	5.6254	-3.07143	0.00216752	0.00434955	-2.47469		PTPRG	-0.115431	5.20594	-3.09338	0.00201437	0.00465842	-2.34309		ASXL3	-0.0666893	3.54194	-3.07105	0.00217031	0.00396158	-2.55723
AQP5	0.295691	4.9776	3.07274	0.00215813	0.00433155	-2.47073		ANKRD27	0.100567	6.29562	3.09367	0.00201239	0.00465488	-2.3422		NMD3	0.0962355	7.16248	3.07183	0.00216462	0.00395189	-2.55483
SLC31A2	-0.104041	5.66162	-3.07297	0.00215643	0.00432897	-2.47001		TGIF1	0.100171	6.42767	3.09385	0.00201118	0.0046531	-2.34165		MIP	0.0808415	3.57332	3.07364	0.00215166	0.0039289	-2.54935
OR6A2	-0.0596602	3.41185	-3.0734	0.00215336	0.00432364	-2.46871		HMGN1	0.0878982	9.04653	3.09429	0.00200824	0.00464732	-2.34032		LCT	0.102494	3.62835	3.07433	0.0021467	0.00392054	-2.54724
WDTC1	0.0666218	5.9253	3.07423	0.00214742	0.00431252	-2.46619		OPRD1	0.0968849	3.82178	3.0951	0.00200281	0.00463577	-2.33784		DCTN5	-0.0733381	6.59616	-3.07618	0.00213352	0.00389715	-2.54162
ABO	-0.134563	4.61857	-3.0751	0.00214123	0.00430092	-2.46356		USP13	0.102788	5.73246	3.09578	0.00199822	0.00462619	-2.33576		NKX3-1	0.120508	4.57437	3.07701	0.00212761	0.00388703	-2.53909
VNN1	-0.288572	5.70922	-3.07551	0.00213828	0.00429583	-2.4623		GCH1	-0.123374	6.31593	-3.09606	0.00199634	0.00462286	-2.3349		CKM	0.148992	3.70643	3.07763	0.00212325	0.00387973	-2.53721
ZNF432	0.0878015	5.54213	3.07625	0.002133	0.00428604	-2.46005		BDH1	-0.121606	5.29197	-3.09651	0.00199337	0.00461699	-2.33354		PRKAR1A	-0.0982885	7.88461	-3.07862	0.00211624	0.0038676	-2.53419
GATAD2A	0.0695917	7.10915	3.07961	0.00210923	0.00423908	-2.44982		EMX2	0.117621	3.09593	3.09735	0.00198771	0.00460491	-2.33094		EHHADH	0.134679	5.19021	3.07878	0.0021151	0.0038662	-2.5337
INS	-0.0591828	3.2348	-3.07999	0.00210654	0.00423449	-2.44866		NAMPT	-0.143605	6.92535	-3.09776	0.00198502	0.00459967	-2.3297		PPCDC	0.074376	4.92368	3.07922	0.00211196	0.00386112	-2.53234
CPNE6	-0.072173	3.73188	-3.08051	0.00210289	0.00422836	-2.44708		MTAP	0.110652	5.14697	3.09801	0.00198335	0.00459683	-2.32894		SLC9A3R2	-0.126183	4.67473	-3.08062	0.00210214	0.00384407	-2.52809
HLCS	-0.0643379	4.97712	-3.08049	0.00210309	0.00422836	-2.44716		CEP76	0.09875	4.89892	3.09855	0.00197978	0.00458957	-2.32729		TFCP2L1	0.20505	5.38241	3.0806	0.00210226	0.00384407	-2.52814
AOAH	0.127039	5.02199	3.08068	0.00210172	0.00422724	-2.44657		CHIA	-0.239825	3.92711	-3.09874	0.00197848	0.00458756	-2.32669		MAP3K11	-0.085773	6.58206	-3.08088	0.00210032	0.00384185	-2.5273
EDN1	0.15629	6.41864	3.08167	0.00209482	0.00421416	-2.44357		MMD	0.13201	6.55573	3.09879	0.00197818	0.00458756	-2.32656		LRIG2	-0.0657622	5.17644	-3.08163	0.00209506	0.00383289	-2.525
CSF3	0.176379	4.41332	3.0839	0.00207925	0.00418383	-2.43676		TAGLN3	0.113834	4.09906	3.09922	0.00197532	0.00458228	-2.32524		NR2F6	0.101312	6.75976	3.08201	0.00209245	0.00382879	-2.52387
MAN2A1	-0.088088	6.80215	-3.08389	0.00207934	0.00418383	-2.4368		CGREF1	0.162429	4.72771	3.09938	0.00197428	0.00458088	-2.32476		NF1	0.0981721	4.07636	3.08233	0.00209019	0.00382532	-2.52288
DHX8	0.0650137	5.775	3.08421	0.00207713	0.00418098	-2.43583		SUPT4H1	0.0769264	7.37066	3.09969	0.00197219	0.00457703	-2.32379		ZHX3	-0.0925677	5.21878	-3.08241	0.00208962	0.00382494	-2.52263
LAMP2	-0.0831724	7.77398	-3.08454	0.00207482	0.00417713	-2.43481		TAF1C	0.0779972	6.03891	3.0999	0.00197079	0.00457479	-2.32314		SRGAP3	-0.073547	3.98864	-3.08261	0.00208823	0.00382333	-2.52202
CERK	0.0974849	7.00103	3.08591	0.00206531	0.00415878	-2.43062		DCLK2	-0.105158	3.93721	-3.10064	0.00196594	0.00456455	-2.32089		ROPN1B	0.089199	3.48219	3.08259	0.00208837	0.00382333	-2.52209
TDP1	-0.102274	5.70915	-3.08618	0.00206347	0.00415588	-2.4298		SYK	-0.118782	6.5029	-3.10091	0.00196414	0.00456138	-2.32006		GDI2	0.0865145	9.13983	3.08312	0.00208468	0.0038179	-2.52047
TBK1	-0.0605748	7.21059	-3.08629	0.00206273	0.0041552	-2.42948		FBXL12	-0.0562063	6.05546	-3.1016	0.00195959	0.00455182	-2.31794		COPS7B	0.0749283	6.05773	3.08419	0.00207726	0.00380498	-2.51721
ASTN1	0.101778	3.24133	3.0878	0.00205232	0.00413501	-2.42486		PACSIN2	-0.0790308	7.84846	-3.10178	0.00195842	0.00455012	-2.3174		SDF2L1	0.116421	7.95831	3.08506	0.00207124	0.00379462	-2.51456
GNL1	0.0682508	5.80795	3.08812	0.0020501	0.00413198	-2.42387		VEGFB	0.115287	6.90881	3.10267	0.0019526	0.0045376	-2.31468		SLC20A1	0.11067	7.35796	3.08542	0.00206874	0.0037907	-2.51346
GPKOW	-0.0709745	6.50368	-3.08808	0.00205042	0.00413198	-2.42401		ARF3	0.0713008	7.7349	3.10318	0.00194922	0.00453075	-2.3131		CEACAM4	-0.0833969	4.25693	-3.08569	0.00206687	0.00378794	-2.51263
MBTD1	0.104831	5.16497	3.08826	0.00204915	0.004131	-2.42345		SART3	0.0598081	5.96846	3.10334	0.00194821	0.00452941	-2.31263		MTMR2	0.0775128	5.98789	3.08622	0.00206319	0.00378185	-2.511
RASAL1	0.158211	5.31107	3.08879	0.00204554	0.00412453	-2.42184		PENK	-0.19009	3.96582	-3.10358	0.00194659	0.00452663	-2.31187		SULT4A1	0.161979	4.10664	3.08855	0.00204719	0.00375319	-2.50389
BMP6	0.0975274	4.35099	3.08903	0.00204391	0.00412204	-2.42111		AUP1	0.08046	7.32947	3.10364	0.00194624	0.00452663	-2.3117		GRIK3	-0.094854	3.35419	-3.08932	0.00204194	0.0037448	-2.50154
PDE1C	0.0739308	3.86785	3.08969	0.0020394	0.00411372	-2.41909		RPL19	0.0705641	11.1503	3.10405	0.00194356	0.00452161	-2.31045		LRRC61	0.102876	5.52018	3.08927	0.00204226	0.0037448	-2.50169
CLPB	-0.08085	4.98878	-3.09024	0.00203567	0.00410699	-2.41742		SH3TC1	0.0969119	5.27975	3.10441	0.00194121	0.00451714	-2.30934		AMT	-0.13667	5.86732	-3.0897	0.00203933	0.00374073	-2.50038
ECH1	0.121984	8.30143	3.09121	0.00202903	0.00409437	-2.41444		FCER2	-0.14835	3.73327	-3.10474	0.00193905	0.00451311	-2.30832		DMC1	-0.120761	4.8372	-3.09116	0.00202937	0.00372312	-2.4959
DDX23	0.0567035	7.20159	3.0914	0.00202774	0.00409257	-2.41386		THOC1	0.0831324	6.60605	3.10481	0.0019386	0.00451306	-2.30811		CER1	0.0838277	3.85503	3.09165	0.00202603	0.00371765	-2.4944
ZNF45	-0.0717108	5.19601	-3.09352	0.00201339	0.00406439	-2.40738		AKT3	-0.117619	4.80751	-3.10569	0.00193288	0.00450076	-2.30542		C11orf24	-0.0878455	6.82345	-3.09325	0.00201527	0.00369854	-2.48953
GPR171	0.139823	4.66156	3.095	0.00200349	0.00404567	-2.40288		CDC42SE1	0.0762569	6.85099	3.10596	0.0019311	0.0044976	-2.30457		SOX30	0.125295	3.26059	3.09467	0.00200566	0.00368156	-2.48516
MYO5C	-0.125743	7.51007	-3.09496	0.00200373	0.00404567	-2.40299		CASC1	0.123603	3.21912	3.10669	0.0019264	0.00448765	-2.30235		IFNA4	-0.0832626	3.49586	-3.09525	0.00200176	0.00367503	-2.48338
PLA2G1B	-0.134245	3.60064	-3.09572	0.00199864	0.00403695	-2.40066		NR2E3	-0.0610773	3.36336	-3.10712	0.00192358	0.00448208	-2.30101		DND1	-0.0424797	4.48204	-3.09597	0.00199693	0.00366681	-2.48117
ARGLU1	0.0893398	7.88407	3.09639	0.00199417	0.00402869	-2.39862		MYO3A	0.0685786	3.2529	3.10753	0.00192098	0.00447701	-2.29978		UROD	-0.0706348	6.75882	-3.09651	0.00199338	0.00366164	-2.47955
SNAPC1	0.116724	5.55993	3.09733	0.00198788	0.00401676	-2.39573		AXL	-0.142624	6.61369	-3.1076	0.0019205	0.0044769	-2.29955		SCGB1D1	0.0933045	2.98524	3.09647	0.00199363	0.00366164	-2.47966
SMYD3	-0.08777	5.94416	-3.098	0.0019834	0.00400847	-2.39367		FBXL6	0.123245	5.8456	3.10903	0.00191128	0.00445639	-2.29516		SLC47A1	-0.138597	4.30481	-3.09646	0.00199365	0.00366164	-2.47967
SNIP1	-0.0505705	5.7018	-3.09854	0.00197985	0.00400207	-2.39203		CD47	-0.102609	7.15264	-3.11038	0.0019026	0.00443714	-2.291		ZNF230	-0.0693575	4.16921	-3.09645	0.00199376	0.00366164	-2.47972
FAM153A	0.0583883	4.2908	3.10049	0.0019669	0.00397666	-2.38604		PHF2	-0.0685111	5.93032	-3.11103	0.00189848	0.00442852	-2.28903		HSD17B3	0.120477	3.89228	3.09761	0.00198598	0.00364989	-2.47615
HOXA2	0.127436	4.40902	3.1012	0.00196224	0.00396801	-2.38388		C1orf216	0.0940538	5.64893	3.11168	0.00189435	0.00441987	-2.28704		MYO7B	0.195388	4.44321	3.0978	0.00198475	0.00364827	-2.47558
USP33	-0.0544036	6.09851	-3.10404	0.00194358	0.00393104	-2.37515		ZNF471	-0.106465	3.49262	-3.11565	0.00186913	0.00436201	-2.2748		AP1B1	-0.0801756	6.76223	-3.09877	0.00197826	0.003637	-2.47259
ST8SIA5	-0.0507747	3.59826	-3.10434	0.00194165	0.00392788	-2.37424		SLC29A2	0.13133	5.51862	3.11785	0.00185533	0.00433076	-2.26803		DYNC1H1	-0.0833091	7.27692	-3.09926	0.00197506	0.00363175	-2.47111
CYP4F3	-0.203896	4.90423	-3.10469	0.00193934	0.00392398	-2.37316		C16orf71	-0.0815124	3.66137	-3.11948	0.0018452	0.00430806	-2.26303		CLK2	0.0803626	6.87951	3.09957	0.00197303	0.00362894	-2.47017
SFTPB	0.0849703	4.18628	3.10581	0.00193206	0.00391001	-2.36972		CREB3L1	-0.176746	6.45076	-3.11981	0.00184316	0.00430427	-2.26202		TUB	-0.0911122	4.21429	-3.09954	0.00197319	0.00362894	-2.47024
BAD	0.0714708	6.12142	3.10697	0.00192457	0.0038956	-2.36617		ALDH4A1	0.122571	5.17182	3.12041	0.0018394	0.00429645	-2.26016		PHACTR4	0.0783193	6.74088	3.10073	0.0019653	0.0036157	-2.46658
CA4	-0.210115	4.26565	-3.10704	0.00192413	0.00389546	-2.36596		NDEL1	-0.0716073	6.45243	-3.12114	0.00183488	0.00428684	-2.25791		EIF5A	0.13735	8.27785	3.10089	0.00196429	0.00361447	-2.46611
LY75	-0.141436	5.64638	-3.10744	0.00192152	0.00389093	-2.36472		POLH	-0.0793518	4.59232	-3.12174	0.00183116	0.00427911	-2.25606		CNPY4	-0.0845048	5.14136	-3.1059	0.0019315	0.00355476	-2.45072
FGF22	-0.0490623	3.45071	-3.10861	0.00191398	0.00387641	-2.36113		CCNA1	0.0991346	3.38858	3.12195	0.00182988	0.00427706	-2.25542		GCC2	0.0844636	5.81526	3.10716	0.00192336	0.0035404	-2.44686
ELMO3	-0.1394	6.49129	-3.11142	0.00189596	0.00384064	-2.35248		IL2	-0.0899744	2.88068	-3.12365	0.00181943	0.00425358	-2.25018		TGOLN2	-0.0853294	7.92439	-3.10733	0.00192223	0.00353895	-2.44632
BCORL1	0.076616	5.13785	3.11236	0.00188999	0.00382994	-2.3496		MMP26	0.0883071	3.48052	3.12385	0.00181816	0.00425157	-2.24955		YEATS2	0.0785879	5.98875	3.10759	0.00192054	0.00353645	-2.44552
ADH5	-0.0808617	6.95589	-3.11231	0.00189031	0.00382994	-2.34976		ADAM7	-0.0619617	3.28284	-3.12403	0.00181706	0.00424994	-2.249		INPP4B	-0.144306	5.13191	-3.1078	0.00191922	0.00353464	-2.44489
FUT7	0.0682867	3.68059	3.11261	0.00188841	0.00382757	-2.34884		MXD3	0.107922	5.35286	3.12411	0.00181655	0.0042497	-2.24874		SPATA20	-0.108017	7.10319	-3.10793	0.00191837	0.00353371	-2.44448
ATR	-0.0680291	5.09689	-3.11269	0.00188792	0.00382732	-2.3486		SLC25A38	-0.0806884	6.63139	-3.12444	0.00181456	0.00424599	-2.24774		ITFG1	-0.0902032	6.79883	-3.10878	0.00191288	0.00352421	-2.44186
IVD	-0.084857	6.08812	-3.11401	0.00187952	0.00381103	-2.34453		KCNN4	-0.214213	6.18583	-3.12489	0.00181181	0.0042405	-2.24635		DNAJC12	0.24131	5.11125	3.10889	0.00191222	0.0035236	-2.44154
BAG4	-0.0807697	5.37491	-3.11502	0.00187316	0.00379886	-2.34143		CDH11	-0.195316	6.91559	-3.12549	0.00180811	0.00423278	-2.24448		GFRA4	-0.0646825	3.71078	-3.10914	0.00191057	0.00352119	-2.44076
PTPRO	-0.139531	5.85857	-3.11536	0.00187101	0.00379525	-2.34038		ZNF484	-0.0806626	4.36878	-3.12749	0.00179596	0.00420529	-2.23833		ERC2	0.112445	3.42624	3.11	0.00190506	0.00351166	-2.43812
NTNG1	0.0649334	3.59722	3.11578	0.00186837	0.00379061	-2.33909		RGS2	-0.190763	8.47848	-3.12816	0.00179187	0.00419665	-2.23624		CLN5	-0.0889404	5.97631	-3.11017	0.00190396	0.00351024	-2.43759
VPS16	0.0691181	6.0985	3.11639	0.00186448	0.00378346	-2.33718		HSPB7	-0.276574	5.26025	-3.12929	0.00178504	0.00418158	-2.23275		CCDC85B	-0.0967317	5.59837	-3.11071	0.00190054	0.00350455	-2.43594
MED9	-0.065887	5.26112	-3.11736	0.0018584	0.00377186	-2.3342		IFT122	0.0729784	5.02177	3.12935	0.00178469	0.00418158	-2.23257		PPP2R5B	-0.0849393	5.70209	-3.11102	0.00189853	0.00350145	-2.43497
KIF1B	0.0748453	6.36737	3.118	0.00185442	0.00376502	-2.33224		PSMB1	0.0624834	9.002	3.12936	0.00178466	0.00418158	-2.23256		MKRN1	-0.0711767	8.07719	-3.11122	0.00189724	0.00349987	-2.43435
RASSF8	0.109013	4.15421	3.11796	0.00185468	0.00376502	-2.33237		SLC25A14	0.076547	5.619	3.13023	0.00177938	0.00417112	-2.22985		GNA11	-0.107958	7.62455	-3.11121	0.00189733	0.00349987	-2.4344
PHACTR1	0.0878462	4.1725	3.11853	0.00185108	0.00375917	-2.33059		MINK1	-0.0750296	6.09301	-3.13069	0.0017766	0.00416554	-2.22842		REG1B	0.432358	4.61251	3.11336	0.00188361	0.00347577	-2.42776
RPL6	-0.0510433	10.5612	-3.12016	0.00184096	0.00373935	-2.32558		RCN2	0.101368	7.1356	3.13087	0.00177553	0.00416395	-2.22787		XRCC4	0.103084	4.75502	3.11432	0.00187757	0.00346523	-2.42482
RBMX2	-0.0691904	6.22448	-3.12092	0.00183627	0.00373055	-2.32325		KCNJ14	0.0655123	4.06482	3.13103	0.00177457	0.00416264	-2.22738		COX7C	-0.0813966	9.76936	-3.11438	0.00187716	0.0034651	-2.42462
DPY19L2P2	0.0973902	3.6347	3.12106	0.00183538	0.00372947	-2.32281		QKI	-0.102574	5.36063	-3.1311	0.00177413	0.00416254	-2.22715		RBBP7	0.100598	8.09418	3.11487	0.00187407	0.00346	-2.42311
TSPY1	0.0732018	3.60327	3.12152	0.00183254	0.00372441	-2.32139		SEH1L	0.103363	6.3228	3.13221	0.00176754	0.00414799	-2.22375		ADAMTS6	-0.0862997	4.05171	-3.11721	0.00185933	0.0034334	-2.41589
PCSK7	0.089832	6.31639	3.12345	0.00182065	0.00370097	-2.31544		LGALS4	-0.341602	9.41543	-3.13244	0.00176615	0.00414566	-2.22303		ATP6V1E1	-0.067318	8.452	-3.11821	0.00185311	0.00342251	-2.41282
GYPE	0.0552218	3.0559	3.12385	0.00181815	0.00369659	-2.31418		PNPLA2	0.097975	7.22446	3.13269	0.00176464	0.00414304	-2.22225		ZNF267	-0.088504	5.30965	-3.11851	0.0018512	0.00341959	-2.41188
CNIH3	0.0768062	3.70995	3.12558	0.00180755	0.00367576	-2.30884		GFRA2	-0.103726	4.1192	-3.13272	0.00176445	0.00414304	-2.22215		VANGL1	0.0856702	5.21385	3.11872	0.0018499	0.00341779	-2.41124
CLTCL1	0.099382	4.4534	3.12667	0.00180095	0.00366305	-2.30549		MAGEL2	0.116087	3.83736	3.13302	0.00176266	0.00414027	-2.22123		AGL	-0.0985925	6.28743	-3.12009	0.00184142	0.00340271	-2.40703
ST8SIA4	0.090239	4.46806	3.12721	0.00179767	0.00365709	-2.30382		CACNA1I	0.0640589	3.95562	3.13389	0.00175747	0.00412899	-2.21853		SMARCD1	0.0757917	6.49728	3.1202	0.0018407	0.00340199	-2.40668
NLGN4Y	0.126836	3.57388	3.12778	0.0017942	0.00365073	-2.30206		DAZAP2	-0.0718528	9.02018	-3.1344	0.00175446	0.00412285	-2.21696		SLC7A8	-0.140379	5.53566	-3.12085	0.0018367	0.00339519	-2.40468
CBX2	-0.13658	4.80443	-3.128	0.00179286	0.00364872	-2.30137		YAP1	-0.130375	7.35392	-3.1348	0.0017521	0.00411821	-2.21573		CBLN1	-0.143846	3.51896	-3.12264	0.00182563	0.00337533	-2.39915
SBF1	0.0818186	6.24843	3.12812	0.00179211	0.0036479	-2.30099		ABR	-0.0840899	6.75109	-3.13553	0.00174775	0.00410892	-2.21346		BFSP2	-0.0904324	3.65003	-3.1232	0.00182219	0.00336956	-2.39743
DNAJA4	-0.121428	6.705	-3.12993	0.0017812	0.0036264	-2.29541		MFAP5	-0.26785	5.9525	-3.13626	0.00174345	0.00409972	-2.21121		EXOC1	-0.0688255	6.90779	-3.12439	0.00181489	0.00335677	-2.39375
MEP1B	-0.152045	4.06882	-3.13022	0.00177943	0.00362349	-2.2945		TXN	-0.10618	9.20919	-3.13639	0.00174266	0.00409878	-2.21079		POLR2L	0.0854057	7.32605	3.12437	0.00181496	0.00335677	-2.39378
MED8	-0.0557619	6.45286	-3.13044	0.00177814	0.00362158	-2.29384		LTBP1	-0.162204	6.28489	-3.13683	0.00174009	0.00409366	-2.20944		WDR6	-0.0941197	7.24846	-3.1261	0.00180441	0.00333845	-2.38845
CNGA3	0.11474	3.09357	3.13103	0.00177459	0.00361504	-2.29201		MVP	-0.103309	8.121	-3.13704	0.00173883	0.00409163	-2.20879		KRT3	0.093626	3.41589	3.12633	0.00180303	0.00333648	-2.38775
DLEU2	-0.0966047	4.50273	-3.13307	0.00176236	0.00359083	-2.28568		NDST1	0.089593	5.56758	3.13742	0.00173659	0.00408727	-2.20761		FOXG1	0.107047	3.46956	3.12734	0.00179687	0.00332567	-2.38462
MS4A1	0.22381	4.76976	3.13425	0.00175537	0.00357728	-2.28204		NNT	-0.119876	6.06506	-3.13807	0.00173276	0.00407917	-2.20559		DLG1	0.0733392	5.46346	3.12741	0.00179646	0.0033255	-2.38441
ZSCAN12	-0.0664861	4.09802	-3.1345	0.00175384	0.00357487	-2.28125		R3HCC1	-0.0932544	6.83898	-3.13862	0.00172955	0.00407253	-2.20389		CAT	-0.112972	7.14847	-3.1276	0.00179529	0.00332391	-2.38381
SKAP2	-0.0934122	6.39246	-3.13476	0.00175228	0.00357238	-2.28044		PDE10A	-0.095177	3.76206	-3.13967	0.00172341	0.00405898	-2.20064		MOSPD2	0.0850401	6.02877	3.12766	0.00179491	0.0033238	-2.38362
KCNN4	0.193289	6.18583	3.13498	0.001751	0.00357046	-2.27977		CHRNA3	-0.201717	4.36235	-3.14056	0.00171821	0.00404763	-2.19788		GNB1	0.0657629	8.96671	3.128	0.00179288	0.00332063	-2.38258
CLN3	-0.083662	6.51202	-3.13511	0.00175024	0.00356961	-2.27937		RAC2	-0.16274	7.34637	-3.14131	0.00171385	0.00403827	-2.19555		GOLGA4	-0.0936155	6.66688	-3.12855	0.0017895	0.00331495	-2.38086
IRF5	0.0870141	4.9308	3.13581	0.00174609	0.00356183	-2.2772		COQ7	-0.0701365	5.56584	-3.14189	0.00171048	0.00403124	-2.19376		TXNL4B	0.0721411	5.42089	3.12886	0.00178767	0.00331274	-2.37992
ZFP36L1	0.103908	7.54122	3.13663	0.00174122	0.00355259	-2.27464		FZD4	-0.117293	6.10694	-3.14237	0.00170768	0.00402555	-2.19226		KCNC3	0.0904375	3.9109	3.1288	0.00178799	0.00331274	-2.38008
KLC2	0.070506	5.92413	3.13749	0.00173617	0.00354297	-2.27198		VWF	-0.156512	7.60935	-3.14288	0.0017047	0.00401942	-2.19066		TNFRSF10B	-0.119636	6.58011	-3.12971	0.00178254	0.00330381	-2.37729
WDR19	0.0739542	5.42889	3.13814	0.00173235	0.00353586	-2.26997		LIME1	-0.13463	5.75437	-3.1431	0.00170347	0.00401743	-2.19		TMEM106C	0.114651	7.75677	3.12985	0.00178165	0.00330275	-2.37683
TACC3	-0.126067	6.07603	-3.13859	0.0017297	0.00353115	-2.26857		SLC35D2	-0.100061	6.63719	-3.14341	0.00170166	0.00401407	-2.18903		CDC37	-0.0750261	8.67283	-3.13094	0.0017751	0.00329146	-2.37346
APOBEC3G	0.136025	5.49233	3.14113	0.0017149	0.00350162	-2.26071		CDH6	0.0930862	4.26271	3.14449	0.00169543	0.00400028	-2.18568		NPL	-0.130097	5.46061	-3.13092	0.00177525	0.00329146	-2.37354
MCM2	-0.142455	7.06124	-3.1415	0.00171275	0.0034979	-2.25956		RBM4B	0.0751855	6.10717	3.14486	0.00169333	0.0039962	-2.18454		MYD88	-0.0869075	7.77109	-3.13334	0.00176078	0.0032658	-2.36605
RIPK2	-0.0999715	6.61236	-3.14268	0.0017059	0.00348459	-2.25589		ITM2C	0.162317	7.99549	3.1456	0.00168908	0.00398708	-2.18225		ENO2	-0.172717	5.95898	-3.13352	0.00175968	0.00326433	-2.36547
RPS27A	-0.0541346	9.83879	-3.14555	0.00168934	0.00345145	-2.24697		PTPRN	0.120715	3.92331	3.14668	0.00168284	0.00397325	-2.17886		HDAC6	0.0759355	5.71368	3.13364	0.00175895	0.00326356	-2.36509
SUV39H1	-0.09852	6.10854	-3.14583	0.00168775	0.00344887	-2.2461		PLCB4	-0.198183	5.4244	-3.14669	0.00168283	0.00397325	-2.17885		ABCA7	-0.115325	5.15836	-3.13535	0.00174884	0.00324537	-2.35981
LDHC	-0.105414	3.96303	-3.14631	0.00168497	0.00344387	-2.2446		RSRC2	-0.0746408	7.00342	-3.14877	0.00167093	0.00394691	-2.17237		SLC23A2	-0.081993	4.9869	-3.13691	0.00173962	0.00322884	-2.35498
COX4I1	-0.0610244	9.22456	-3.14718	0.00168002	0.00343441	-2.2419		SLC1A6	0.0729234	3.4334	3.14901	0.00166957	0.00394458	-2.17162		RASL10A	-0.100837	4.13349	-3.13721	0.00173784	0.00322649	-2.35404
LEF1	0.121805	5.33176	3.14741	0.00167871	0.0034324	-2.24119		RBBP7	-0.097573	8.09418	-3.1494	0.00166736	0.00394026	-2.17041		MUC5AC	-0.527516	6.87689	-3.13717	0.00173805	0.00322649	-2.35415
MED6	-0.06718	6.37248	-3.14841	0.00167302	0.00342143	-2.23808		MAB21L2	-0.139207	3.47781	-3.15028	0.00166238	0.00392936	-2.16767		NUDT11	-0.150405	4.40243	-3.13839	0.00173089	0.00321433	-2.35037
PNMA2	0.169092	4.92421	3.14988	0.00166466	0.003405	-2.2335		ILF3	0.0740023	7.01154	3.15059	0.00166066	0.00392618	-2.16673		UBE2N	0.0722636	7.78264	3.13856	0.00172991	0.00321309	-2.34985
GLIPR1	0.154543	6.00582	3.14999	0.00166403	0.00340438	-2.23315		VPS53	-0.0584593	4.50171	-3.15074	0.00165982	0.00392507	-2.16626		KHDRBS2	-0.107297	3.54861	-3.13944	0.00172473	0.00320402	-2.3471
TAF4	-0.0797304	6.20322	-3.15046	0.00166137	0.00339959	-2.23168		CEACAM7	0.326356	4.9371	3.15104	0.00165808	0.00392186	-2.16531		RNF128	0.246074	7.00214	3.14047	0.00171874	0.00319347	-2.34392
CDK5RAP2	0.0695446	5.94823	3.15297	0.00164723	0.00337133	-2.22386		LGALS14	0.0981119	3.6808	3.15204	0.00165245	0.00390942	-2.1622		NGF	-0.116315	4.25504	-3.14195	0.00171009	0.00317797	-2.3393
MACROD1	-0.1308	5.72064	-3.15305	0.00164679	0.00337107	-2.22361		ZNF442	-0.0881125	3.6809	-3.15257	0.0016495	0.00390332	-2.16056		CACNA1G	-0.048994	3.56199	-3.1435	0.00170116	0.00316206	-2.3345
LY6G5C	-0.0657492	4.40701	-3.15333	0.00164525	0.00336858	-2.22276		CACNB2	-0.132759	3.9667	-3.15288	0.00164777	0.0039001	-2.1596		PTBP1	0.0695162	8.5471	3.14348	0.00170123	0.00316206	-2.33454
ATP6V1E1	0.0587628	8.452	3.15475	0.0016373	0.00335296	-2.21832		SLITRK5	-0.130511	3.33517	-3.15358	0.00164385	0.00389171	-2.15742		EIF4G1	0.0957873	7.71256	3.144	0.00169823	0.00315761	-2.33292
CDK4	-0.0919703	8.08246	-3.15522	0.0016347	0.0033483	-2.21687		IDE	-0.0799035	6.57968	-3.15378	0.00164273	0.00388994	-2.1568		SH2D4A	-0.151126	6.20424	-3.14474	0.00169402	0.00315033	-2.33065
DPY19L1	-0.102569	6.16717	-3.15616	0.00162948	0.00333825	-2.21394		THAP9	-0.0573197	3.9144	-3.15392	0.00164192	0.00388889	-2.15635		ZNF609	-0.0765327	5.62696	-3.14521	0.0016913	0.00314583	-2.32917
CRYGA	0.0719092	3.48585	3.1569	0.00162534	0.00333043	-2.21161		HSPA4	-0.0814442	7.00377	-3.15482	0.00163692	0.00387793	-2.15356		CAP2	-0.224866	5.86219	-3.14528	0.00169089	0.00314562	-2.32895
PTMA	-0.103006	9.75056	-3.15758	0.00162158	0.00332336	-2.20949		C17orf75	0.100965	4.89866	3.15674	0.00162626	0.00385354	-2.14758		GAB1	-0.0836654	4.90498	-3.14561	0.00168897	0.00314262	-2.32791
STK25	0.0689564	6.76851	3.15787	0.00162	0.00332077	-2.2086		EIF4H	-0.0676071	8.83034	-3.15876	0.00161507	0.0038279	-2.14127		ZNF134	0.142655	5.02458	3.14675	0.00168248	0.00313109	-2.32439
METTL3	-0.0672703	6.20568	-3.15806	0.00161892	0.00331922	-2.20799		SLIT2	-0.212042	5.43255	-3.15968	0.00161002	0.00381679	-2.1384		EPHA5	-0.0593776	3.28662	-3.14793	0.00167575	0.00311913	-2.32071
HSD11B1	0.15975	5.2186	3.15901	0.00161369	0.00330913	-2.20502		UCP1	0.0564996	3.19568	3.16026	0.00160683	0.00381009	-2.13659		CAMKK2	-0.0645196	5.73617	-3.14812	0.00167465	0.00311762	-2.32011
PHF11	0.0770072	7.25307	3.15937	0.00161175	0.0033058	-2.20392		TBC1D16	0.113192	6.03957	3.16217	0.00159641	0.00378624	-2.13063		CLEC16A	-0.0870951	5.93806	-3.14963	0.0016661	0.00310226	-2.31542
EHBP1	0.092259	6.84266	3.16012	0.0016076	0.00329793	-2.20156		CAMTA1	0.0975235	5.59343	3.16251	0.00159454	0.00378267	-2.12956		CSTF2T	-0.0931046	6.01288	-3.15081	0.00165941	0.00309035	-2.31173
DNALI1	0.17458	5.24505	3.16033	0.00160648	0.00329629	-2.20092		FBN1	-0.185617	6.3154	-3.16274	0.00159329	0.00378054	-2.12884		ZNF665	-0.0819707	5.02274	-3.152	0.0016527	0.0030784	-2.30802
RNASE6	0.16641	6.37938	3.16181	0.00159836	0.00328027	-2.19628		MPZL2	-0.142795	6.3539	-3.16333	0.0015901	0.00377383	-2.12701		TM7SF3	-0.137242	6.3498	-3.15248	0.00164999	0.00307391	-2.30652
COIL	-0.0626736	6.42108	-3.16319	0.00159088	0.00326555	-2.19199		PDCD10	-0.090774	7.65696	-3.16383	0.00158742	0.00376832	-2.12546		CHI3L1	-0.23508	5.24055	-3.15456	0.00163837	0.0030528	-2.30004
C10orf95	-0.0895979	4.12972	-3.16383	0.00158738	0.00325901	-2.18997		SEMG1	-0.261086	3.75305	-3.16404	0.00158625	0.00376639	-2.12479		DAD1	0.0857137	9.45065	3.15729	0.00162322	0.00302511	-2.29153
GOLM1	-0.171113	7.67699	-3.16402	0.00158639	0.00325762	-2.1894		VIL1	0.246568	6.39018	3.16473	0.00158254	0.00375843	-2.12264		CALCA	0.123082	3.49462	3.15796	0.00161952	0.00301874	-2.28943
ANKZF1	0.0719654	5.68337	3.1645	0.00158379	0.00325292	-2.1879		RNF103	-0.0962584	7.31833	-3.16494	0.00158138	0.00375653	-2.12197		ITIH4	-0.0693046	3.96169	-3.15888	0.00161443	0.0030098	-2.28655
RYR3	0.133553	3.52827	3.16585	0.00157647	0.0032385	-2.18365		B3GALT1	0.0705696	3.34791	3.16531	0.00157938	0.00375263	-2.12082		ECHDC1	0.101122	6.59354	3.15938	0.00161166	0.00300517	-2.28498
NGRN	0.086722	7.76611	3.16723	0.00156905	0.00322391	-2.17933		TAGLN2	0.104613	9.4334	3.16544	0.00157869	0.00375185	-2.12042		FXR1	0.0782528	6.57794	3.16116	0.00160193	0.00298755	-2.27943
DCXR	-0.121687	7.51802	-3.16737	0.00156833	0.00322305	-2.17891		CEP152	0.0761243	4.16999	3.16557	0.00157797	0.003751	-2.12		PSMD6	0.0726406	7.22757	3.16254	0.00159439	0.00297403	-2.2751
ASB13	-0.0943415	6.45881	-3.16763	0.00156694	0.00322084	-2.1781		XAF1	-0.165029	6.24751	-3.16608	0.00157523	0.00374532	-2.11841		DOCK1	-0.0881799	5.94364	-3.16297	0.00159205	0.00297018	-2.27375
ZMYND8	0.0964319	6.19899	3.16818	0.00156398	0.00321538	-2.17637		TSPAN1	-0.31616	7.88561	-3.16652	0.00157289	0.00374062	-2.11705		ARIH1	0.0727884	5.90795	3.16463	0.00158304	0.0029539	-2.26855
NLGN3	0.0828772	3.93167	3.16831	0.0015633	0.00321461	-2.17597		SULT1C2	-0.338567	6.06066	-3.16745	0.00156789	0.00372957	-2.11414		ATP1A1	0.123804	9.29599	3.16569	0.00157735	0.0029438	-2.26525
GALE	-0.135403	6.43363	-3.16994	0.00155462	0.00319739	-2.17087		FOXD2	0.165773	4.69909	3.16802	0.00156483	0.00372313	-2.11235		LRRN2	-0.132194	3.99619	-3.16678	0.0015715	0.00293341	-2.26184
RASGRP1	0.147562	5.23664	3.17094	0.00154928	0.00318702	-2.16771		MID1	-0.113013	6.04293	-3.16835	0.00156305	0.00371975	-2.11131		RPS5	0.0864395	10.68	3.16698	0.00157041	0.00293189	-2.26121
BTD	-0.0841791	5.50284	-3.17117	0.00154806	0.00318514	-2.16699		WDR5B	0.0709593	5.32167	3.17006	0.00155397	0.00369898	-2.10597		SHH	0.153047	4.50533	3.16767	0.00156669	0.00292548	-2.25903
LRRC37A3	0.0577741	4.10029	3.17255	0.00154081	0.0031712	-2.16269		AGTR1	-0.194277	3.98202	-3.17072	0.00155046	0.00369147	-2.10391		SEMA3B	-0.157978	4.74134	-3.16828	0.00156345	0.00291994	-2.25713
SMCHD1	-0.0756073	5.6471	-3.17252	0.00154094	0.0031712	-2.16277		PAPSS2	0.154113	6.72931	3.17129	0.00154746	0.00368515	-2.10213		R3HDM1	0.0765446	5.81932	3.16837	0.00156295	0.00291954	-2.25684
ENTPD7	-0.0949756	5.57044	-3.17251	0.00154098	0.0031712	-2.16279		DRD5	-0.0877606	3.84412	-3.17178	0.00154484	0.00367975	-2.10058		CEL	0.383989	4.3805	3.1689	0.00156012	0.00291477	-2.25518
CUX1	0.0732498	5.95375	3.17311	0.00153783	0.00316658	-2.16091		JAM3	-0.175345	6.46886	-3.17198	0.00154378	0.00367807	-2.09995		HNMT	-0.106153	5.93878	-3.16912	0.00155895	0.00291311	-2.25449
SCN8A	0.069734	3.56547	3.17321	0.00153731	0.00316613	-2.1606		HFE	-0.0818506	4.79256	-3.17239	0.00154164	0.00367378	-2.09868		SH2B2	-0.106053	5.4869	-3.16996	0.00155452	0.00290534	-2.25188
CALR	0.0850965	8.65122	3.17419	0.00153215	0.00315613	-2.15753		ITGA10	-0.0886301	4.58442	-3.1729	0.00153896	0.00366824	-2.09709		CAV2	-0.187773	6.11051	-3.1703	0.00155267	0.0029024	-2.25079
TP73	-0.0934477	3.8332	-3.17616	0.00152189	0.00313561	-2.15137		PALMD	-0.125088	4.31478	-3.17297	0.00153856	0.00366811	-2.09685		CREB3L1	-0.187255	6.45076	-3.17075	0.00155033	0.00289854	-2.24941
DIO3	0.133469	4.29651	3.17663	0.00151944	0.00313159	-2.14989		PLAC8	-0.317728	7.54786	-3.17346	0.00153599	0.00366283	-2.09532		ITPKA	0.23987	5.63681	3.17173	0.00154514	0.00288934	-2.24633
STK24	-0.0721987	7.41321	-3.17659	0.00151964	0.00313159	-2.15001		PACRG	-0.0890439	3.65764	-3.1749	0.00152844	0.00364565	-2.09081		MUS81	-0.0619599	6.47325	-3.17351	0.00153574	0.00287228	-2.24073
ATP9A	0.120431	7.34874	3.17709	0.00151703	0.00312744	-2.14844		HIPK1	-0.0678469	5.51217	-3.17616	0.00152185	0.00363076	-2.08685		MAFF	-0.121955	6.44786	-3.17356	0.00153546	0.00287227	-2.24056
NPY6R	-0.0993281	3.73491	-3.1774	0.00151542	0.00312474	-2.14747		RBBP9	-0.079712	5.49919	-3.17638	0.0015207	0.00362885	-2.08616		SEC24A	-0.11111	6.26087	-3.17705	0.00151726	0.00283873	-2.22963
KL	0.121258	3.8823	3.17773	0.00151372	0.00312185	-2.14644		TAC3	-0.147521	4.8937	-3.17769	0.0015139	0.00361344	-2.08206		APC2	-0.0742868	3.96708	-3.17713	0.00151681	0.00283839	-2.22935
QSOX1	0.128813	7.09336	3.1778	0.00151335	0.00312169	-2.14621		STX7	-0.0840926	6.05324	-3.17845	0.00150998	0.00360489	-2.07968		TMEM33	0.0949395	6.53447	3.17758	0.0015145	0.00283458	-2.22796
PIK3R5	0.0901497	4.59032	3.17842	0.00151014	0.00311569	-2.14427		UBOX5	0.0675734	5.40879	3.18005	0.00150174	0.00358604	-2.07467		ELMO3	0.165011	6.49129	3.17775	0.00151359	0.00283338	-2.22741
RAD9A	0.0966502	5.8919	3.17861	0.00150917	0.0031143	-2.14368		CCNF	0.137995	5.78922	3.18039	0.00149997	0.00358264	-2.07359		SMPDL3A	0.154093	6.27156	3.17801	0.00151224	0.00283137	-2.22659
GRM2	0.0627148	4.13705	3.17899	0.00150717	0.00311077	-2.14246		NR3C1	-0.119951	5.90793	-3.18089	0.00149737	0.00357725	-2.072		EXOC2	0.0726197	5.71169	3.17851	0.00150967	0.00282706	-2.22503
AKR1C3	-0.252897	8.49524	-3.17939	0.00150511	0.00310714	-2.14121		PRMT2	-0.073601	5.93145	-3.18186	0.00149242	0.00356623	-2.06897		KRAS	0.13847	6.39297	3.17875	0.00150844	0.00282525	-2.22428
PCDHGB5	0.0789179	4.50929	3.18021	0.00150091	0.00309909	-2.13865		PAPPA	-0.142535	4.7198	-3.18242	0.00148956	0.00356021	-2.06721		PUS7L	0.0824887	5.34121	3.17921	0.00150605	0.00282128	-2.22282
CNR2	0.0851536	4.20772	3.18114	0.00149611	0.00309073	-2.13571		ZNF423	-0.181449	4.99777	-3.18291	0.00148707	0.00355507	-2.06568		DNAJA4	0.142966	6.705	3.17951	0.00150451	0.0028189	-2.22188
SCN4A	0.0697436	3.47537	3.18105	0.00149656	0.00309073	-2.13599		CCR4	-0.142442	4.10251	-3.18559	0.00147343	0.00352325	-2.05724		GGA1	-0.0820814	7.26867	-3.17959	0.00150411	0.00281865	-2.22164
OR7A17	-0.0808107	3.44299	-3.18105	0.00149657	0.00309073	-2.13599		PCMTD2	0.110496	6.84766	3.18618	0.00147045	0.00351694	-2.05539		TMPRSS4	0.252032	6.70213	3.18224	0.00149046	0.00279358	-2.21328
TMED9	0.0752364	8.78089	3.18217	0.00149085	0.00308073	-2.13248		CLC	-0.219444	4.17021	-3.18668	0.00146794	0.00351173	-2.05382		ALOX15B	-0.118656	4.13415	-3.18378	0.00148265	0.00277944	-2.20846
ZBED2	0.158134	3.88558	3.18352	0.00148393	0.00306704	-2.12822		CSTF1	0.0751409	5.52605	3.18773	0.00146267	0.00349992	-2.05052		AGRP	-0.10167	4.01894	-3.18418	0.0014806	0.00277608	-2.20719
TKT	-0.0958548	8.09513	-3.1841	0.00148097	0.00306154	-2.12639		KCNK13	-0.109578	3.59687	-3.18833	0.00145964	0.00349348	-2.04863		CEP250	0.0713299	4.95877	3.18547	0.00147403	0.00276426	-2.20311
ZNF419	0.0773536	5.44943	3.18526	0.00147514	0.00305059	-2.12277		SPRY2	-0.152816	7.13243	-3.18903	0.00145613	0.00348586	-2.04642		HSPB1	-0.184214	9.80342	-3.1879	0.0014618	0.00274183	-2.19546
APOA2	-0.274518	3.80276	-3.18521	0.00147539	0.00305059	-2.12292		PDZK1IP1	-0.32777	7.57939	-3.18978	0.00145238	0.00347768	-2.04406		ELOVL4	-0.151056	4.02235	-3.18815	0.00146052	0.00273992	-2.19466
TLE2	0.139593	5.92325	3.1869	0.00146683	0.00303408	-2.11759		CNTNAP2	0.242568	4.63361	3.19061	0.00144826	0.00346862	-2.04146		PGLS	-0.101634	7.10152	-3.18832	0.00145969	0.00273895	-2.19414
CHAF1A	-0.0878561	5.40399	-3.18719	0.00146538	0.00303215	-2.11668		ST3GAL1	0.146805	5.55247	3.19152	0.00144373	0.00345855	-2.03858		EIF3F	-0.0796956	7.51089	-3.18831	0.00145975	0.00273895	-2.19417
SLC4A5	0.092205	4.36667	3.18714	0.0014656	0.00303215	-2.11682		PIK3CB	-0.101134	5.98039	-3.19233	0.00143971	0.0034497	-2.03603		SNX6	-0.0733006	7.27418	-3.18846	0.00145901	0.00273856	-2.19371
TRPS1	0.128824	4.92524	3.1887	0.0014578	0.0030174	-2.11193		NUCB2	-0.129418	6.79283	-3.19365	0.00143319	0.00343488	-2.03187		TDRD7	0.0880575	6.88028	3.18873	0.00145764	0.00273648	-2.19285
SRP19	-0.0705536	7.2986	-3.18868	0.00145789	0.0030174	-2.11199		MYBBP1A	0.088036	5.83776	3.19383	0.00143232	0.00343357	-2.03132		PES1	0.0834818	5.94921	3.18929	0.00145483	0.00273168	-2.19107
CACNA1G	0.0428836	3.56199	3.18897	0.00145646	0.00301561	-2.11108		OR7E37P	0.0748725	5.17916	3.194	0.00143148	0.00343235	-2.03078		PPP2R5D	0.0841423	6.37241	3.18972	0.0014527	0.00272818	-2.18973
AKAP6	0.0912416	3.57342	3.18914	0.00145556	0.00301436	-2.11052		ESD	-0.109471	7.79036	-3.19439	0.00142953	0.00342846	-2.02953		CTNNAL1	-0.129304	6.95807	-3.19025	0.00145005	0.00272368	-2.18805
XKR8	0.0562608	6.34705	3.19037	0.00144943	0.00300225	-2.10665		PITPNB	-0.0807667	7.53532	-3.19439	0.00142953	0.00342846	-2.02953		NCOA2	0.0773675	5.40231	3.19123	0.00144516	0.00271498	-2.18495
RBPJ	0.0691195	6.62678	3.19066	0.00144798	0.00299999	-2.10573		FCER1G	-0.195413	7.66857	-3.19452	0.00142889	0.00342846	-2.02912		CLDN18	-0.503745	8.04105	-3.19142	0.00144425	0.00271375	-2.18437
KIAA1324	-0.315232	6.43838	-3.19065	0.00144805	0.00299999	-2.10578		PRMT1	0.0912292	7.60444	3.1948	0.00142754	0.00342604	-2.02826		SH3GL3	0.0897702	3.752	3.19301	0.00143636	0.00269942	-2.17935
FOXD2	-0.150232	4.69909	-3.19209	0.00144092	0.00298638	-2.10125		BST2	-0.208607	8.09706	-3.19498	0.00142664	0.00342465	-2.02767		CGA	0.148783	3.78844	3.1936	0.00143342	0.00269439	-2.17747
DNM3	0.102253	4.23502	3.19233	0.00143972	0.00298495	-2.10048		TMEM45A	0.178492	5.83781	3.19515	0.00142582	0.00342346	-2.02715		SEMA3F	-0.131957	5.84665	-3.19385	0.0014322	0.00269256	-2.17668
ABCC3	0.17082	7.23042	3.19231	0.0014398	0.00298495	-2.10054		C11orf49	0.0727402	5.69291	3.19538	0.00142468	0.00342151	-2.02641		POT1	0.0800707	5.47222	3.1941	0.00143099	0.00269078	-2.17591
VTCN1	0.189631	4.29798	3.19228	0.00143994	0.00298495	-2.10063		ALPL	0.147167	4.68434	3.19548	0.00142417	0.00342106	-2.02608		MUC1	-0.281936	8.92517	-3.1943	0.00142998	0.00268935	-2.17526
IL6	0.232025	5.31559	3.19368	0.00143305	0.00297242	-2.09622		RCOR1	-0.0805806	5.53201	-3.19551	0.00142406	0.00342106	-2.02602		DNMT3A	0.0768655	5.08275	3.19734	0.00141512	0.00266188	-2.16567
CAMLG	0.0786219	8.04055	3.19379	0.00143247	0.00297182	-2.09586		CNN1	-0.404941	7.36527	-3.19562	0.0014235	0.00342102	-2.02565		POF1B	0.199249	5.84476	3.19793	0.00141222	0.00265691	-2.16379
SPAG7	0.0640226	7.03249	3.19389	0.001432	0.00297142	-2.09555		PLXNC1	-0.12178	4.86923	-3.19589	0.00142217	0.00341862	-2.0248		ABCF2	0.0735376	5.84707	3.19897	0.00140718	0.00264791	-2.1605
RBBP8	-0.104392	6.93427	-3.19556	0.0014238	0.002955	-2.09029		SALL2	0.158246	5.01532	3.19603	0.00142147	0.00341773	-2.02435		APOD	-0.397392	7.41611	-3.19904	0.00140683	0.00264771	-2.16027
CALCOCO2	-0.0703384	6.75834	-3.19572	0.00142303	0.00295398	-2.08979		HSD17B7	0.132764	7.33198	3.19701	0.0014167	0.00340703	-2.02126		PPP3R1	0.0910626	6.32003	3.19947	0.00140476	0.0026443	-2.15892
HLA-E	0.0978574	9.4558	3.19605	0.00142139	0.00295116	-2.08873		STK32B	-0.146616	4.33935	-3.19754	0.0014141	0.00340156	-2.01958		STMN2	-0.228791	4.21981	-3.19978	0.00140326	0.00264195	-2.15794
ZNF574	0.0782809	5.67599	3.19662	0.00141859	0.00294593	-2.08692		ZNF219	-0.112026	5.77919	-3.19959	0.00140415	0.0033784	-2.01311		ADRA1A	-0.0537198	3.27312	-3.19997	0.00140233	0.00264068	-2.15733
ESPN	-0.172003	5.02264	-3.19707	0.00141642	0.002942	-2.08552		PUS7L	-0.0796841	5.34121	-3.20145	0.00139521	0.00335766	-2.00726		TNK2	-0.113836	5.55779	-3.20049	0.00139982	0.00263641	-2.15568
ITPA	-0.0854821	7.67656	-3.1974	0.00141481	0.00293924	-2.08447		RNFT1	0.107158	5.19064	3.20163	0.00139433	0.00335631	-2.00668		FPGT	0.0740982	5.11067	3.20202	0.00139245	0.00262302	-2.15084
RRP12	-0.0831138	5.50956	-3.19755	0.00141409	0.00293833	-2.08401		AR	-0.0986013	3.93547	-3.20243	0.00139049	0.00334785	-2.00415		CITED1	0.163027	4.16675	3.20209	0.00139211	0.00262284	-2.15062
TMEM53	-0.0808834	5.60852	-3.19875	0.00140823	0.00292674	-2.0802		SCML2	0.109595	5.43643	3.20283	0.00138858	0.00334402	-2.00289		HS3ST3B1	-0.0913004	4.1843	-3.20233	0.00139097	0.00262116	-2.14986
TOMM40	-0.103235	7.60326	-3.19974	0.00140347	0.00291742	-2.07709		SGCA	-0.209223	4.18244	-3.20475	0.00137939	0.00332263	-1.9968		BCL11A	0.214373	5.55767	3.20336	0.00138602	0.00261231	-2.14659
WAC	-0.0588147	7.38699	-3.20069	0.00139887	0.00290845	-2.07409		RASSF9	0.134144	4.14889	3.20555	0.00137559	0.00331425	-1.99428		TOR1B	0.097196	6.96288	3.20343	0.00138571	0.00261219	-2.14638
HMGCS2	-0.384942	6.85458	-3.2021	0.0013921	0.00289493	-2.06963		PDE6A	0.0928546	3.65876	3.2079	0.00136449	0.00328827	-1.98685		GTF3A	0.112752	8.82636	3.20441	0.00138101	0.00260379	-2.14326
MED31	-0.0645059	4.91747	-3.20269	0.00138923	0.00288953	-2.06774		BRCA1	0.104785	5.29491	3.20794	0.0013643	0.00328827	-1.98672		ARFGAP2	0.07286	6.62713	3.20451	0.00138054	0.00260371	-2.14295
MPPED2	0.0992534	3.43876	3.20281	0.00138868	0.00288897	-2.06737		SIPA1L3	0.0931145	5.66867	3.20818	0.00136319	0.00328664	-1.98597		VASH2	0.101906	3.98718	3.20447	0.00138072	0.00260371	-2.14307
ATP8B4	0.117051	4.44861	3.2046	0.00138011	0.00287171	-2.06169		NPAT	-0.068266	5.47048	-3.20853	0.00136154	0.00328341	-1.98486		HTATSF1	0.0679269	6.01708	3.20669	0.0013702	0.0025848	-2.13604
KDELR3	-0.135689	7.1851	-3.20527	0.00137691	0.00286563	-2.05957		RNF138	-0.096158	6.50681	-3.2089	0.0013598	0.00327997	-1.98369		RNF6	0.0710207	5.39989	3.20675	0.0013699	0.00258472	-2.13585
LSM1	-0.0753023	8.15905	-3.20551	0.00137579	0.00286387	-2.05882		NECAB3	0.0938493	5.74803	3.20906	0.00135905	0.00327892	-1.98318		RLBP1	0.109934	3.79731	3.20684	0.00136949	0.00258439	-2.13557
DSE	0.121197	5.44584	3.20577	0.00137456	0.00286187	-2.058		STX4	-0.0744713	7.0186	-3.21013	0.00135399	0.00326748	-1.97977		SLC7A1	0.1152	6.91162	3.20764	0.00136573	0.00257783	-2.13305
UFSP2	-0.0859369	6.44162	-3.20596	0.00137364	0.00286052	-2.05738		GMPR	0.15763	5.06705	3.21016	0.00135385	0.00326748	-1.97967		SLC30A3	0.0735084	4.24213	3.20763	0.00136576	0.00257783	-2.13306
TEAD1	0.0932747	5.12224	3.20602	0.00137335	0.00286049	-2.05719		REXO4	0.0813302	6.58163	3.21021	0.00135365	0.00326748	-1.97953		ZFX	0.0853637	5.15491	3.21019	0.00135373	0.00255605	-2.12494
SCUBE2	0.170533	4.42678	3.20752	0.00136626	0.00284629	-2.05244		PSMA2	-0.090912	7.2988	-3.2107	0.00135133	0.00326331	-1.97796		RLN1	0.0828357	3.49443	3.21093	0.00135029	0.00255008	-2.1226
CLIC2	0.129869	5.47767	3.20876	0.00136042	0.00283469	-2.04851		ZNF165	0.1597	5.45522	3.21117	0.00134915	0.0032588	-1.97648		LRP5	0.127957	6.54817	3.21092	0.00135033	0.00255008	-2.12263
SCARF1	0.0662313	4.22808	3.21056	0.00135198	0.00281766	-2.0428		PAGE1	0.16519	3.40599	3.21243	0.00134329	0.00324538	-1.97249		ANP32C	0.0922289	3.38442	3.21144	0.00134788	0.00254637	-2.12096
GPATCH2	-0.0683601	5.23773	-3.21259	0.00134254	0.00279853	-2.03636		GATA4	-0.226886	5.33323	-3.21288	0.0013412	0.00324107	-1.97106		MRPL28	-0.0924285	6.57101	-3.21211	0.00134478	0.00254097	-2.11884
PDK3	-0.0963466	5.64334	-3.21374	0.00133724	0.00278804	-2.03274		HYAL1	-0.244579	5.47543	-3.21549	0.00132914	0.00321268	-1.96278		ME3	-0.10219	5.38823	-3.21222	0.00134426	0.00254045	-2.11849
PKLR	-0.0885084	3.58858	-3.21575	0.00132794	0.00276921	-2.02633		ITGA2B	0.0627829	3.42561	3.2156	0.00132863	0.00321218	-1.96242		MAP4K5	-0.0823322	5.92909	-3.21257	0.00134263	0.00253783	-2.11737
MTMR3	0.0498141	5.07978	3.21646	0.0013247	0.00276301	-2.02409		TUBA8	0.082865	3.66596	3.21816	0.00131693	0.00318463	-1.95431		EPM2AIP1	-0.140262	6.305	-3.21418	0.0013352	0.00252424	-2.11228
PHF3	-0.0645253	6.38638	-3.21671	0.00132354	0.00276113	-2.02328		ENPEP	-0.145933	4.34945	-3.21817	0.00131687	0.00318463	-1.95427		ZMYM2	0.0890317	5.52254	3.2148	0.00133232	0.00251926	-2.11029
PGLS	0.088482	7.10152	3.21713	0.00132163	0.00275769	-2.02196		SLCO1B1	0.0988742	3.55681	3.22055	0.00130608	0.00315984	-1.94672		ALDH18A1	0.099118	7.88378	3.21538	0.00132966	0.00251466	-2.10845
CCL16	0.0982184	3.55425	3.21878	0.00131407	0.00274247	-2.01669		PRPF18	-0.0776044	5.79151	-3.22091	0.00130444	0.00315662	-1.94557		MET	0.18105	6.37514	3.21567	0.00132831	0.00251258	-2.10752
MTHFR	0.0737012	5.22374	3.21931	0.00131169	0.00273804	-2.01503		CNTF	-0.0885896	3.4382	-3.22134	0.00130251	0.00315267	-1.94421		SOS1	-0.0753437	5.72565	-3.21643	0.00132481	0.00250641	-2.1051
EPHX1	0.129309	6.76432	3.22015	0.00130788	0.00273112	-2.01235		FOXG1	0.105779	3.46956	3.22146	0.00130195	0.00315204	-1.94382		MRPL4	0.0979783	6.30898	3.21736	0.00132057	0.00249883	-2.10215
PTCRA	0.0575264	4.59394	3.2201	0.00130812	0.00273112	-2.01252		HMGA1	0.151213	7.76642	3.22172	0.00130078	0.00314994	-1.943		PIBF1	0.0983909	5.60035	3.21868	0.00131454	0.00248787	-2.09795
CEP63	-0.0507008	5.13379	-3.22059	0.00130587	0.00272753	-2.01094		NAV3	-0.109041	3.6949	-3.22236	0.00129789	0.00314367	-1.94096		IPP	-0.0936004	5.21336	-3.21898	0.00131317	0.00248572	-2.09698
IKBKB	0.0723969	5.62795	3.22193	0.00129983	0.00271546	-2.00669		FGF18	0.124116	4.38322	3.22247	0.00129738	0.00314314	-1.94059		CDC42	0.0788246	7.11178	3.2196	0.00131034	0.00248125	-2.09501
ALDH3B1	0.140076	5.91075	3.22265	0.00129661	0.00270926	-2.00441		SERTAD2	0.0973101	6.92896	3.22348	0.00129288	0.00313297	-1.9374		SECTM1	-0.160881	6.21829	-3.21959	0.0013104	0.00248125	-2.09504
PXMP4	-0.0765906	5.65583	-3.22327	0.00129382	0.00270398	-2.00243		TARBP1	0.104352	6.53022	3.22544	0.00128411	0.00311243	-1.93116		SH3BGR	-0.181846	4.65468	-3.21956	0.00131057	0.00248125	-2.09516
NAP1L1	0.103091	7.58309	3.22339	0.00129324	0.0027033	-2.00202		ZCCHC2	-0.0751453	5.03799	-3.22557	0.00128354	0.00311179	-1.93075		IRF5	-0.10356	4.9308	-3.22005	0.00130835	0.00247839	-2.0936
USP19	0.0559981	5.64686	3.22506	0.00128578	0.00268824	-1.99671		BSDC1	0.0743999	6.82734	3.22565	0.00128315	0.00311155	-1.93047		PLD1	0.123534	5.15876	3.22133	0.00130253	0.00246782	-2.08951
NDUFS7	-0.0842651	7.06845	-3.22585	0.00128229	0.00268148	-1.99421		CRISP2	0.171265	3.25439	3.22597	0.00128174	0.00310885	-1.92946		BMP3	-0.178542	3.79669	-3.22184	0.00130025	0.00246394	-2.0879
CYP24A1	0.151844	3.22286	3.22592	0.00128195	0.0026813	-1.99397		ZNF79	-0.0674837	4.66837	-3.22673	0.00127837	0.00310141	-1.92705		KRR1	0.0851321	5.13182	3.22308	0.00129464	0.00245376	-2.08393
ATP8B3	0.0815384	3.65955	3.22688	0.00127772	0.00267299	-1.99093		IFT74	-0.121527	5.03718	-3.22731	0.00127578	0.00309584	-1.92519		THOC5	0.0703302	5.62912	3.22344	0.00129303	0.00245114	-2.08278
COX6A2	0.0650618	3.86513	3.22714	0.00127656	0.00267109	-1.9901		SEMA6A	0.221646	5.47897	3.22815	0.00127209	0.0030876	-1.92253		CST4	0.190616	5.07451	3.22383	0.00129131	0.00244832	-2.08156
CD3D	0.173506	6.6524	3.22827	0.00127157	0.00266118	-1.9865		LRRN2	0.129375	3.99619	3.23075	0.00126063	0.0030605	-1.91423		B4GALT4	0.121742	6.28683	3.22484	0.00128678	0.00244018	-2.07833
C3orf18	0.108935	4.74092	3.22941	0.00126655	0.0026512	-1.98286		RPP38	0.0741004	6.13612	3.23109	0.00125915	0.00305761	-1.91315		ACADSB	-0.0940105	4.82486	-3.22566	0.00128313	0.0024337	-2.07572
TLE4	0.105736	5.14211	3.22984	0.00126461	0.00264768	-1.98146		CNDP2	-0.102119	7.88061	-3.23198	0.00125526	0.00304886	-1.91031		PLCD1	-0.103916	5.74023	-3.22781	0.00127356	0.00241639	-2.06884
ZKSCAN3	-0.0627656	4.85874	-3.2317	0.00125648	0.00263118	-1.97553		MAP3K14	-0.106402	5.5414	-3.23216	0.00125447	0.00304765	-1.90973		TMEM19	-0.0863711	5.1185	-3.22777	0.00127377	0.00241639	-2.06899
NT5DC3	-0.104052	5.25793	-3.23178	0.00125612	0.00263094	-1.97527		NMT2	-0.0907978	5.28373	-3.23228	0.00125394	0.00304706	-1.90934		PDE3A	-0.173884	4.68935	-3.22858	0.0012702	0.00241049	-2.06641
THTPA	-0.0749503	5.19805	-3.23206	0.0012549	0.00262893	-1.97438		PDGFD	-0.172164	5.3457	-3.23245	0.0012532	0.00304599	-1.9088		KCMF1	0.0597879	6.29623	3.22871	0.0012696	0.00240979	-2.06597
ADAMTS5	0.114144	4.97548	3.23432	0.00124511	0.00260894	-1.96718		AKR1D1	0.12179	4.74471	3.23472	0.00124335	0.00302274	-1.90156		LRRC47	0.075879	7.56365	3.229	0.00126835	0.00240784	-2.06506
FLRT1	0.0858507	3.93196	3.23689	0.001234	0.00258617	-1.95895		ADM2	0.14348	5.4183	3.23488	0.00124266	0.00302177	-1.90105		AREG	0.204468	4.82538	3.23038	0.00126226	0.00239672	-2.06064
RPL36AL	-0.0696285	9.75386	-3.23775	0.00123031	0.00257895	-1.9562		ACIN1	0.0696511	6.75255	3.23622	0.00123688	0.00300841	-1.89677		ABHD2	-0.145114	6.59566	-3.23062	0.00126122	0.00239552	-2.05989
CDC14B	-0.0763149	5.38098	-3.23841	0.00122752	0.00257362	-1.95411		CHL1	-0.145917	3.76555	-3.23628	0.00123662	0.00300841	-1.89657		SNX2	-0.0952892	6.96475	-3.23062	0.00126123	0.00239552	-2.05989
SLITRK5	0.12056	3.33517	3.2389	0.00122541	0.0025697	-1.95253		RRP9	0.119954	5.7618	3.23758	0.00123104	0.00299559	-1.89242		SLC2A4RG	0.128959	6.16256	3.23058	0.0012614	0.00239552	-2.06001
MRPL52	-0.0805456	6.51956	-3.24125	0.00121544	0.0025493	-1.94502		SLC25A13	0.118827	6.30945	3.23824	0.00122823	0.00298944	-1.89033		KIAA0319	0.114857	3.58374	3.23142	0.00125771	0.00238981	-2.05732
BBS4	0.0781941	5.57812	3.24194	0.0012125	0.00254366	-1.9428		BARX2	0.169616	4.7423	3.23848	0.00122721	0.00298766	-1.88957		KLK8	0.243805	4.25724	3.23392	0.00124681	0.00236952	-2.04931
CCR2	0.117321	4.26233	3.24216	0.00121157	0.00254221	-1.94209		KRT81	0.126239	3.9304	3.23885	0.00122562	0.00298448	-1.88838		SUB1	0.10408	7.73077	3.23602	0.00123773	0.0023527	-2.0426
SULT4A1	-0.146727	4.10664	-3.24261	0.00120968	0.00253875	-1.94066		EPS15L1	0.0630751	5.05832	3.23954	0.00122268	0.00297802	-1.88617		MYC	0.172418	7.97886	3.23622	0.0012369	0.00235154	-2.04198
NDEL1	0.0669301	6.45243	3.24352	0.00120584	0.0025312	-1.93773		C9orf116	-0.134521	4.6788	-3.24125	0.00121542	0.00296102	-1.8807		FOXI1	-0.119778	3.54586	-3.23639	0.00123614	0.00235054	-2.04142
ADNP2	-0.0706642	6.5535	-3.2466	0.00119296	0.00250466	-1.92786		CCR1	-0.147463	5.66442	-3.24155	0.00121414	0.00295857	-1.87973		AMPD2	-0.0729849	5.86918	-3.23703	0.00123342	0.00234578	-2.03939
TM4SF5	-0.268274	6.79362	-3.24683	0.00119198	0.00250311	-1.92711		C7orf26	0.0699457	6.58191	3.24217	0.00121151	0.00295287	-1.87774		CYLC2	-0.0817676	3.29821	-3.2378	0.00123011	0.00233991	-2.03691
RPL3L	-0.076647	3.36899	-3.24902	0.00118292	0.00248458	-1.92009		ZNF571	-0.0926334	4.07848	-3.24233	0.00121083	0.00295189	-1.87723		PRPSAP1	0.0749847	7.12436	3.23827	0.00122811	0.00233653	-2.03542
APPL2	-0.0942383	6.56893	-3.24947	0.00118108	0.00248121	-1.91866		TMED9	0.085307	8.78089	3.2452	0.00119881	0.00292326	-1.86806		CAMK1G	-0.136219	4.29587	-3.23889	0.00122547	0.00233192	-2.03344
ZNF536	0.0867575	3.82887	3.25065	0.00117622	0.0024715	-1.91487		SPTA1	-0.0812626	3.26549	-3.24577	0.00119643	0.00291815	-1.86624		SIRT1	-0.0965267	6.60366	-3.23959	0.00122247	0.00232687	-2.03119
DCTD	-0.066893	7.29962	-3.25122	0.00117389	0.00246709	-1.91305		PPFIA4	0.0938683	3.25372	3.24609	0.00119506	0.00291548	-1.86519		MYLIP	-0.115767	6.84537	-3.23956	0.00122259	0.00232687	-2.03127
PQBP1	-0.0704962	6.61646	-3.25138	0.00117321	0.00246617	-1.91252		HCFC1R1	-0.111552	7.14982	-3.2469	0.00119169	0.00290793	-1.86259		ACSL1	-0.149074	6.65979	-3.23967	0.00122211	0.00232681	-2.03092
DAZL	0.104327	3.4592	3.25153	0.00117259	0.00246535	-1.91203		SPTAN1	0.0802925	7.23514	3.24692	0.00119162	0.00290793	-1.86254		SIRPA	-0.129962	6.52038	-3.23996	0.0012209	0.00232527	-2.03
GPR161	0.101029	4.64748	3.25168	0.00117196	0.00246453	-1.91154		GAS1	-0.255497	5.51184	-3.24761	0.00118874	0.00290209	-1.86032		APIP	0.114458	5.91409	3.23992	0.00122108	0.00232527	-2.03014
MYOC	0.187237	4.53544	3.25207	0.0011704	0.00246174	-1.91032		NF1	0.0993194	4.07636	3.25068	0.00117608	0.00287184	-1.85048		SLC1A2	-0.109768	3.71005	-3.24083	0.00121721	0.00231874	-2.02722
ASMTL	0.0965278	6.06465	3.25298	0.00116667	0.00245438	-1.90738		LRPAP1	-0.0862347	6.60946	-3.25069	0.00117603	0.00287184	-1.85045		FBXL14	-0.09289	5.55991	-3.24109	0.00121608	0.00231702	-2.02637
LHPP	0.109459	6.09595	3.25661	0.00115196	0.00242409	-1.89571		ENTPD5	-0.125717	5.08761	-3.25108	0.00117443	0.00286915	-1.84919		FAM155B	0.150509	4.37577	3.24141	0.00121474	0.00231487	-2.02535
SLC17A1	-0.0705651	3.36428	-3.25659	0.00115204	0.00242409	-1.89577		PRPF38B	-0.0771338	6.09559	-3.25258	0.00116832	0.00285489	-1.8444		PLAT	-0.180287	6.90155	-3.24184	0.00121292	0.00231183	-2.02397
NETO2	-0.185162	5.12299	-3.2572	0.00114957	0.00241986	-1.8938		TELO2	-0.0962095	5.88016	-3.2533	0.00116535	0.00284831	-1.84207		GEMIN4	0.106446	6.547	3.24202	0.00121217	0.00231089	-2.0234
TEP1	0.0938456	5.16035	3.25996	0.00113851	0.00239708	-1.88492		CALCB	0.126348	3.31171	3.25358	0.00116424	0.00284625	-1.84119		GCM1	0.111838	3.3845	3.24201	0.00121221	0.00231089	-2.02343
SPINT2	-0.150971	9.14402	-3.26061	0.00113592	0.0023921	-1.88282		KCNN2	-0.117749	3.68953	-3.2545	0.00116049	0.00283774	-1.83823		ADAM23	-0.119683	4.05341	-3.24265	0.00120951	0.00230658	-2.02138
DHCR7	-0.143386	6.62072	-3.26189	0.00113087	0.00238194	-1.87872		ACBD4	-0.0804588	5.2419	-3.25474	0.00115951	0.002836	-1.83745		COMMD3	0.0854895	7.84603	3.24311	0.00120758	0.00230332	-2.01991
PYGM	0.151398	4.15781	3.26272	0.00112759	0.00237551	-1.87605		EIF2AK3	-0.104586	5.88034	-3.25493	0.00115876	0.00283484	-1.83686		RFK	0.11411	6.65491	3.24416	0.00120317	0.00229533	-2.01655
PSMB6	-0.0701558	8.798	-3.26393	0.00112282	0.00236593	-1.87215		SIDT2	-0.121125	7.41747	-3.25535	0.00115705	0.00283131	-1.8355		ASCL3	-0.103099	3.76484	-3.24447	0.00120185	0.00229323	-2.01554
BIN3	0.0814701	5.63668	3.26405	0.00112232	0.00236536	-1.87174		GCK	0.0946384	3.74511	3.25591	0.00115479	0.00282645	-1.8337		RPL26L1	0.092488	7.35625	3.24465	0.0012011	0.00229222	-2.01496
GRIN2B	-0.0721782	3.56217	-3.26684	0.00111139	0.0023428	-1.86274		MUSK	-0.0980784	3.84697	-3.25716	0.00114972	0.0028147	-1.82966		MAP2K2	-0.0895936	7.06	-3.24532	0.00119831	0.00228731	-2.01283
PARVB	0.100581	5.17107	3.26762	0.00110837	0.0023369	-1.86024		DPP4	0.237029	5.54307	3.25735	0.00114896	0.00281348	-1.82905		LANCL1	-0.115881	7.1898	-3.24688	0.00119179	0.00227538	-2.00781
ZNF484	-0.0758155	4.36878	-3.26829	0.00110575	0.00233185	-1.85806		LRRFIP2	-0.07283	5.66006	-3.25758	0.00114807	0.00281197	-1.82834		BRD9	0.0904848	6.77508	3.24687	0.00119184	0.00227538	-2.00785
ZNF148	0.0797395	7.03286	3.26839	0.00110538	0.00233153	-1.85775		MYO5A	-0.106593	4.97007	-3.25865	0.00114377	0.00280209	-1.82489		IQSEC2	-0.090327	4.95898	-3.24736	0.00118981	0.00227232	-2.00627
ITGB1BP1	-0.0712522	6.3183	-3.26896	0.00110318	0.00232736	-1.85592		EVL	-0.147308	6.5916	-3.2587	0.00114355	0.00280209	-1.82472		RPL36AL	-0.0809758	9.75386	-3.2488	0.00118381	0.00226128	-2.00162
IDH2	-0.132892	8.02433	-3.26962	0.00110062	0.00232242	-1.85378		KMO	-0.0975926	4.01386	-3.25875	0.00114337	0.00280209	-1.82457		KRT83	0.0765905	3.73464	3.24905	0.00118281	0.00226013	-2.00084
P2RY6	0.112748	5.05911	3.2736	0.00108535	0.00229066	-1.84092		PLAA	-0.0791029	5.23244	-3.25968	0.00113965	0.00279397	-1.82158		COMMD8	0.103665	7.13959	3.249	0.001183	0.00226013	-2.00099
PFDN4	-0.0959876	5.98055	-3.27453	0.00108181	0.00228365	-1.83792		TMED2	-0.0911791	8.57593	-3.26023	0.00113744	0.00278919	-1.8198		ARL4C	-0.139388	5.93239	-3.2493	0.00118178	0.00225864	-2.00004
FZD3	-0.123936	4.86092	-3.27499	0.00108004	0.00228037	-1.83641		ERCC5	-0.0917093	6.64247	-3.2603	0.00113717	0.00278918	-1.81958		PARP6	-0.128496	5.78389	-3.2502	0.00117806	0.00225194	-1.99714
SLC35B1	-0.0879088	7.56893	-3.27722	0.00107163	0.00226306	-1.82921		PKMYT1	0.138283	5.84132	3.26114	0.00113382	0.00278163	-1.81687		KCND2	-0.137044	3.32575	-3.25286	0.00116716	0.00223176	-1.98859
PIK3R4	-0.0596555	5.15727	-3.27812	0.00106823	0.00225635	-1.82629		CDK4	0.105707	8.08246	3.2617	0.0011316	0.00277682	-1.81507		CRELD1	-0.0979926	5.83007	-3.25283	0.00116729	0.00223176	-1.98869
VRK2	-0.0985591	6.30388	-3.27983	0.00106182	0.00224326	-1.82075		CSK	0.102155	7.79361	3.26171	0.00113158	0.00277682	-1.81505		MAST1	0.120055	3.95769	3.25329	0.00116542	0.00222899	-1.98721
RNH1	0.0692442	6.86137	3.27991	0.00106153	0.00224309	-1.8205		MAK	0.106504	3.44546	3.26189	0.00113088	0.00277634	-1.81448		NCR1	-0.0895549	3.81258	-3.25353	0.00116445	0.00222753	-1.98644
NCSTN	0.0708787	7.58198	3.2814	0.00105597	0.00223202	-1.81567		CADM3	-0.120812	4.12772	-3.26199	0.00113045	0.00277595	-1.81413		ASAH1	-0.0948735	6.96287	-3.25361	0.00116412	0.00222732	-1.98619
ZNF34	0.0871301	5.1075	3.28137	0.00105607	0.00223202	-1.81575		ZNF507	0.0762151	5.14933	3.26205	0.00113022	0.00277595	-1.81394		SIRT5	0.07332	5.10772	3.25393	0.00116281	0.00222522	-1.98515
DNAJC4	0.0659766	5.44576	3.28161	0.00105517	0.00223102	-1.81497		LILRA2	-0.0942718	4.03011	-3.26385	0.00112312	0.00275924	-1.80815		BAK1	0.115077	6.55573	3.25543	0.0011567	0.00221393	-1.9803
CTSO	0.144445	6.9155	3.28308	0.00104975	0.00222	-1.81023		PMS1	-0.0868186	5.25811	-3.26451	0.00112051	0.00275347	-1.80601		LRRC40	0.0733856	5.96374	3.25555	0.00115622	0.00221356	-1.97992
C3orf52	-0.139519	5.18568	-3.2835	0.00104817	0.00221711	-1.80885		GLT8D2	-0.185347	5.99804	-3.26464	0.00112	0.00275285	-1.80559		KERA	-0.14462	3.32133	-3.25554	0.00115629	0.00221356	-1.97998
PCDHB11	0.102177	3.86821	3.28362	0.00104773	0.00221662	-1.80845		OTUD3	0.101733	5.04871	3.26546	0.0011168	0.00274564	-1.80297		CHN1	-0.15991	6.11308	-3.2564	0.00115281	0.00220769	-1.9772
TMCC2	0.0640983	4.21394	3.28431	0.00104518	0.00221168	-1.80621		FCGRT	-0.127509	8.21521	-3.2666	0.00111235	0.00273535	-1.7993		DHX58	-0.143277	5.24657	-3.25672	0.00115152	0.00220563	-1.97617
ATP11A	-0.0957361	5.10607	-3.28498	0.00104272	0.0022069	-1.80404		NOVA1	-0.115113	3.66927	-3.26662	0.00111227	0.00273535	-1.79923		MEGF8	-0.0928715	4.80961	-3.25703	0.00115025	0.00220359	-1.97515
TSKU	0.108946	7.04955	3.28764	0.00103299	0.00218675	-1.79541		CYP11B1	-0.0593087	3.25387	-3.26723	0.00110988	0.00273055	-1.79725		HOXB8	0.242436	4.17419	3.25785	0.00114698	0.00219773	-1.97254
PAK6	-0.107813	4.42482	-3.28789	0.00103209	0.00218529	-1.79461		ARF4	-0.0824659	9.18931	-3.26757	0.00110857	0.00272798	-1.79617		CCNL2	0.101241	6.15185	3.25799	0.0011464	0.00219703	-1.97207
MFSD5	0.0716768	6.78326	3.28822	0.00103087	0.00218316	-1.79352		NLGN1	-0.132714	3.46484	-3.26772	0.00110799	0.00272718	-1.79569		IFI6	0.226818	9.0495	3.26137	0.00113292	0.00217159	-1.96118
MAP7D3	0.0886506	4.57533	3.28932	0.00102689	0.00217517	-1.78996		A4GALT	0.142729	5.1905	3.2678	0.00110765	0.00272698	-1.79541		SERPINA5	0.282155	5.02697	3.26213	0.00112992	0.00216624	-1.95874
CPD	-0.111203	7.28213	-3.28939	0.00102663	0.00217505	-1.78972		KIAA0319L	0.0853607	6.28345	3.26914	0.00110248	0.00271489	-1.7911		USF2	-0.0766765	7.02042	-3.26259	0.00112811	0.00216315	-1.95726
SCRT1	-0.070939	3.40045	-3.28962	0.00102583	0.00217379	-1.789		MRPL4	-0.0955039	6.30898	-3.26919	0.00110227	0.00271489	-1.79093		FNDC3A	-0.101187	6.26884	-3.26406	0.00112231	0.00215243	-1.95252
ZMYM4	0.0632207	6.59754	3.2897	0.0010255	0.00217354	-1.78871		IFT57	-0.106746	6.01632	-3.27164	0.00109283	0.00269238	-1.78302		PER2	-0.110094	6.21872	-3.26617	0.00111401	0.00213691	-1.94568
FKTN	-0.0860868	6.78646	-3.28988	0.00102486	0.00217262	-1.78814		MOAP1	-0.101467	6.99156	-3.27168	0.00109267	0.00269238	-1.78289		KREMEN2	0.149429	4.49027	3.26704	0.00111063	0.0021308	-1.94288
NME4	0.137913	7.28039	3.29106	0.00102059	0.00216401	-1.78429		OSTM1	-0.108291	5.73577	-3.27297	0.00108774	0.00268111	-1.77873		LDLRAP1	0.0952749	5.91064	3.26867	0.00110429	0.00211903	-1.93761
ZBTB25	-0.0707434	4.76265	-3.29197	0.00101733	0.00215754	-1.78135		LAT2	-0.109877	5.26458	-3.27313	0.00108712	0.00268022	-1.77821		P2RX5	-0.164362	4.81346	-3.2688	0.00110379	0.00211847	-1.9372
PIP4K2B	0.0654813	5.73369	3.29255	0.00101524	0.00215353	-1.77945		SNX19	-0.100615	5.97243	-3.27324	0.00108671	0.00267984	-1.77786		ARPC1A	0.110827	8.67836	3.2713	0.00109414	0.00210033	-1.92911
PAX5	0.151954	4.2282	3.29273	0.00101462	0.00215265	-1.77889		XPO1	0.0785415	8.11698	3.27328	0.00108655	0.00267984	-1.77773		GOLPH3	0.0948638	8.72414	3.27202	0.00109138	0.00209541	-1.92678
VTI1B	-0.0667958	6.88866	-3.29324	0.00101277	0.00214916	-1.77721		ARFGAP3	-0.100662	7.22423	-3.27383	0.00108448	0.00267559	-1.77597		STEAP1	-0.218016	6.69118	-3.27212	0.001091	0.00209506	-1.92646
AQR	-0.0569986	5.85025	-3.2946	0.00100794	0.00213936	-1.77281		KCNJ15	-0.160406	4.35743	-3.27601	0.00107617	0.00265571	-1.7689		TIMP4	-0.188309	4.49714	-3.27367	0.00108509	0.0020841	-1.92146
AP1G1	-0.0697088	6.66079	-3.29725	0.000998539	0.00211982	-1.76417		ICAM3	-0.145889	6.25565	-3.27644	0.00107456	0.00265236	-1.76752		SHOX2	0.115857	3.72105	3.27377	0.00108471	0.00208375	-1.92114
CYP3A43	-0.0644631	4.00838	-3.29748	0.000997726	0.00211853	-1.76342		ZAP70	-0.140193	4.62069	-3.27801	0.00106864	0.00263838	-1.76244		KCNA2	-0.0869659	3.52347	-3.27473	0.00108104	0.00207708	-1.91802
BBS10	0.113137	4.93709	3.2983	0.000994846	0.00211284	-1.76076		CITED1	-0.160125	4.16675	-3.27857	0.00106652	0.00263377	-1.76062		UTP20	0.0820137	5.41977	3.27487	0.00108049	0.00207641	-1.91755
GPS1	0.0732862	6.71373	3.29866	0.000993554	0.00211052	-1.75956		NPPB	0.113749	3.61383	3.27867	0.00106616	0.00263349	-1.7603		KRIT1	0.106334	5.90176	3.27517	0.00107935	0.0020746	-1.91658
SNAP25	0.182541	4.49228	3.29927	0.00099143	0.00210644	-1.75759		ANKMY1	-0.0778581	4.35897	-3.28004	0.00106102	0.00262142	-1.75586		REG3A	0.587339	6.25811	3.27652	0.00107424	0.00206515	-1.9122
TTLL7	0.164689	4.19871	3.30051	0.000987096	0.00209765	-1.75356		RHBDL1	-0.146386	3.98102	-3.28007	0.00106091	0.00262142	-1.75577		SLC25A37	-0.129618	5.93689	-3.27859	0.00106647	0.00205059	-1.90552
ADO	-0.0716102	6.88936	-3.30139	0.000984015	0.00209153	-1.75068		RPS6KA1	-0.127854	6.49581	-3.2805	0.00105933	0.00261847	-1.7544		C4orf19	0.212027	6.0996	3.28115	0.00105689	0.00203255	-1.8972
P2RX5	0.14325	4.81346	3.30194	0.000982086	0.00208785	-1.74887		AADAC	-0.340199	5.85808	-3.28208	0.00105345	0.00260456	-1.74928		RBBP4	0.0904025	6.58851	3.28128	0.00105641	0.002032	-1.89678
C2orf42	0.0599295	5.87723	3.30236	0.000980636	0.00208519	-1.74751		DNASE1L1	-0.0913746	6.05637	-3.28309	0.00104971	0.00259593	-1.74601		C1orf115	0.19373	6.25919	3.28171	0.0010548	0.00202927	-1.89538
MLXIP	0.0824807	5.64712	3.30625	0.000967209	0.00205706	-1.73481		ZNF385D	-0.118109	3.84482	-3.28355	0.00104799	0.00259228	-1.7445		NKX2-2	0.213701	3.32445	3.28296	0.00105018	0.00202075	-1.89133
PPP1R3D	-0.089883	5.43283	-3.30631	0.000967009	0.00205705	-1.73462		MT2A	-0.199962	9.30647	-3.28356	0.00104795	0.00259228	-1.74447		TRAF2	0.125053	5.65109	3.2837	0.00104743	0.00201583	-1.88892
TM9SF4	-0.0870039	7.38496	-3.30639	0.000966758	0.00205694	-1.73438		PDE2A	-0.148886	4.89084	-3.28522	0.00104187	0.00257835	-1.73911		RENBP	0.196607	5.5185	3.28429	0.00104528	0.00201207	-1.88703
LCMT2	-0.0773481	5.26218	-3.30708	0.00096437	0.00205227	-1.7321		TSPAN5	0.156618	5.28913	3.28553	0.0010407	0.00257606	-1.73808		SLC9A1	-0.151134	7.07567	-3.28458	0.00104421	0.00201037	-1.88608
TREML2	0.129325	4.28242	3.31123	0.00095028	0.0020227	-1.71853		KRT13	0.344621	3.5858	3.28598	0.00103907	0.00257264	-1.73664		SPHK2	0.12087	6.29897	3.28629	0.00103793	0.00199865	-1.88052
FBXO31	0.084886	6.40163	3.31307	0.000944122	0.00201	-1.71254		SLC9A2	-0.232905	4.75185	-3.28657	0.0010369	0.00256788	-1.73472		BACE2	-0.183761	7.34749	-3.28643	0.00103743	0.00199834	-1.88007
VIP	0.278372	3.91998	3.31328	0.000943405	0.00200888	-1.71184		ALG8	0.104973	7.14269	3.28812	0.00103127	0.00255453	-1.7297		ADRA2C	0.166918	4.51193	3.28639	0.00103758	0.00199834	-1.88021
ARNTL	-0.0857981	5.2455	-3.31343	0.000942918	0.00200825	-1.71137		C1orf109	0.0927911	5.56964	3.28821	0.00103093	0.00255429	-1.7294		CHRNA1	0.113992	3.74291	3.28702	0.00103527	0.00199499	-1.87816
NACA	-0.0611588	9.68278	-3.31438	0.000939715	0.00200184	-1.70823		BIN1	0.119958	6.92121	3.29148	0.00101911	0.00252562	-1.7188		MRPL52	0.0946702	6.51956	3.28697	0.00103546	0.00199499	-1.87832
ZDHHC4	-0.0725238	5.57986	-3.31476	0.000938468	0.00199959	-1.70701		ARPC4	0.0815526	7.51998	3.29151	0.00101898	0.00252562	-1.71868		MST1	0.194566	6.10773	3.28754	0.00103335	0.00199165	-1.87644
METTL4	-0.0727066	5.39469	-3.31508	0.00093739	0.00199769	-1.70595		MAN1C1	-0.161092	5.60431	-3.29155	0.00101886	0.00252562	-1.71857		STX16	0.112721	6.74182	3.28841	0.00103021	0.00198596	-1.87364
CACNA2D3	0.117543	3.79464	3.31616	0.000933805	0.00199058	-1.70242		PLTP	0.199081	7.18159	3.29198	0.00101729	0.00252289	-1.71715		SETD1A	-0.10467	5.82717	-3.28876	0.00102892	0.00198385	-1.87249
PRDM5	0.0694798	3.77687	3.31614	0.00093386	0.00199058	-1.70247		C8orf33	0.108282	6.66691	3.29313	0.00101319	0.00251331	-1.71343		ANKRD10	-0.118705	7.03009	-3.28962	0.00102581	0.00197821	-1.86969
RAE1	-0.0942723	6.53651	-3.31652	0.0009326	0.0019887	-1.70123		C1orf21	-0.133592	5.5013	-3.29316	0.00101307	0.00251331	-1.71333		DIS3	0.0803495	5.47311	3.28992	0.00102474	0.0019765	-1.86873
CHRNA6	0.0541889	3.94547	3.31822	0.00092699	0.00197714	-1.69566		CD34	-0.14138	6.25052	-3.29346	0.00101199	0.00251154	-1.71235		TMEM106B	0.120133	6.59248	3.29165	0.00101848	0.00196481	-1.86309
ZNF154	0.105484	3.81318	3.31968	0.000922182	0.00196728	-1.69087		TRPM2	0.123877	5.29738	3.29376	0.00101094	0.00250951	-1.71138		MAPKAPK2	-0.07535	6.43157	-3.29254	0.00101529	0.00195901	-1.86019
UST	0.166326	4.7909	3.32034	0.000920021	0.00196307	-1.68871		SEMA3D	0.101403	3.21692	3.29384	0.00101066	0.00250941	-1.71113		LAMA1	0.141986	3.68012	3.29284	0.0010142	0.00195726	-1.8592
GPNMB	0.209809	7.66298	3.32104	0.000917748	0.00195862	-1.68643		CLN6	0.0940832	5.53574	3.29494	0.00100672	0.00250023	-1.70754		PMVK	0.0942799	6.81118	3.29421	0.0010093	0.00194818	-1.85474
TCF15	0.101947	3.93387	3.32144	0.000916434	0.00195622	-1.68511		CYP4A11	-0.0722919	3.78765	-3.29534	0.00100531	0.00249732	-1.70625		MDN1	0.0862668	5.17047	3.29479	0.00100725	0.00194457	-1.85287
CIDEA	0.12118	3.84195	3.32303	0.00091126	0.00194557	-1.67989		RPS24	-0.0887903	10.0247	-3.29621	0.00100222	0.00249024	-1.70342		FSCN3	-0.0751189	4.04718	-3.29541	0.00100506	0.0019407	-1.85086
TUSC3	0.153651	4.86581	3.32416	0.000907596	0.00193814	-1.67617		CD300C	-0.112003	4.21302	-3.29628	0.00100197	0.00249019	-1.70318		PLEKHA1	0.109136	7.1762	3.29595	0.00100314	0.00193734	-1.84909
PCBP4	0.079191	6.013	3.32685	0.000898941	0.00192005	-1.66734		TUBA4A	0.139671	7.49962	3.29684	0.00099999	0.00248586	-1.70137		RBMX2	0.0846921	6.22448	3.29602	0.00100288	0.0019372	-1.84886
SLC4A1AP	-0.0583208	5.91887	-3.32734	0.000897379	0.0019171	-1.66573		ELK3	-0.098022	6.00943	-3.29785	0.000996419	0.00247758	-1.69807		ZNF623	0.0846398	4.93577	3.29619	0.00100228	0.00193641	-1.84831
KLK1	-0.222188	5.61688	-3.32902	0.00089203	0.00190606	-1.66022		PPP1R10	0.0854991	6.89295	3.29912	0.000991955	0.00246706	-1.69394		MSX2	0.182284	4.71124	3.29894	0.000992577	0.00191801	-1.83934
CYB561D2	-0.0886563	6.3477	-3.32948	0.000890569	0.00190333	-1.65871		VGLL4	0.0957393	7.43309	3.29983	0.000989478	0.00246148	-1.69164		SPTBN4	-0.0834013	4.13629	-3.29923	0.000991553	0.00191638	-1.83838
UBE2O	0.0809937	5.79524	3.32982	0.000889481	0.00190139	-1.65758		PLEKHG6	0.175443	5.97293	3.30161	0.000983247	0.00244657	-1.68583		PRNP	-0.167996	8.08052	-3.2995	0.000990617	0.00191492	-1.83751
OPRL1	0.0789103	4.00022	3.33027	0.000888072	0.00189877	-1.65612		SNX3	-0.0785919	9.01769	-3.30169	0.000982985	0.00244649	-1.68558		CALCB	0.133588	3.31171	3.29997	0.000988967	0.00191209	-1.83598
FKBPL	-0.083605	5.18651	-3.33194	0.000882789	0.00188786	-1.65061		CAV1	-0.227064	7.70375	-3.30304	0.000978269	0.00243533	-1.68116		RNF43	0.224696	5.86319	3.30226	0.000980979	0.00189699	-1.8285
ZNF510	-0.0736751	4.9214	-3.333	0.000879445	0.00188109	-1.64711		IRX4	0.119054	3.33928	3.30383	0.000975556	0.00242916	-1.6786		PIGF	0.104908	6.2592	3.30444	0.000973434	0.00188275	-1.82138
PCDHA5	-0.0799334	3.82052	-3.33567	0.000871104	0.00186363	-1.63832		GTF2I	-0.110611	5.30318	-3.30524	0.000970709	0.00241766	-1.67401		KCNK10	0.114669	3.97514	3.30486	0.000972001	0.00188033	-1.82002
PTBP1	0.0636477	8.5471	3.33578	0.000870784	0.00186332	-1.63798		NUP62CL	0.192406	4.63086	3.30542	0.000970071	0.00241665	-1.67341		MAP1S	-0.0985483	6.16743	-3.30674	0.000965548	0.00186819	-1.81388
ITGAV	0.127639	8.08444	3.33755	0.000865291	0.00185195	-1.63215		C10orf88	0.0817454	5.15468	3.30675	0.00096552	0.00240588	-1.66908		NDUFA10	0.0790622	6.54742	3.30729	0.000963649	0.00186486	-1.81206
PAAF1	-0.0810996	5.94168	-3.3384	0.000862673	0.00184672	-1.62935		ABI1	-0.078544	6.68359	-3.30748	0.000963	0.00240017	-1.66667		ZNF140	-0.109873	5.43696	-3.30848	0.000959624	0.00185741	-1.8082
RAB17	-0.155159	6.47112	-3.34033	0.000856734	0.00183438	-1.62298		ACTR3	-0.0918207	8.18554	-3.3084	0.000959872	0.00239295	-1.66368		GDPD2	0.16652	4.45434	3.30866	0.000959005	0.00185656	-1.80761
CCDC90B	-0.0666926	6.63229	-3.34156	0.000852969	0.00182669	-1.61891		HMMR	0.170465	6.49252	3.30851	0.000959519	0.00239263	-1.66334		RNF40	-0.0783855	6.02013	-3.31036	0.000953221	0.0018457	-1.80203
GSTM2	0.151969	6.23898	3.34206	0.000851459	0.00182384	-1.61728		GRIA1	-0.0752662	3.19123	-3.30881	0.00095849	0.00239064	-1.66235		LDHA	0.108176	10.297	3.31206	0.000947498	0.00183502	-1.79647
RPS29	-0.0672655	9.76634	-3.34206	0.000851463	0.00182384	-1.61728		KIR3DL3	-0.0851317	3.85214	-3.30964	0.000955681	0.0023842	-1.65965		RYBP	-0.0868843	6.96712	-3.31205	0.000947529	0.00183502	-1.7965
C17orf80	-0.0692404	5.14345	-3.34256	0.000849942	0.00182133	-1.61563		NUP62	0.0875192	6.92956	3.31006	0.000954233	0.00238115	-1.65825		GIPC2	0.193125	5.29116	3.31251	0.000945988	0.00183271	-1.795
FZR1	0.0589538	5.42328	3.34412	0.000845206	0.00181155	-1.61048		YARS2	-0.0894608	6.56375	-3.31081	0.000951715	0.00237543	-1.65582		PRPH	-0.166776	4.69842	-3.31498	0.000937729	0.00181725	-1.78691
BCL7A	-0.0778371	5.12327	-3.34452	0.000843973	0.00180928	-1.60913		ADM	0.202274	6.92976	3.31101	0.000951043	0.00237432	-1.65517		NEDD4L	0.145888	6.16169	3.31495	0.000937835	0.00181725	-1.78701
KLHL20	-0.0679412	5.55314	-3.34497	0.000842631	0.00180677	-1.60766		KCNJ8	-0.172519	5.78791	-3.31216	0.000947166	0.00236521	-1.65141		SEMA3E	-0.248797	4.44284	-3.31507	0.000937432	0.00181714	-1.78662
RERE	0.0869663	6.09801	3.34583	0.00084003	0.00180156	-1.60481		CRYGA	0.0838876	3.48585	3.31234	0.000946549	0.00236423	-1.65081		CDC14A	-0.0667747	4.0729	-3.31607	0.000934097	0.00181101	-1.78333
RAD23A	0.0719885	7.88968	3.34698	0.000836598	0.00179457	-1.60103		HLA-DQB2	-0.213033	4.85962	-3.31254	0.000945884	0.00236313	-1.65016		MYOM2	-0.137506	4.18527	-3.31649	0.000932709	0.00180866	-1.78196
FUT3	-0.262693	6.22224	-3.34806	0.000833353	0.00178797	-1.59744		NUDT9	-0.0830485	6.4732	-3.31311	0.000943981	0.00235894	-1.64831		B3GALNT1	0.150618	4.90835	3.31656	0.000932471	0.00180853	-1.78172
CASKIN2	0.0828125	5.42967	3.34908	0.000830318	0.00178183	-1.59408		PAM	-0.14132	8.2624	-3.31408	0.000940715	0.00235134	-1.64512		GHITM	0.0782704	9.2416	3.3169	0.000931347	0.00180668	-1.78061
CD53	0.155233	6.61789	3.35009	0.000827322	0.00177576	-1.59074		CPEB1	-0.088488	4.04652	-3.31627	0.000933439	0.00233371	-1.63797		KCNH1	-0.0827793	3.13176	-3.31776	0.000928498	0.00180149	-1.77778
TOR3A	-0.0823338	6.7822	-3.35018	0.000827052	0.00177554	-1.59044		PLA2G2A	-0.486191	7.36551	-3.3164	0.000933	0.00233317	-1.63753		SOBP	-0.158394	4.5963	-3.318	0.000927712	0.0018003	-1.777
GFER	-0.0938582	5.21952	-3.35247	0.000820275	0.00176136	-1.58285		DNAJB6	-0.110748	6.7792	-3.31686	0.00093149	0.00232995	-1.63604		SHMT1	0.108199	4.67584	3.31818	0.000927124	0.00179949	-1.77642
CORT	-0.0736469	3.98975	-3.35314	0.000818316	0.00175751	-1.58064		ETAA1	-0.0745416	4.96634	-3.31713	0.00093059	0.00232825	-1.63515		CEP164	0.0894068	5.52223	3.3196	0.000922451	0.00179086	-1.77175
STARD5	-0.100591	5.02786	-3.35342	0.000817496	0.00175611	-1.57971		IPO4	0.100175	5.55346	3.31782	0.000928316	0.00232312	-1.6329		POSTN	-0.232973	7.0314	-3.31958	0.000922508	0.00179086	-1.77181
KCNK3	0.155296	4.34459	3.3541	0.000815514	0.00175221	-1.57747		RGS5	-0.208538	7.6902	-3.31788	0.000928105	0.00232312	-1.63269		CHMP2B	0.102596	7.55048	3.3202	0.000920491	0.00178761	-1.76979
EPX	0.0896684	3.92162	3.35466	0.000813855	0.00174901	-1.57559		ANKRD28	-0.0835471	5.99021	-3.31834	0.0009266	0.00231993	-1.63119		BLVRA	-0.134828	6.52055	-3.32141	0.000916537	0.00178026	-1.76582
IL17RC	0.0682477	5.38764	3.35527	0.000812078	0.00174554	-1.57357		SLC18A2	-0.127414	3.83294	-3.31902	0.00092437	0.0023149	-1.62897		CPSF1	0.126796	5.97101	3.32158	0.000915992	0.00177953	-1.76527
TNR	0.0548866	3.5689	3.3555	0.000811427	0.0017445	-1.57284		BBOX1	0.139771	3.28849	3.3204	0.000919837	0.0023041	-1.62445		DKK1	0.430245	5.17315	3.3222	0.000913973	0.00177594	-1.76323
IL2RB	0.16134	6.35156	3.35781	0.000804721	0.00173044	-1.56517		LAMP1	0.0854754	9.01543	3.32079	0.000918572	0.00230148	-1.62318		RPS15A	-0.0800449	9.50597	-3.32239	0.000913349	0.00177505	-1.7626
ARID4A	-0.0759816	5.53515	-3.3585	0.000802731	0.00172651	-1.56289		CXCR4	-0.208356	7.44734	-3.32164	0.000915784	0.00229504	-1.62038		ENDOG	0.148231	6.00442	3.32414	0.000907667	0.00176434	-1.75684
GNAL	0.113637	4.11987	3.36029	0.000797574	0.00171577	-1.55694		NUP160	0.0853363	6.03355	3.32274	0.000912211	0.00228664	-1.61678		TLR2	-0.145842	5.18311	-3.32452	0.000906455	0.00176231	-1.75561
DHX58	0.127562	5.24657	3.36057	0.000796775	0.00171462	-1.55601		HUWE1	0.0773996	7.20264	3.32294	0.000911575	0.00228559	-1.61614		SCGB1A1	0.179524	3.59227	3.32577	0.000902422	0.00175497	-1.75149
RWDD2B	-0.07691	6.00453	-3.36054	0.000796876	0.00171462	-1.55613		BTNL8	-0.2811	5.1609	-3.32299	0.000911383	0.00228559	-1.61594		PAAF1	0.0936392	5.94168	3.32574	0.000902514	0.00175497	-1.75159
TRIP6	0.159106	7.29978	3.36083	0.000796045	0.00171354	-1.55516		FST	0.190198	4.96398	3.32321	0.000910691	0.00228446	-1.61524		JRK	0.0729672	4.91201	3.32742	0.000897121	0.00174513	-1.74606
RAG1	-0.075247	3.3019	-3.36094	0.000795724	0.0017132	-1.55479		NUP43	0.0846165	6.72637	3.3235	0.00090974	0.00228262	-1.61428		DYNC2LI1	0.0899748	5.17057	3.32967	0.000889966	0.00173154	-1.73866
SLC44A1	-0.0829383	7.07576	-3.36215	0.000792258	0.00170609	-1.55076		TCEAL4	0.148807	7.66014	3.32413	0.0009077	0.00227805	-1.61221		CD300C	-0.117947	4.21302	-3.32988	0.0008893	0.00173056	-1.73797
BLVRA	0.117823	6.52055	3.36403	0.000786926	0.00169495	-1.54453		ZNF446	0.0836496	5.27813	3.32469	0.000905884	0.00227404	-1.61037		SEMA4F	0.0932685	5.13949	3.33181	0.000883186	0.00171898	-1.7316
PTPN2	-0.0730688	5.46626	-3.36646	0.000780071	0.00168053	-1.53645		HERC4	-0.0667382	5.06135	-3.32525	0.000904087	0.00227007	-1.60854		NTRK2	-0.151683	3.91762	-3.3334	0.000878193	0.00170958	-1.72637
HIF3A	0.146496	4.13451	3.36842	0.000774584	0.00166906	-1.52993		MAP3K11	0.0888113	6.58206	3.32538	0.00090366	0.00226954	-1.6081		BCL9	0.0908337	6.10559	3.33348	0.000877963	0.00170945	-1.72613
UXT	-0.083818	8.48996	-3.36976	0.000770853	0.00166136	-1.52547		EGFL7	0.129277	5.68448	3.3254	0.000903614	0.00226954	-1.60806		CRCT1	0.205072	3.21798	3.33435	0.00087523	0.00170445	-1.72325
TPST2	0.0919146	6.63976	3.37111	0.00076712	0.00165365	-1.52098		SCGB1A1	0.172198	3.59227	3.32543	0.00090351	0.00226954	-1.60795		SMC6	0.0983964	5.52148	3.33663	0.000868129	0.00169093	-1.71573
NFE2	0.171833	3.7349	3.37134	0.000766488	0.00165263	-1.52022		CCDC6	-0.100493	7.59228	-3.32562	0.00090289	0.00226924	-1.60732		IQCB1	0.0847071	6.17936	3.33696	0.000867106	0.00168925	-1.71464
CYP2R1	-0.089387	5.2369	-3.37206	0.000764507	0.0016487	-1.51783		RPA3	0.114706	7.6899	3.32579	0.000902363	0.00226846	-1.60678		STK19	0.0741036	6.16826	3.33767	0.000864918	0.0016853	-1.71231
NAP1L2	0.145071	3.74925	3.37253	0.000763213	0.00164625	-1.51627		SDC2	-0.156293	6.18589	-3.3262	0.000901043	0.00226568	-1.60543		RUSC1	0.0849388	7.71839	3.33801	0.000863877	0.00168359	-1.71119
PDS5B	-0.0739456	5.52123	-3.37276	0.000762572	0.0016452	-1.51549		HCCS	-0.0833062	6.69187	-3.32888	0.000892485	0.0022447	-1.59664		KRT7	0.353603	6.02659	3.33847	0.000862448	0.00168112	-1.70966
PLCL2	0.13545	5.35115	3.37373	0.000759911	0.0016398	-1.51226		ATP11B	-0.118293	6.1738	-3.32912	0.000891719	0.00224331	-1.59585		ATF4	-0.0813547	9.30888	-3.33878	0.000861499	0.00167958	-1.70865
ADAM12	0.154187	4.4347	3.37419	0.000758658	0.00163743	-1.51074		KCNA10	-0.0810107	3.53442	-3.33009	0.000888625	0.00223607	-1.59264		B3GNT4	0.0992759	4.5425	3.33924	0.00086009	0.00167714	-1.70714
RAX	0.0585463	3.88171	3.37521	0.00075587	0.00163175	-1.50734		CCL11	-0.254491	6.05714	-3.3305	0.00088734	0.00223337	-1.59131		ZNF721	-0.124478	6.82942	-3.33932	0.000859842	0.00167697	-1.70687
HIPK2	0.119091	6.21111	3.37607	0.000753534	0.00162704	-1.50448		DACT1	-0.195349	5.60127	-3.33093	0.000885992	0.00223051	-1.58991		HOXA4	-0.187998	5.05463	-3.34262	0.00084973	0.00165756	-1.69594
TTBK2	0.0657678	3.88743	3.37769	0.000749141	0.00161789	-1.49907		DUT	-0.0960198	7.13792	-3.33186	0.000883056	0.00222366	-1.58685		CEBPZ	0.0874142	7.48204	3.34518	0.000842002	0.00164279	-1.68751
ATP6V0E2	0.149353	6.55756	3.37817	0.000747849	0.00161543	-1.49748		RAD51C	0.0939086	5.70969	3.33217	0.000882056	0.00222167	-1.58581		DPY19L2P2	-0.121012	3.6347	-3.34599	0.000839548	0.00163831	-1.68481
CMKLR1	0.114792	4.58024	3.37896	0.000745721	0.00161117	-1.49485		GSTM1	-0.251741	6.25004	-3.33375	0.000877093	0.0022097	-1.58061		OLR1	-0.250364	4.99252	-3.34606	0.000839348	0.00163822	-1.68459
REXO4	-0.0770166	6.58163	-3.37991	0.00074316	0.00160597	-1.49167		TMCO6	0.0958817	5.43257	3.33425	0.000875546	0.00220633	-1.57898		FZD7	-0.177337	5.94744	-3.34614	0.000839121	0.00163808	-1.68434
UROD	0.0665494	6.75882	3.38132	0.000739388	0.00159815	-1.48697		NTS	0.310839	4.11056	3.33669	0.000867959	0.00218774	-1.57096		PSMC1	0.0709551	8.27695	3.34655	0.000837862	0.00163593	-1.68295
ZFP64	-0.0613727	5.32522	-3.38266	0.000735817	0.00159075	-1.48249		STARD8	-0.104319	5.06218	-3.33702	0.00086693	0.00218567	-1.56987		UXS1	0.105824	6.13081	3.34794	0.000833716	0.00162814	-1.67837
CD180	0.128924	4.55864	3.38338	0.000733908	0.00158696	-1.48009		ATP6V1C1	0.0844919	6.29974	3.33802	0.00086382	0.00217836	-1.56655		FBXW12	-0.0835248	4.60773	-3.34885	0.000830999	0.00162314	-1.67536
CST6	0.227611	4.19221	3.38399	0.000732277	0.00158376	-1.47804		GAMT	0.177364	5.16803	3.34084	0.000855164	0.00215705	-1.55727		EPB42	-0.0724141	3.27112	-3.34931	0.000829647	0.00162079	-1.67385
FAM3C	-0.111319	6.65107	-3.38448	0.000730994	0.00158131	-1.47641		DYSF	-0.124143	6.09782	-3.34163	0.000852744	0.00215146	-1.55466		CFI	-0.206485	6.27346	-3.35077	0.000825313	0.00161263	-1.66901
LRRC23	0.099014	4.6137	3.3854	0.000728561	0.00157637	-1.47333		VN1R1	0.097462	3.48608	3.34286	0.000849018	0.00214257	-1.55062		GTPBP1	-0.0583077	5.361	-3.35138	0.000823497	0.00160938	-1.66698
COL21A1	0.161542	4.16656	3.38662	0.000725362	0.00156977	-1.46927		SNUPN	0.0760772	6.52607	3.34294	0.000848772	0.00214247	-1.55036		ETS2	-0.162508	7.73235	-3.35149	0.000823176	0.00160905	-1.66662
PARP1	-0.0802295	7.99757	-3.3872	0.000723817	0.00156675	-1.4673		HNRNPA3P1	-0.0993257	3.56227	-3.34302	0.000848531	0.00214238	-1.55009		GRIN2D	0.168562	4.63513	3.35182	0.0008222	0.00160744	-1.66552
SS18	-0.0803798	6.22076	-3.38727	0.00072365	0.00156671	-1.46708		REST	-0.0655487	5.56836	-3.34326	0.000847799	0.00214104	-1.5493		CNTN1	-0.173731	4.08146	-3.3523	0.000820775	0.00160496	-1.66392
TNFAIP8	0.117529	5.85247	3.38927	0.000718425	0.00155572	-1.46038		RWDD1	-0.0829003	7.13257	-3.34465	0.000843607	0.00213097	-1.54473		PSG3	0.122038	3.32188	3.35256	0.000820019	0.00160402	-1.66307
FANCE	-0.0942922	5.66889	-3.39045	0.000715353	0.00154939	-1.45642		MARK4	0.0971548	5.71463	3.34468	0.000843515	0.00213097	-1.54463		CUBN	-0.0972207	3.85816	-3.35252	0.000820142	0.00160402	-1.66321
SLC25A20	-0.0942897	6.52207	-3.39104	0.00071383	0.00154641	-1.45445		ZNF248	-0.100017	5.08365	-3.34483	0.00084304	0.00213057	-1.54411		NEFM	-0.114049	3.35494	-3.35363	0.000816875	0.00159823	-1.65952
UBE2B	-0.0631379	6.00633	-3.39145	0.000712774	0.00154444	-1.45308		IVNS1ABP	-0.111688	7.15176	-3.34561	0.000840703	0.00212517	-1.54155		HCG18	0.0739841	4.63807	3.35383	0.0008163	0.00159759	-1.65887
EPB41L4A	0.0969752	4.219	3.39234	0.000710488	0.0015399	-1.45012		CNIH3	0.0914126	3.70995	3.34582	0.000840079	0.00212411	-1.54086		CCL17	-0.151724	3.96232	-3.3538	0.000816397	0.00159759	-1.65898
FLVCR2	-0.106056	5.02682	-3.39232	0.000710531	0.0015399	-1.45017		RND3	0.139315	7.49634	3.34607	0.00083931	0.00212267	-1.54002		IL2	-0.100716	2.88068	-3.35421	0.000815196	0.00159584	-1.65762
MRM1	-0.0930182	5.24309	-3.4001	0.000690777	0.00149771	-1.4241		TMC6	0.125077	6.4412	3.34754	0.000834916	0.00211207	-1.53518		NUP50	0.0836605	5.87871	3.35503	0.000812791	0.00159143	-1.65489
SF3A1	-0.0575113	6.68424	-3.4013	0.000687777	0.00149151	-1.42008		CDC40	-0.0755497	6.37211	-3.34816	0.00083305	0.00210786	-1.53312		PRPF38B	-0.08298	6.09559	-3.35665	0.000808064	0.00158246	-1.6495
SNX3	-0.0728435	9.01769	-3.40242	0.000684965	0.00148572	-1.41629		POLD1	0.122861	5.89033	3.34824	0.000832822	0.00210779	-1.53286		MIA	-0.350549	5.70016	-3.35679	0.000807674	0.001582	-1.64905
NOC2L	-0.0912467	5.82949	-3.40306	0.000683376	0.00148258	-1.41414		SS18L2	0.0858314	7.89664	3.34839	0.000832369	0.00210715	-1.53236		GJC2	-0.149088	4.77722	-3.35821	0.000803563	0.00157424	-1.64433
KIF5C	0.0995515	3.97287	3.40431	0.000680292	0.0014762	-1.40996		SRGAP3	-0.0766377	3.98864	-3.34846	0.000832157	0.00210713	-1.53213		NAGPA	-0.102043	6.13175	-3.35896	0.0008014	0.0015703	-1.64184
PCDHGC3	0.100507	4.24736	3.40481	0.000679046	0.0014738	-1.40826		SPI1	-0.159101	5.38791	-3.34932	0.000829618	0.0021012	-1.52931		WDTC1	-0.084377	5.9253	-3.35935	0.00080028	0.00156839	-1.64055
ATXN7L1	-0.0623274	4.44391	-3.40514	0.000678234	0.00147234	-1.40716		LMO1	-0.167227	3.83018	-3.34997	0.000827666	0.00209677	-1.52714		ASCC1	0.0930861	6.66353	3.36021	0.000797825	0.00156387	-1.63771
MIP	-0.0773047	3.57332	-3.40654	0.000674807	0.0014652	-1.40247		RAB3IL1	0.135059	6.0724	3.34999	0.000827623	0.00209677	-1.52709		HSPA2	-0.217176	5.83568	-3.36046	0.000797092	0.00156273	-1.63686
CR2	0.278649	4.59769	3.4072	0.000673173	0.00146196	-1.40023		ARFRP1	0.0827597	5.62902	3.3509	0.000824906	0.00209079	-1.52406		UBTF	-0.0550876	5.75225	-3.36111	0.000795232	0.00155937	-1.6347
HERC4	-0.0615604	5.06135	-3.41029	0.000665666	0.00144595	-1.38985		PTK2B	-0.101035	5.38036	-3.3522	0.000821078	0.00208159	-1.51977		SIM2	0.152492	4.73311	3.36311	0.000789544	0.00154851	-1.62807
MKRN1	-0.0673355	8.07719	-3.41135	0.000663096	0.00144067	-1.38628		ZNF267	-0.0912722	5.30965	-3.35253	0.000820107	0.00207963	-1.51868		PER3	-0.157225	5.28691	-3.36449	0.000785621	0.0015411	-1.62346
FOSL2	0.0955891	6.33486	3.41254	0.000660219	0.00143472	-1.38225		SLC12A7	0.107481	6.89138	3.35334	0.000817744	0.00207414	-1.51602		SHCBP1	0.143265	6.32316	3.36552	0.00078273	0.00153572	-1.62006
SERPINA5	0.254684	5.02697	3.41275	0.000659716	0.00143392	-1.38155		TOM1	0.0985122	6.00681	3.35439	0.000814672	0.00206685	-1.51254		ASL	0.148959	6.63302	3.36893	0.000773179	0.00151727	-1.60871
NECAB3	-0.089784	5.74803	-3.41338	0.00065821	0.00143094	-1.37943		PSG9	0.0720905	3.9602	3.35485	0.000813321	0.00206392	-1.51101		TUBAL3	0.208883	3.97429	3.36931	0.000772116	0.00151546	-1.60743
KCTD20	0.0814854	6.87921	3.41367	0.000657517	0.00142974	-1.37846		MCTS1	-0.109985	6.74228	-3.35498	0.000812924	0.00206341	-1.51056		ZNF33B	-0.0956041	5.77648	-3.36946	0.00077171	0.00151495	-1.60695
PRKCI	-0.132736	6.85248	-3.41407	0.000656565	0.00142796	-1.37712		ARHGEF17	0.143005	5.84067	3.35605	0.000809806	0.00205599	-1.50702		CLEC4E	-0.140585	4.25831	-3.36955	0.00077145	0.00151472	-1.60664
PSMC4	-0.109386	7.38113	-3.41424	0.000656139	0.00142733	-1.37652		MAPK8IP1	0.144577	4.08627	3.35618	0.000809448	0.00205558	-1.50661		ZC3H15	0.106782	7.13821	3.3709	0.000767717	0.00150768	-1.60215
NOL12	-0.0852039	5.25742	-3.41513	0.000654018	0.00142301	-1.37352		GOLGA8A	0.149559	5.38827	3.3568	0.00080763	0.00205146	-1.50454		ANKMY2	0.106993	7.3508	3.37495	0.000756571	0.00148607	-1.58863
CDH7	-0.0732936	3.2699	-3.41599	0.00065198	0.00141887	-1.37064		DDX54	0.0817288	6.08343	3.35813	0.000803789	0.0020422	-1.50014		SV2C	-0.0817838	3.33922	-3.3761	0.000753448	0.00148021	-1.5848
MAGI2	0.0981492	3.91567	3.41659	0.000650548	0.00141605	-1.3686		IMPDH2	-0.113157	8.79201	-3.35924	0.000800599	0.00203459	-1.49647		OCEL1	-0.105482	6.53272	-3.37631	0.000752863	0.00147934	-1.58409
NPC2	0.0855114	9.5873	3.41788	0.000647495	0.0014097	-1.36425		TGFA	0.162579	5.56373	3.35949	0.000799879	0.00203325	-1.49564		A4GALT	-0.153755	5.1905	-3.37693	0.000751183	0.00147653	-1.58202
TRAK2	0.0894392	6.76431	3.41958	0.000643497	0.00140128	-1.35852		GAD2	0.0553127	3.40919	3.36006	0.000798236	0.00202957	-1.49375		CHMP5	0.117109	7.73849	3.37689	0.000751292	0.00147653	-1.58215
GPR75	0.088813	3.6448	3.42122	0.000639665	0.00139323	-1.35299		TBC1D10B	0.0764154	6.43232	3.36036	0.000797395	0.00202792	-1.49277		TGIF2	0.114837	6.00178	3.3772	0.000750466	0.00147546	-1.58114
ASB6	0.0711404	5.67151	3.42216	0.000637467	0.00138873	-1.3498		SLC38A6	-0.113723	5.64556	-3.36119	0.000795003	0.00202233	-1.49		S100A10	0.16662	10.2628	3.3777	0.000749121	0.00147309	-1.57948
NFATC3	0.0633505	5.38909	3.42261	0.000636418	0.00138673	-1.34828		EMD	0.0886904	7.55721	3.36175	0.000793405	0.00201875	-1.48814		MTHFR	-0.0896825	5.22374	-3.37992	0.00074312	0.00146156	-1.57204
PRKAR1A	0.0943027	7.88461	3.42346	0.000634443	0.00138272	-1.3454		TAF5L	-0.0625014	5.58797	-3.3627	0.00079069	0.00201233	-1.48498		SF3A2	-0.11084	7.20211	-3.381	0.000740236	0.00145616	-1.56844
CAMK1D	0.130875	4.73512	3.42382	0.000633623	0.00138122	-1.34421		LXN	-0.186281	7.02299	-3.36355	0.000788296	0.00200673	-1.48218		XKR8	-0.0691177	6.34705	-3.38171	0.000738346	0.00145296	-1.56608
ENOX2	-0.069573	5.17425	-3.42504	0.00063079	0.00137533	-1.34006		MAML3	-0.0904274	4.63713	-3.3637	0.000787873	0.00200614	-1.48169		RCBTB1	0.100643	4.97127	3.38166	0.000738469	0.00145296	-1.56623
TEX13A	-0.0637735	3.42679	-3.42604	0.000628491	0.0013706	-1.33668		ICA1	0.124103	6.12888	3.3651	0.000783905	0.00199652	-1.47703		PRB3	0.0990934	4.1401	3.38284	0.000735336	0.00144734	-1.5623
KCNAB1	0.0851273	4.05206	3.42805	0.000623906	0.00136088	-1.3299		KIFC3	0.11956	4.80409	3.36907	0.000772797	0.00196871	-1.46386		DUSP10	-0.132093	5.5908	-3.38428	0.000731506	0.00144007	-1.55747
AFTPH	-0.0709227	7.05266	-3.4283	0.000623334	0.00135992	-1.32905		KIT	-0.224094	5.7298	-3.36912	0.000772636	0.00196871	-1.46367		TM9SF2	0.1147	9.30593	3.38516	0.000729188	0.00143578	-1.55453
SLC38A6	-0.104404	5.64556	-3.43085	0.00061754	0.00134756	-1.32041		FGL1	0.189207	4.3684	3.36977	0.000770844	0.00196469	-1.46153		RBCK1	0.109684	7.3359	3.38544	0.000728458	0.00143461	-1.55361
PCDHB12	0.113643	4.06243	3.43096	0.000617307	0.00134733	-1.32006		MGST3	-0.106168	8.22258	-3.37092	0.000767648	0.00195702	-1.45769		CFHR2	-0.082136	4.09874	-3.38595	0.000727098	0.0014322	-1.55188
PPP2R5C	-0.0715707	6.25178	-3.43112	0.000616943	0.00134682	-1.31951		SLC28A3	-0.202061	4.73429	-3.37148	0.000766115	0.00195358	-1.45585		SPATA6	-0.109533	4.43	-3.38613	0.000726631	0.00143155	-1.55128
MAN1A2	-0.0558173	5.57783	-3.43255	0.000613722	0.00134007	-1.31467		PDLIM3	-0.26795	6.44558	-3.37162	0.000765722	0.00195306	-1.45537		TYW1	0.0789252	6.46295	3.38726	0.000723674	0.00142599	-1.54751
PFDN1	0.0679631	7.19594	3.4326	0.000613594	0.00134006	-1.31447		SIRPB1	-0.106477	3.91323	-3.37331	0.000761059	0.00194163	-1.44974		ADAM7	-0.0700353	3.28284	-3.38735	0.000723449	0.00142582	-1.54722
DNMBP	-0.0922245	6.12125	-3.43345	0.000611689	0.00133618	-1.3116		C2orf42	-0.0680765	5.87723	-3.37398	0.000759241	0.00193747	-1.44753		AGGF1	-0.072397	6.1526	-3.38822	0.000721158	0.00142157	-1.54429
ALMS1	0.0867342	5.54502	3.4344	0.000609584	0.0013321	-1.3084		BSN	0.115666	3.73386	3.37516	0.000756004	0.00192968	-1.44359		KCNK3	-0.181889	4.34459	-3.38948	0.000717878	0.00141537	-1.54007
RSRC2	-0.0732217	7.00342	-3.43435	0.000609688	0.0013321	-1.30856		CD55	-0.237175	8.30417	-3.37535	0.000755489	0.00192883	-1.44296		F3	-0.216841	7.00937	-3.3898	0.000717043	0.00141399	-1.53899
EEA1	-0.0749031	5.12934	-3.43435	0.000609695	0.0013321	-1.30857		MYO1D	-0.131818	6.53504	-3.37541	0.000755315	0.00192883	-1.44275		UBE2M	0.115831	7.96473	3.39009	0.000716307	0.0014128	-1.53804
LSM12	-0.0759531	6.35943	-3.4353	0.000607565	0.00132828	-1.30533		ASTE1	-0.0872936	5.8166	-3.37557	0.000754892	0.00192825	-1.44223		APOL1	-0.175977	6.7856	-3.39175	0.000711994	0.00140456	-1.53246
INHBA	0.176339	5.35833	3.43661	0.000604658	0.0013222	-1.30089		TRPS1	-0.151636	4.92524	-3.37582	0.000754209	0.00192697	-1.44139		IDS	-0.103733	6.26687	-3.39201	0.000711328	0.00140351	-1.53159
ACP6	-0.0975245	5.75959	-3.43684	0.00060416	0.00132139	-1.30013		OPTN	-0.107099	7.50753	-3.37775	0.000748965	0.00191404	-1.43495		TACR1	-0.0895104	3.48814	-3.39223	0.000710779	0.00140269	-1.53088
CFHR4	0.104208	3.35382	3.43704	0.000603699	0.00132065	-1.29942		SLC31A2	-0.127151	5.66162	-3.37779	0.000748856	0.00191404	-1.43482		CTBP1	-0.0819363	7.32611	-3.39323	0.000708189	0.00139784	-1.5275
PRKCA	0.119449	6.1787	3.43724	0.000603258	0.00131997	-1.29875		THTPA	-0.0871155	5.19805	-3.3788	0.00074614	0.00190775	-1.43146		GNPDA1	0.101799	7.47083	3.39364	0.00070714	0.00139604	-1.52613
ERH	-0.0763104	8.9219	-3.4388	0.000599837	0.00131275	-1.29348		ADNP	0.0919351	7.17345	3.38002	0.000742873	0.00189986	-1.42741		FMO3	-0.195006	4.76109	-3.39417	0.00070578	0.00139361	-1.52434
TMEM30B	-0.169909	7.19436	-3.43933	0.000598653	0.00131044	-1.29165		GMIP	-0.100793	5.99048	-3.38059	0.000741346	0.00189642	-1.42551		NFAT5	-0.125747	5.64201	-3.3951	0.000703422	0.00138934	-1.52125
ARHGEF7	0.0683369	5.99509	3.44021	0.00059673	0.0013065	-1.28867		FDXR	-0.140558	5.07717	-3.38061	0.000741276	0.00189642	-1.42543		TNFRSF4	-0.137811	4.97113	-3.39507	0.000703485	0.00138934	-1.52133
SNTG2	0.066088	3.09509	3.44215	0.000592506	0.00129752	-1.28209		RUNX1T1	-0.144583	4.25981	-3.38096	0.000740344	0.00189478	-1.42426		TBCB	0.112655	7.72315	3.39831	0.00069528	0.00137366	-1.51047
SRCAP	0.067533	5.44554	3.44246	0.000591824	0.0012963	-1.28103		GPM6A	-0.126448	3.65586	-3.381	0.000740225	0.00189478	-1.42412		PLEK2	0.216737	7.32881	3.39886	0.000693897	0.00137118	-1.50863
ATM	0.0861357	5.52308	3.44264	0.00059144	0.00129573	-1.28042		THAP10	0.115855	5.36413	3.38176	0.000738205	0.00189023	-1.42159		P2RX1	-0.149973	4.64154	-3.39914	0.000693182	0.00137003	-1.50768
HAPLN1	-0.125507	3.77191	-3.44335	0.000589908	0.00129267	-1.27802		RTN3	0.0774229	7.58395	3.38211	0.000737272	0.0018883	-1.42043		COL19A1	-0.0964269	3.27613	-3.3992	0.000693023	0.00136997	-1.50746
IRF4	0.12594	4.36475	3.44334	0.000589919	0.00129267	-1.27804		NLRP2	0.325421	4.69852	3.38235	0.000736641	0.00188715	-1.41964		DIABLO	0.0736184	7.17048	3.40326	0.000682889	0.00135019	-1.49383
GPR20	0.132988	4.11732	3.44386	0.000588808	0.00129077	-1.27629		FUT4	-0.167308	6.81314	-3.38268	0.000735744	0.00188531	-1.41851		HMGCL	0.0919065	6.79658	3.40501	0.00067857	0.00134191	-1.48795
GATAD1	-0.109775	6.28328	-3.44398	0.00058853	0.00129043	-1.27586		LIN7C	-0.101603	6.24091	-3.38318	0.000734416	0.00188237	-1.41684		GLUD1	-0.0947667	8.22946	-3.40535	0.00067772	0.00134048	-1.48679
MPI	-0.0771435	5.21098	-3.44492	0.000586501	0.00128625	-1.27266		PYY2	0.1052	4.01489	3.38343	0.000733759	0.00188114	-1.41602		PDLIM5	-0.0846909	5.91008	-3.40556	0.000677216	0.00133973	-1.4861
MAFG	0.0849611	5.9146	3.44601	0.000584179	0.00128143	-1.26898		INHA	0.137225	3.77467	3.38389	0.000732533	0.00187846	-1.41447		GDPD5	0.160808	5.59468	3.40587	0.000676453	0.00133848	-1.48506
CNGB1	0.0784659	3.78762	3.44856	0.000578729	0.00126974	-1.2603		PPIB	0.128398	8.31561	3.38546	0.000728396	0.00186831	-1.40924		FOXJ3	0.0725899	6.78874	3.40615	0.000675751	0.00133766	-1.4841
SNTB1	-0.174635	5.31596	-3.45046	0.000574686	0.00126113	-1.25381		SLC37A1	-0.145423	6.06535	-3.38641	0.000725893	0.00186234	-1.40606		TUBB1	0.0751237	3.67272	3.40613	0.000675799	0.00133766	-1.48417
ELF4	0.0996391	6.91717	3.45191	0.000571632	0.00125469	-1.24887		KATNA1	0.0739259	6.38724	3.38706	0.000724204	0.00185847	-1.40391		BTG3	0.117772	6.72869	3.40609	0.000675912	0.00133766	-1.48432
SLCO1C1	0.0622854	3.35781	3.45217	0.000571087	0.00125387	-1.24799		SLC47A1	-0.14554	4.30481	-3.38955	0.000717686	0.00184219	-1.39556		MYL4	-0.0686361	4.16983	-3.40661	0.000674634	0.00133589	-1.48257
IGF2BP3	-0.2513	5.11566	-3.45215	0.000571136	0.00125387	-1.24807		SECTM1	-0.162497	6.21829	-3.38993	0.000716708	0.00184013	-1.3943		AP3B2	0.133637	3.4009	3.40744	0.000672589	0.00133209	-1.47976
MMP3	-0.390784	5.95248	-3.4564	0.000562267	0.00123492	-1.23357		RNF186	0.27014	5.17257	3.3903	0.00071574	0.0018381	-1.39306		PDAP1	0.109039	5.91807	3.40782	0.00067165	0.00133048	-1.47846
UBB	-0.0675518	11.1343	-3.45731	0.000560392	0.00123105	-1.23047		CNNM4	-0.136577	5.88907	-3.39124	0.000713323	0.00183234	-1.38993		EIF2B4	0.0671232	7.10331	3.40839	0.000670281	0.00132802	-1.47658
CSTB	-0.136478	9.01491	-3.45807	0.000558828	0.00122788	-1.22788		CD5	-0.150646	5.25224	-3.3928	0.000709303	0.00182246	-1.38471		HOXA6	0.139362	4.20828	3.41044	0.000665294	0.00131839	-1.46966
PTRH2	-0.0875767	6.86379	-3.45831	0.000558325	0.00122703	-1.22705		POLRMT	0.090341	6.2748	3.39339	0.000707794	0.00181902	-1.38275		GFAP	-0.0758722	3.30015	-3.41115	0.000663583	0.00131525	-1.46728
PNRC1	0.0972633	6.97851	3.4584	0.000558143	0.00122689	-1.22674		PSMC1	0.0690321	8.27695	3.39402	0.00070616	0.00181527	-1.38061		DNAJB12	0.0683135	5.85273	3.41139	0.000662989	0.00131432	-1.46645
WNT2B	0.128621	4.63264	3.45923	0.000556436	0.00122339	-1.22391		GIPR	0.101157	3.95384	3.39469	0.000704468	0.00181136	-1.37839		PHC3	-0.094166	5.20198	-3.41336	0.000658255	0.00130518	-1.45981
FHL5	0.131265	4.09837	3.46026	0.000554336	0.00121903	-1.2204		ALDH18A1	-0.100392	7.88378	-3.39493	0.000703859	0.00181024	-1.3776		OSMR	-0.180203	5.85658	-3.41482	0.000654765	0.00129851	-1.45489
MAP9	0.123649	4.3205	3.46097	0.000552894	0.00121611	-1.21799		COL9A2	0.199993	5.22117	3.39496	0.000703777	0.00181024	-1.37749		UAP1L1	0.148944	5.33381	3.415	0.000654327	0.00129788	-1.45427
NIPSNAP3B	0.109015	3.891	3.46233	0.000550119	0.00121026	-1.21332		NDUFV1	-0.0892504	7.94705	-3.39782	0.0006965	0.0017922	-1.36789		PANX1	0.101279	5.7404	3.41518	0.000653911	0.0012973	-1.45368
DTX4	-0.105149	6.29918	-3.46271	0.000549353	0.00120883	-1.21203		YPEL5	-0.105599	8.01623	-3.39787	0.000696372	0.0017922	-1.36772		E4F1	-0.0875518	6.24472	-3.41531	0.000653604	0.00129694	-1.45324
UBE4B	-0.0924702	6.23514	-3.46306	0.000548652	0.00120754	-1.21085		RHBDD3	0.0911423	5.63555	3.39837	0.000695119	0.00178952	-1.36605		PWP1	0.063774	7.5734	3.4157	0.000652671	0.00129533	-1.45192
GOLGA4	-0.0894216	6.66688	-3.46359	0.000547566	0.0012054	-1.20901		RAB36	0.132907	4.98203	3.39852	0.000694744	0.00178899	-1.36555		SERPINC1	0.095633	3.3583	3.41619	0.000651493	0.00129324	-1.45025
MED25	0.101778	5.59103	3.46392	0.000546901	0.00120419	-1.20789		JPH2	-0.204973	4.41065	-3.4004	0.000690017	0.00177726	-1.35925		TLE1	-0.109528	6.34202	-3.41662	0.000650472	0.00129146	-1.4488
TEC	-0.0913332	4.17619	-3.46487	0.000544999	0.00120026	-1.20466		C6	-0.213976	4.38358	-3.40165	0.000686898	0.00176966	-1.35506		VPS45	0.0763818	6.23494	3.41708	0.000649394	0.00128956	-1.44726
ACBD4	0.0770521	5.2419	3.46551	0.000543711	0.00119767	-1.20247		NMD3	-0.102233	7.16248	-3.40175	0.000686647	0.00176945	-1.35472		RAB21	-0.091719	6.42916	-3.42047	0.000641415	0.00127415	-1.43581
NUP93	-0.077006	6.24797	-3.46619	0.000542349	0.00119492	-1.20014		CDH5	-0.156595	6.18614	-3.40198	0.000686058	0.00176837	-1.35393		IFIT2	-0.192925	6.28051	-3.42043	0.00064151	0.00127415	-1.43595
TFCP2	-0.067632	6.49313	-3.46653	0.000541655	0.00119365	-1.19895		OMP	-0.0895437	3.3247	-3.4026	0.000684515	0.00176482	-1.35185		CDH13	-0.160383	4.57736	-3.42086	0.000640501	0.00127263	-1.43449
TRAM1	-0.0845079	9.10276	-3.4669	0.00054092	0.00119228	-1.1977		SFI1	-0.087305	4.90607	-3.40436	0.000680174	0.00175406	-1.34597		NRIP1	-0.115748	6.99752	-3.42125	0.000639602	0.00127108	-1.43319
PRKAB2	-0.11188	5.84756	-3.46707	0.000540578	0.00119177	-1.19711		HNRNPA2B1	0.0757591	9.12295	3.40473	0.000679246	0.0017521	-1.34471		ASNS	0.159471	6.45974	3.42164	0.00063868	0.00126949	-1.43185
CRLF2	0.0980381	3.89573	3.46748	0.000539761	0.00119022	-1.19571		PIN4	0.0799241	5.7106	3.40498	0.000678645	0.00175098	-1.34389		FZD6	0.15086	6.43614	3.4217	0.000638532	0.00126944	-1.43164
DHX16	0.0699779	7.10257	3.46805	0.000538642	0.001188	-1.19378		ABCA7	0.120149	5.15836	3.40511	0.000678304	0.00175053	-1.34343		VPS11	-0.0679811	6.0796	-3.42428	0.000632554	0.00125779	-1.42292
KRT7	0.316939	6.02659	3.46813	0.000538478	0.00118789	-1.1935		CXCL11	-0.314185	5.29859	-3.4052	0.0006781	0.00175044	-1.34315		LEF1	-0.153599	5.33176	-3.42444	0.000632181	0.00125729	-1.42238
FANCL	-0.0947323	6.25839	-3.46823	0.000538283	0.00118771	-1.19317		MARCKSL1	0.132451	9.56882	3.40545	0.000677471	0.00174924	-1.34229		BBX	-0.114102	6.73807	-3.42547	0.000629817	0.00125282	-1.4189
SRR	-0.0727214	4.81871	-3.47054	0.0005337	0.00117785	-1.18524		STARD5	-0.11362	5.02786	-3.40678	0.000674209	0.00174125	-1.33783		MCCC2	0.108359	6.18887	3.4277	0.000624706	0.00124289	-1.41136
DCLRE1C	0.107484	5.89074	3.47151	0.000531788	0.00117387	-1.18191		ENPP2	-0.212602	6.47302	-3.40697	0.000673741	0.00174047	-1.33719		RAP2A	0.0997295	6.63425	3.42912	0.000621459	0.00123667	-1.40653
AGER	0.0867954	4.09849	3.47163	0.000531565	0.00117363	-1.18152		ZBED1	0.103588	7.42214	3.40864	0.000669662	0.00173036	-1.33158		MC5R	0.109486	3.49906	3.43044	0.000618467	0.00123095	-1.40206
EFCAB6	0.0462641	3.54584	3.47232	0.000530207	0.00117088	-1.17915		AGBL5	0.0927736	5.65573	3.40896	0.000668892	0.0017288	-1.33052		TAPBP	-0.111683	7.66876	-3.43057	0.000618167	0.00123058	-1.40161
SYT17	0.140599	4.90273	3.47245	0.000529952	0.00117056	-1.17871		DDX42	-0.0653053	6.86847	-3.40898	0.000668837	0.0017288	-1.33044		EIF2B5	0.0944378	6.58219	3.43133	0.000616461	0.00122742	-1.39905
GNPDA1	-0.0898805	7.47083	-3.47277	0.000529318	0.00116941	-1.1776		NRXN1	-0.0901693	3.48222	-3.40929	0.000668086	0.00172756	-1.3294		PABPC3	0.111994	7.21134	3.43149	0.000616107	0.00122703	-1.39851
BAG3	0.128234	7.78016	3.47556	0.000523883	0.00115764	-1.16803		CYP2B6	0.211522	4.21289	3.41082	0.000664369	0.00171838	-1.32425		SLC6A15	0.0896119	3.40263	3.43147	0.000616146	0.00122703	-1.39857
LYST	0.0726559	5.04352	3.47709	0.000520934	0.00115137	-1.16279		NEK7	-0.101023	6.73853	-3.41216	0.000661144	0.00171046	-1.31975		CDC42BPB	-0.106803	6.46488	-3.43209	0.000614743	0.0012247	-1.39646
AGTR1	0.191638	3.98202	3.47741	0.000520309	0.00115023	-1.16168		TNFAIP1	0.0793096	7.0294	3.41259	0.000660115	0.00170822	-1.31831		SDS	-0.180031	5.28188	-3.43273	0.00061331	0.00122207	-1.3943
C20orf27	-0.119539	6.6488	-3.47927	0.000516751	0.00114261	-1.15532		MGMT	-0.12689	6.69044	-3.41308	0.000658932	0.00170558	-1.31665		SLC26A3	0.369518	4.14364	3.43287	0.000612991	0.00122167	-1.39381
CAPN2	0.100012	7.3596	3.48299	0.000509677	0.0011272	-1.14253		SYNGR2	-0.102134	6.95315	-3.41336	0.000658254	0.00170424	-1.3157		SNRPA	0.0889199	7.59334	3.43334	0.000611947	0.00121982	-1.39223
PCNT	0.0853249	6.19824	3.48308	0.000509502	0.00112705	-1.14221		PCYOX1L	-0.0908977	5.20772	-3.4154	0.000653372	0.00169202	-1.30882		KATNB1	0.0953351	5.60895	3.43572	0.000606643	0.00120948	-1.38417
STAT6	0.0868522	7.44348	3.48361	0.000508504	0.00112508	-1.1404		CD82	-0.132947	6.97791	-3.41603	0.00065188	0.00168858	-1.30671		MYBBP1A	0.0987766	5.83776	3.4376	0.00060247	0.00120139	-1.37777
S100P	-0.356838	9.66245	-3.48451	0.000506803	0.00112156	-1.13729		C9orf40	-0.121072	5.15354	-3.41675	0.00065018	0.00168459	-1.30429		TMEM131	-0.090821	7.09177	-3.43876	0.000599913	0.00119652	-1.37383
HSPA1L	0.0875924	4.53466	3.48539	0.000505152	0.00111814	-1.13426		PPP1R13L	0.145908	6.13058	3.41703	0.000649518	0.00168329	-1.30335		SCEL	0.238491	3.48561	3.43901	0.000599374	0.00119567	-1.373
PDZD3	-0.15613	4.56707	-3.48648	0.000503128	0.0011139	-1.13054		ADIPOQ	-0.229767	3.49067	-3.41818	0.000646792	0.00167664	-1.29946		DLEC1	-0.0703507	3.93774	-3.44041	0.000596303	0.00118977	-1.36823
RASL11B	0.152619	4.9283	3.48861	0.000499156	0.00110533	-1.12319		DET1	-0.0930279	5.25244	-3.41823	0.000646668	0.00167664	-1.29928		FFAR2	0.204964	4.11752	3.44121	0.000594561	0.00118652	-1.36552
EPHB1	-0.167179	4.45329	-3.48954	0.000497435	0.00110176	-1.11998		ZNF189	-0.0962776	6.52225	-3.41838	0.000646322	0.00167625	-1.29879		EGR4	0.126536	3.86261	3.44158	0.000593739	0.0011851	-1.36424
GPS2	0.0721326	6.35342	3.48999	0.000496611	0.00110016	-1.11844		UNC13B	-0.120163	6.37084	-3.41843	0.000646197	0.00167625	-1.29861		ZNF516	-0.113904	4.732	-3.44256	0.000591614	0.00118109	-1.36092
RBM8A	-0.0582952	6.08449	-3.49069	0.000495321	0.00109754	-1.11603		PADI3	0.180512	3.79752	3.41905	0.000644734	0.00167296	-1.29651		MARCKSL1	0.139596	9.56882	3.44306	0.000590538	0.00117916	-1.35923
ANGPT2	0.143519	4.86858	3.49082	0.000495076	0.00109723	-1.11557		PRELP	-0.241536	5.66653	-3.41968	0.000643274	0.00166958	-1.29442		DIP2A	-0.0706378	5.40323	-3.44353	0.000589515	0.00117735	-1.35762
TBC1D4	-0.139644	6.15423	-3.49198	0.000492951	0.00109275	-1.11158		SMYD3	0.107727	5.94416	3.41995	0.000642642	0.00166836	-1.29351		CBR4	-0.100924	5.99351	-3.44429	0.00058787	0.00117451	-1.35503
ZNF136	0.0745748	5.29065	3.49215	0.000492649	0.00109231	-1.11101		SLFN12	-0.124261	4.49613	-3.42023	0.000641983	0.00166706	-1.29256		BCKDK	-0.0850669	7.08899	-3.44424	0.000587981	0.00117451	-1.3552
ITGA1	0.153414	5.41366	3.49282	0.000491411	0.0010898	-1.10868		MED24	0.136793	5.37374	3.42055	0.000641215	0.00166547	-1.29145		LRRC14	0.105393	5.4525	3.44441	0.000587618	0.00117423	-1.35463
MAP3K5	0.107361	6.70643	3.49348	0.000490216	0.00108738	-1.10642		ABTB2	0.110929	5.30673	3.42091	0.000640375	0.00166371	-1.29024		KMO	-0.107553	4.01386	-3.44515	0.00058601	0.00117124	-1.35209
TTC22	-0.132051	4.74742	-3.4936	0.000489997	0.00108712	-1.106		SYN2	0.1273	3.97955	3.42139	0.000639269	0.00166124	-1.28864		CDK5R2	0.173923	3.57581	3.4454	0.000585479	0.0011704	-1.35125
HLA-DOA	0.185339	5.71153	3.49392	0.000489417	0.00108606	-1.10491		NAGA	-0.0758452	6.27775	-3.42258	0.000636495	0.00165444	-1.28462		TRIM68	-0.107321	6.14289	-3.44668	0.000582735	0.00116514	-1.3469
NOL10	-0.0713668	5.45113	-3.49533	0.000486864	0.00108063	-1.10005		TCOF1	0.077479	5.31809	3.42291	0.000635725	0.00165285	-1.2835		LSR	0.184942	7.70767	3.44808	0.000579745	0.00115938	-1.34213
MCPH1	-0.0776434	4.85625	-3.49555	0.00048646	0.00108008	-1.09928		CEACAM6	0.488648	8.98661	3.42565	0.000629392	0.00163679	-1.27425		GAN	0.0864402	4.31646	3.44816	0.000579571	0.00115925	-1.34185
RC3H2	-0.0763843	5.87966	-3.49552	0.000486515	0.00108008	-1.09939		MR1	-0.117348	5.19217	-3.42606	0.000628447	0.00163474	-1.27286		BRWD1	0.0731699	5.03811	3.45256	0.000570268	0.00114086	-1.32684
BCL2L10	-0.13583	4.11373	-3.49569	0.000486207	0.00107985	-1.0988		KCTD17	0.105779	5.03698	3.42615	0.000628244	0.00163462	-1.27256		MCAT	0.102959	5.89954	3.45589	0.000563328	0.00112719	-1.31549
METTL7A	0.176515	6.53325	3.49752	0.00048291	0.00107276	-1.09249		PRPF31	0.0833667	6.86776	3.42662	0.000627161	0.00163221	-1.27096		ACE	-0.11908	4.63018	-3.45655	0.000561954	0.00112466	-1.31322
MYO19	-0.0925023	5.61472	-3.49989	0.000478665	0.00106355	-1.08429		CSGALNACT2	-0.116465	5.62245	-3.42703	0.00062622	0.00163016	-1.26957		COPS7A	-0.0762474	7.66619	-3.45693	0.000561169	0.0011233	-1.31193
KLHL18	-0.0683645	5.27963	-3.50081	0.000477028	0.00106014	-1.08112		CD14	-0.178741	8.06153	-3.42775	0.000624592	0.00162633	-1.26717		SULT2B1	0.213756	5.14028	3.45734	0.000560337	0.00112185	-1.31055
ACTR10	-0.0754031	7.6557	-3.50132	0.000476135	0.00105838	-1.07938		BEGAIN	0.114922	4.15921	3.42844	0.000623004	0.0016226	-1.26481		SERPINE1	-0.257918	6.33949	-3.45804	0.000558896	0.00111918	-1.30816
RIOK3	-0.103872	7.23433	-3.50187	0.000475148	0.00105641	-1.07745		ESF1	0.103126	5.74684	3.42897	0.000621796	0.00161985	-1.26302		USH1C	0.215531	6.24867	3.45851	0.000557918	0.00111743	-1.30654
OAS1	-0.173013	6.74954	-3.50297	0.000473213	0.00105233	-1.07366		HDAC1	0.0949736	9.00064	3.43038	0.00061861	0.00161195	-1.25827		SULF1	-0.303802	7.77634	-3.4593	0.000556308	0.00111442	-1.30386
LONRF3	-0.134865	4.89535	-3.50329	0.00047264	0.00105128	-1.07254		LILRB2	-0.150516	4.78424	-3.43049	0.000618359	0.0016117	-1.25789		WDR5B	0.0807348	5.32167	3.45994	0.000554983	0.00111198	-1.30164
NQO1	-0.225277	8.55247	-3.50366	0.000471999	0.00105008	-1.07128		SLC5A7	-0.0958691	3.45745	-3.43091	0.000617409	0.00160962	-1.25647		MLPH	-0.306215	7.77682	-3.46059	0.000553667	0.00110956	-1.29944
DDX17	0.0946959	7.64107	3.50412	0.000471189	0.0010485	-1.06968		CCL18	-0.286678	5.9582	-3.43158	0.000615893	0.00160607	-1.2542		CHAC1	0.179895	5.2095	3.46118	0.000552464	0.00110736	-1.29742
PDE10A	0.0955488	3.76206	3.50442	0.00047066	0.00104754	-1.06864		NAV2	0.144928	5.51216	3.43248	0.000613879	0.00160122	-1.25117		TOM1L1	0.15117	5.91971	3.46156	0.000551696	0.00110603	-1.29613
KCNK12	0.1433	3.7979	3.50654	0.000466955	0.00103952	-1.06131		ABCD3	-0.107983	6.68305	-3.43385	0.000610804	0.00159359	-1.24652		PRKG2	0.103916	3.8324	3.46172	0.000551353	0.00110565	-1.29556
FCER2	0.150754	3.73327	3.50788	0.000464633	0.00103457	-1.05668		MED6	0.0815175	6.37248	3.43607	0.000605851	0.00158107	-1.23899		SERINC2	0.183484	6.32276	3.4617	0.000551401	0.00110565	-1.29564
FRY	0.1126	4.66564	3.50898	0.000462726	0.00103054	-1.05286		CD300A	-0.140324	5.04375	-3.43891	0.000599586	0.0015651	-1.22937		SEC14L4	0.186732	4.01653	3.46186	0.000551076	0.00110548	-1.29509
CTTN	0.102108	7.01638	3.50943	0.000461952	0.00102904	-1.05131		NR1I2	-0.228407	4.74154	-3.43991	0.000597391	0.00155976	-1.22598		IFIT5	-0.116361	6.05927	-3.46184	0.000551107	0.00110548	-1.29514
WBP4	-0.0911999	6.16046	-3.51056	0.000460003	0.00102491	-1.04738		MAGED2	0.105081	6.72774	3.44007	0.000597049	0.00155926	-1.22545		BMS1	0.0871526	6.86015	3.4624	0.000549976	0.00110364	-1.29324
SOX21	0.254376	4.35785	3.51096	0.000459326	0.00102362	-1.04602		TNFRSF13B	-0.14802	4.50594	-3.44202	0.00059278	0.0015485	-1.21881		MYB	0.238265	5.97585	3.46248	0.000549817	0.00110353	-1.29297
EPS8L3	-0.202842	6.61782	-3.51257	0.000456577	0.00101771	-1.04044		GGA2	-0.0841587	6.15515	-3.4422	0.000592395	0.00154787	-1.21821		BEX1	0.348429	5.20201	3.46339	0.00054797	0.00110003	-1.28985
PLCE1	-0.106644	4.83444	-3.51284	0.000456108	0.00101694	-1.03949		CCNO	-0.177115	5.49287	-3.44303	0.000590591	0.00154355	-1.21539		HIRA	0.0960401	5.31977	3.46378	0.000547196	0.00109869	-1.28854
INPP4A	0.0690969	4.86347	3.51283	0.000456136	0.00101694	-1.03955		OSBPL9	0.0833627	7.29514	3.44309	0.000590462	0.00154355	-1.21518		B9D2	-0.114799	5.49055	-3.46668	0.000541367	0.00108719	-1.2786
SHC3	0.111578	4.19049	3.51378	0.000454515	0.00101376	-1.03624		CSTF3	0.0815089	6.63722	3.44391	0.000588699	0.00153937	-1.21242		RNASEL	-0.100137	5.78273	-3.46677	0.000541185	0.00108704	-1.27829
SPCS2	-0.0791228	8.11816	-3.51562	0.000451393	0.00100701	-1.02984		GSTO1	-0.0894588	8.9086	-3.44439	0.000587646	0.001537	-1.21076		SIX1	0.16251	3.92635	3.46753	0.000539664	0.00108419	-1.27568
ACE2	-0.297921	5.02845	-3.51579	0.000451118	0.00100661	-1.02927		GNA12	0.0781842	6.2838	3.44579	0.000584634	0.0015295	-1.20601		USP47	-0.0922858	6.3467	-3.46775	0.000539223	0.00108351	-1.27492
MR1	0.108402	5.19217	3.51882	0.000446036	0.000995485	-1.01876		MLH3	-0.0656457	5.24588	-3.44747	0.000581044	0.00152049	-1.20031		ALDH3A1	-0.380631	6.03269	-3.468	0.00053874	0.00108275	-1.27409
OCEL1	0.0949201	6.53272	3.52138	0.000441784	0.000986206	-1.00986		MAP4K1	-0.164248	5.28224	-3.44761	0.000580738	0.00152007	-1.19982		HABP4	-0.0997012	5.07434	-3.46819	0.000538347	0.00108217	-1.27341
CTBP2	-0.0784532	6.66229	-3.522	0.000440757	0.000984123	-1.0077		FRY	-0.123071	4.66564	-3.44954	0.000576647	0.00150974	-1.19328		RWDD3	0.0883628	5.29569	3.46984	0.000535085	0.00107581	-1.26777
FRMD4B	0.0835648	4.61719	3.52236	0.000440172	0.000983026	-1.00647		IFI16	-0.185514	7.35171	-3.45026	0.00057512	0.00150612	-1.19082		CMTM6	0.0982442	7.74857	3.46994	0.000534882	0.00107561	-1.26742
TBC1D22A	0.0668895	5.88349	3.52434	0.000436912	0.000975954	-0.999562		MKLN1	-0.0800344	6.2721	-3.4511	0.000573354	0.00150187	-1.18798		JAKMIP2	-0.108387	3.69249	-3.4717	0.000531429	0.00106887	-1.26141
LGALS4	-0.345804	9.41543	-3.52558	0.00043489	0.000971643	-0.995253		NDUFB5	-0.0855628	8.60307	-3.45196	0.000571532	0.00149747	-1.18503		TBX3	0.165884	4.9848	3.47201	0.000530815	0.00106784	-1.26034
CDC42EP1	-0.148257	7.02484	-3.52626	0.000433781	0.000969373	-0.992883		MTHFD1	-0.102259	6.85036	-3.45333	0.000568655	0.0014903	-1.18036		GTF2H5	0.0950603	6.33593	3.47244	0.000529976	0.00106636	-1.25887
NR1H4	-0.17582	3.83918	-3.53083	0.000426427	0.000953141	-0.976998		ESM1	0.2012	4.76292	3.45472	0.000565759	0.00148308	-1.17563		ADH6	-0.231793	4.34038	-3.47498	0.000525021	0.00105659	-1.25015
IL33	0.268863	5.5336	3.53149	0.00042536	0.000950959	-0.974672		NAGPA	-0.100683	6.13175	-3.45483	0.000565542	0.00148288	-1.17528		SCLY	0.0807437	4.61648	3.47629	0.000522481	0.00105168	-1.24565
FBXO11	0.0628013	6.1871	3.53304	0.000422898	0.000945657	-0.969279		ASCC3	-0.0989533	6.12153	-3.45709	0.000560842	0.00147093	-1.16755		SLC12A8	0.144539	5.5736	3.47717	0.000520786	0.00104847	-1.24263
CLCN1	-0.0942388	3.87418	-3.53418	0.0004211	0.000941837	-0.965321		HMBOX1	-0.0929836	5.83235	-3.45719	0.000560633	0.00147075	-1.16721		SCN4A	-0.0883605	3.47537	-3.47725	0.000520621	0.00104834	-1.24234
LATS1	-0.053452	4.66212	-3.53486	0.00042002	0.000939623	-0.962935		MOGAT2	-0.216896	4.66955	-3.45727	0.000560473	0.0014707	-1.16694		KLK1	0.269015	5.61688	3.47763	0.000519899	0.00104709	-1.24105
TBL1X	0.140769	5.80882	3.53572	0.000418662	0.000936785	-0.959927		HSPB6	-0.365868	6.12845	-3.45827	0.000558419	0.00146567	-1.16354		RRAS2	0.158821	6.15474	3.47868	0.000517873	0.00104321	-1.23743
STRN3	-0.0863612	6.27245	-3.53603	0.000418181	0.000935909	-0.958859		KIAA0355	0.112226	6.66024	3.45963	0.000555622	0.0014587	-1.15889		PRKCI	0.156806	6.85248	3.47983	0.00051567	0.00103897	-1.23347
INTS6	-0.0754104	5.69499	-3.53691	0.000416798	0.000933173	-0.95578		ASPN	-0.273444	6.44763	-3.45996	0.000554955	0.00145731	-1.15778		GABRQ	0.0823131	3.62077	3.48005	0.000515246	0.00103832	-1.23271
SUV39H2	-0.087238	4.77612	-3.53687	0.00041687	0.000933173	-0.95594		OTUB2	0.122874	4.25515	3.46077	0.000553288	0.0014533	-1.155		EHF	0.252753	6.33139	3.48055	0.000514303	0.00103662	-1.23101
YPEL1	0.0949445	4.34052	3.53706	0.00041656	0.000932876	-0.955249		TSC2	-0.0865587	5.51676	-3.46243	0.000549916	0.00144481	-1.14934		UPK2	0.168603	3.69856	3.4809	0.000513638	0.00103547	-1.2298
MAPK8IP1	0.137052	4.08627	3.53729	0.000416201	0.000932273	-0.954449		NDUFB3	-0.0874509	8.51977	-3.46304	0.000548686	0.00144193	-1.14726		G6PC3	0.109323	6.99368	3.48262	0.00051038	0.0010291	-1.2239
ZNF365	0.0852668	3.59351	3.53945	0.000412836	0.000925103	-0.946904		BCAS2	-0.0879994	6.66242	-3.46332	0.000548123	0.00144082	-1.14631		PNPO	0.110354	7.09856	3.48276	0.000510111	0.00102876	-1.22341
ABCG5	-0.189086	3.96937	-3.5394	0.000412912	0.000925103	-0.947077		TRIM37	0.079203	6.09792	3.46367	0.000547414	0.00143931	-1.14511		SHMT2	0.129948	7.83409	3.48619	0.000503656	0.00101594	-1.21158
XRCC2	0.153608	5.80762	3.53987	0.000412198	0.000923897	-0.945467		RAD51	0.128108	5.30717	3.46504	0.000544643	0.00143239	-1.14041		PSME4	0.0890918	7.07604	3.48795	0.000500393	0.00100955	-1.20555
TMEM100	0.242965	4.84331	3.53994	0.000412078	0.000923826	-0.945197		PANK3	-0.0909005	6.01353	-3.4655	0.000543736	0.00143036	-1.13887		DHX15	0.0760617	8.47571	3.48885	0.000498707	0.00100634	-1.20242
ERC1	0.0835366	5.2687	3.54074	0.000410851	0.000921273	-0.942427		KCTD5	-0.105339	6.65794	-3.46612	0.000542484	0.00142742	-1.13674		SPATA1	-0.109537	3.11112	-3.48914	0.000498185	0.00100548	-1.20144
DTWD1	-0.0771496	4.77172	-3.54134	0.000409917	0.000919376	-0.940312		ATM	-0.0964261	5.52308	-3.46628	0.000542163	0.00142694	-1.13619		GUCY2D	0.10121	3.71995	3.49024	0.000496141	0.00100155	-1.19763
TOPORS	-0.0717283	5.8223	-3.54159	0.000409531	0.000918706	-0.939436		CUEDC1	0.144832	6.23878	3.4669	0.000540927	0.00142404	-1.13407		ZNF234	-0.0894336	4.51894	-3.49064	0.00049542	0.00100029	-1.19628
C12orf49	-0.0915134	6.01756	-3.54293	0.000407477	0.000914404	-0.934764		MSH3	-0.0861159	6.81767	-3.46704	0.00054065	0.00142367	-1.1336		CNOT8	-0.0823039	6.56184	-3.49112	0.000494528	0.000998678	-1.1946
USP14	-0.0797641	7.26044	-3.5429	0.000407526	0.000914404	-0.934875		KIF24	0.13807	3.7362	3.46723	0.000540264	0.00142301	-1.13294		CLDND1	-0.0971207	6.84004	-3.49137	0.000494079	0.000997964	-1.19376
MFSD11	0.0944194	6.43865	3.54391	0.000405978	0.000911322	-0.931339		ERGIC2	-0.114722	6.5814	-3.4691	0.000536543	0.00141357	-1.12654		MTRF1L	0.0687045	5.48192	3.49157	0.000493703	0.000997396	-1.19305
TIMM50	-0.0790702	5.44051	-3.54424	0.000405472	0.000910379	-0.930178		SPRR2B	0.162429	3.89439	3.46936	0.000536034	0.00141258	-1.12566		C1GALT1	0.147164	6.26313	3.49343	0.0004903	0.000990713	-1.18663
ALDH9A1	-0.0741489	8.71947	-3.54647	0.000402088	0.000902975	-0.922389		IGSF1	0.0913231	3.94299	3.47127	0.000532258	0.00140298	-1.11911		RCN1	-0.149708	8.04388	-3.49394	0.000489377	0.000989039	-1.18488
PHLDA1	0.174466	6.75036	3.54672	0.000401712	0.000902324	-0.92152		COX6B1	0.0975194	9.76811	3.47193	0.000530975	0.00139995	-1.11688		SLC3A1	0.313003	4.6568	3.49473	0.000487945	0.000986333	-1.18216
GPR6	-0.0370616	3.5492	-3.54705	0.000401208	0.000901385	-0.920353		RWDD2A	-0.0837554	5.41734	-3.47213	0.000530585	0.00139928	-1.11619		GPR31	-0.0764304	3.36861	-3.49603	0.000485599	0.000981782	-1.17768
GUCY1B2	0.119357	3.65169	3.5475	0.000400525	0.000900044	-0.91877		TMEM106C	-0.122027	7.75677	-3.47257	0.000529717	0.00139734	-1.11468		PFKFB2	0.145866	5.36375	3.49626	0.000485175	0.000981113	-1.17687
KCNAB2	0.092253	4.97828	3.55011	0.000396608	0.000891433	-0.909635		RASAL2	0.0798665	4.88385	3.473	0.000528882	0.00139549	-1.11322		GMDS	-0.223636	7.96662	-3.49695	0.000483934	0.000978792	-1.17449
GGPS1	-0.0737405	6.69078	-3.55148	0.000394571	0.000887045	-0.904848		STAP2	-0.163432	6.47142	-3.47345	0.000527995	0.0013935	-1.11166		SERBP1	0.0771972	8.32589	3.49817	0.000481733	0.000974529	-1.17026
CDON	0.119699	4.19767	3.55602	0.000387865	0.000872155	-0.888912		CXCL6	0.318626	4.82855	3.47352	0.000527864	0.0013935	-1.11143		TM9SF3	-0.119786	8.06267	-3.49932	0.000479683	0.000970569	-1.1663
LPCAT1	0.139155	6.8909	3.5567	0.000386869	0.000870103	-0.886521		ITIH5	-0.178007	6.48898	-3.47446	0.00052602	0.00138899	-1.10819		CNKSR2	-0.11993	3.36029	-3.50001	0.000478455	0.000968271	-1.16392
FBXL12	0.0579737	6.05546	3.55689	0.000386595	0.000869673	-0.885863		CSDE1	-0.0956691	7.87946	-3.47504	0.000524907	0.0013864	-1.10623		TCP11	0.125124	3.7234	3.50331	0.000472618	0.000956644	-1.15251
UGT2A3	-0.313147	4.03294	-3.56009	0.000381954	0.000859417	-0.874633		SH3GL1	0.0872491	6.83169	3.47525	0.000524493	0.00138565	-1.1055		TMEM184B	-0.092081	7.03086	-3.50382	0.000471723	0.000955017	-1.15075
NCAPD2	-0.120868	6.70061	-3.56332	0.000377318	0.000849168	-0.863277		DNAJC12	0.258769	5.11125	3.47528	0.000524424	0.00138565	-1.10538		TFDP2	0.112537	5.59619	3.50692	0.000466304	0.000944228	-1.14002
PECR	-0.113892	5.51327	-3.56364	0.000376866	0.000848333	-0.862162		ZNF334	0.146586	3.47264	3.47537	0.000524265	0.00138565	-1.1051		KLKB1	-0.126438	3.85406	-3.50726	0.000465703	0.000943324	-1.13882
SLC4A4	-0.215033	5.07448	-3.56378	0.000376672	0.000848078	-0.861682		CRH	0.104042	3.59911	3.47646	0.000522145	0.00138049	-1.10134		PTCRA	-0.072619	4.59394	-3.50722	0.000465768	0.000943324	-1.13895
MT1G	-0.303357	7.55834	-3.56566	0.000373998	0.00084224	-0.855059		FOXJ3	0.0710748	6.78874	3.47658	0.00052191	0.00138022	-1.10092		HSPB3	-0.178543	3.80743	-3.50737	0.000465509	0.000943164	-1.13843
AKR1D1	0.120785	4.74471	3.56679	0.000372401	0.000838822	-0.851077		LSM4	0.105392	7.48057	3.4766	0.000521869	0.00138022	-1.10085		CDH1	0.277716	8.3084	3.50792	0.000464566	0.000941436	-1.13655
DIXDC1	0.169764	5.46058	3.56716	0.000371876	0.000837905	-0.849766		SEMG2	-0.154802	3.00037	-3.47681	0.000521468	0.00137974	-1.10014		AIP	-0.0926439	7.26922	-3.50919	0.000462365	0.000937156	-1.13214
OGG1	-0.0754074	4.88204	-3.56714	0.000371914	0.000837905	-0.849859		WNT7B	0.181959	4.17735	3.47695	0.000521208	0.0013794	-1.09968		PRDM1	-0.144267	6.14272	-3.5104	0.000460283	0.000933117	-1.12794
TMCO1	-0.107231	8.1503	-3.56725	0.000371751	0.000837898	-0.849452		TIMP3	-0.225239	6.62827	-3.47723	0.00052066	0.0013783	-1.0987		IRX4	0.131879	3.33928	3.51075	0.000459686	0.000932087	-1.12674
MKLN1	-0.0744411	6.2721	-3.56888	0.000369467	0.000832929	-0.84372		THOC5	0.072786	5.62912	3.47757	0.000520014	0.00137694	-1.09755		BNIP2	-0.115715	6.5617	-3.51133	0.000458697	0.000930262	-1.12474
TRAF5	0.110655	5.70161	3.5692	0.000369029	0.000832122	-0.842618		RAI14	0.151136	7.38206	3.47794	0.0005193	0.0013754	-1.09628		CDH7	0.0873351	3.2699	3.51197	0.000457592	0.000928199	-1.12249
EFHC1	0.100545	5.35904	3.56984	0.000368132	0.000830276	-0.840352		TMPRSS2	-0.264325	7.0146	-3.47815	0.000518891	0.00137466	-1.09555		NBEA	-0.225646	4.61012	-3.51244	0.000456798	0.00092677	-1.12088
PARP4	-0.101811	8.30669	-3.57012	0.000367741	0.000829575	-0.839366		PPP1CA	0.10509	8.12036	3.48015	0.000515056	0.00136485	-1.08868		IFI27	0.225426	9.51649	3.51353	0.000454946	0.00092319	-1.1171
IFT52	-0.0867553	6.25333	-3.57178	0.00036544	0.000824561	-0.833527		PER2	-0.112578	6.21872	-3.48162	0.000512268	0.0013578	-1.08365		APPL1	-0.100207	6.1833	-3.51393	0.00045425	0.000921956	-1.11568
TMOD1	0.195896	5.09948	3.57192	0.000365242	0.000824373	-0.833022		MEIS1	-0.20148	5.89763	-3.48178	0.000511962	0.00135733	-1.0831		PELI1	-0.120434	7.0127	-3.51425	0.000453722	0.000921062	-1.1146
ITGA9	0.142877	4.90801	3.57189	0.000365278	0.000824373	-0.833115		HMGN3	-0.126308	7.67727	-3.4823	0.00051097	0.00135505	-1.0813		SUCLA2	0.113754	7.18579	3.51478	0.000452819	0.000919407	-1.11275
SIX2	0.234208	4.68401	3.5741	0.000362235	0.000817857	-0.825332		LIMD2	0.140826	4.80441	3.48271	0.000510199	0.00135335	-1.0799		CWF19L1	0.0810387	6.52152	3.51613	0.000450538	0.000914953	-1.10806
RXRA	0.0970586	6.82855	3.57575	0.000359985	0.000812951	-0.819534		LILRA4	-0.142864	3.89424	-3.48285	0.000509947	0.00135302	-1.07944		CRYBB1	-0.095353	3.79154	-3.51622	0.000450389	0.000914828	-1.10775
TCFL5	-0.124618	6.16099	-3.57683	0.00035851	0.000809795	-0.815716		NPR2	-0.101062	4.97147	-3.48298	0.000509693	0.00135269	-1.07898		ARID4A	-0.0922033	5.53515	-3.51637	0.000450134	0.000914487	-1.10722
WFS1	0.146949	6.9976	3.57755	0.000357525	0.000807745	-0.813156		MTIF2	-0.0874799	7.23487	-3.48341	0.000508888	0.00135089	-1.07751		PDE4A	-0.104803	4.78692	-3.51651	0.000449893	0.000914175	-1.10673
TGM3	-0.184432	4.12227	-3.57783	0.000357148	0.000807066	-0.812173		NDUFB4	0.0653981	7.17887	3.48363	0.00050847	0.00135012	-1.07675		MYH4	0.149547	3.31081	3.51878	0.000446103	0.000906806	-1.09886
ANKRD27	-0.104634	6.29562	-3.57875	0.000355908	0.000804438	-0.808938		NNAT	-0.18435	4.76606	-3.48434	0.000507129	0.0013469	-1.07431		ILKAP	0.0843032	6.16427	3.51873	0.00044618	0.000906806	-1.09902
LRRC15	0.186852	4.99691	3.57965	0.000354692	0.000801862	-0.805753		PLAGL1	0.168553	5.44637	3.4846	0.000506638	0.00134594	-1.07341		KLF13	-0.115619	6.65593	-3.51928	0.000445275	0.000905317	-1.09713
ZCCHC10	-0.0694333	5.37707	-3.581	0.000352881	0.00079794	-0.800991		RPL7	-0.109806	9.74675	-3.48521	0.000505498	0.00134325	-1.07132		SMAD9	-0.204242	4.75561	-3.51936	0.000445128	0.000905195	-1.09683
GNAT2	-0.068857	3.16765	-3.58125	0.00035254	0.000797342	-0.800092		SMAD5	-0.088057	6.2248	-3.48526	0.000505398	0.00134325	-1.07114		TESC	-0.323605	7.17032	-3.51989	0.000444248	0.000903579	-1.09499
HMOX2	-0.0892664	5.93634	-3.58155	0.000352147	0.000796625	-0.799053		SPON1	-0.297705	6.61713	-3.4859	0.000504211	0.00134051	-1.06896		CEBPA	0.26022	7.04341	3.52003	0.000444024	0.000903299	-1.09452
MYO7A	0.109374	4.54908	3.58163	0.000352042	0.000796558	-0.798775		COASY	0.10639	7.4274	3.48777	0.000500724	0.00133158	-1.06253		FARSA	0.0979318	6.64489	3.52075	0.00044283	0.000901046	-1.09202
ZMIZ2	0.0862035	6.5621	3.58329	0.000349821	0.000791703	-0.792885		VEGFA	0.162119	6.60986	3.48903	0.000498386	0.0013257	-1.05819		SLC45A2	0.0930418	3.58127	3.52263	0.000439714	0.00089488	-1.08545
ZNF692	0.0972248	5.94069	3.58383	0.000349102	0.000790248	-0.790973		S100A10	0.165135	10.2628	3.48965	0.000497243	0.00132299	-1.05606		VPS13A	-0.105004	5.29866	-3.52345	0.000438374	0.000892555	-1.08261
PLEK	0.187406	6.57365	3.58465	0.000348024	0.000787977	-0.788093		FCRL2	-0.128167	4.05249	-3.49233	0.000492311	0.0013102	-1.04682		ENTPD6	0.137889	6.92354	3.52338	0.000438482	0.000892555	-1.08285
TCF3	0.0945316	6.30518	3.58502	0.000347533	0.000787035	-0.786779		MIF	0.126795	9.80435	3.49343	0.000490302	0.00130519	-1.04303		NPTX2	-0.21405	4.23189	-3.52338	0.000438487	0.000892555	-1.08285
ASAH1	-0.0902069	6.96287	-3.58549	0.000346912	0.000785799	-0.785115		SLC6A8	0.222781	6.34461	3.49347	0.000490238	0.00130519	-1.04291		NSL1	0.0800446	5.91975	3.52381	0.000437781	0.000891638	-1.08136
PPWD1	-0.0762703	5.7048	-3.58587	0.000346414	0.00078484	-0.783778		CD80	-0.10389	4.31898	-3.49418	0.000488944	0.00130224	-1.04046		PTPRE	-0.113443	5.73478	-3.52406	0.00043738	0.000890995	-1.08051
NCKIPSD	-0.0707637	5.82421	-3.58652	0.000345553	0.00078306	-0.781464		GPR87	0.22293	3.19962	3.49623	0.000485234	0.00129268	-1.0334		MICALL1	-0.132399	6.28398	-3.52442	0.00043678	0.000890073	-1.07923
GLA	-0.102411	7.38213	-3.58721	0.000344654	0.00078119	-0.779037		PSMD6	-0.0770532	7.22757	-3.49701	0.00048383	0.00128927	-1.03071		TEX264	-0.094272	6.33369	-3.52438	0.000436843	0.000890073	-1.07936
CRTAC1	0.125342	4.02919	3.58743	0.000344361	0.000780696	-0.778247		SYNJ2	0.0879316	5.5222	3.49701	0.000483827	0.00128927	-1.03071		KIR2DL1	-0.0916449	3.90683	-3.52474	0.000436263	0.000889236	-1.07813
ANXA2P1	-0.137356	5.72914	-3.58794	0.000343697	0.000779359	-0.776451		PCGF1	0.0934787	6.01154	3.49717	0.000483543	0.00128916	-1.03016		ZNF223	-0.159786	5.05189	-3.52522	0.000435473	0.0008878	-1.07644
PON2	-0.155722	7.80761	-3.58802	0.000343597	0.000779301	-0.776179		TMEM140	-0.127284	6.46172	-3.49949	0.000479377	0.00127838	-1.02214		SLC27A6	0.139974	3.27174	3.52616	0.000433942	0.000884849	-1.07317
FUT8	-0.119683	6.62271	-3.58818	0.000343381	0.000779107	-0.775593		FOXD1	0.260472	4.69129	3.5	0.000478467	0.00127628	-1.02038		SLBP	0.110721	7.61742	3.5263	0.000433725	0.00088458	-1.0727
TMEM80	-0.0780026	5.34373	-3.58814	0.000343437	0.000779107	-0.775747		MX1	0.21633	8.17319	3.50198	0.000474957	0.00126724	-1.01355		CNTN2	-0.0794579	3.70024	-3.52684	0.000432848	0.000882963	-1.07082
SLC9A3	-0.212501	4.22014	-3.58841	0.000343084	0.000778643	-0.774789		EGR3	-0.20167	5.2303	-3.50211	0.000474726	0.00126694	-1.0131		TP53	-0.172344	5.84137	-3.52713	0.000432372	0.000882164	-1.0698
MAP3K9	-0.100953	4.59301	-3.591	0.000339716	0.000771165	-0.765606		ORMDL2	0.101348	6.76317	3.50431	0.000470854	0.00125693	-1.00551		GRIP2	-0.109283	4.44517	-3.52765	0.000431539	0.000880635	-1.06801
TOB2	0.0824809	6.37715	3.59373	0.000336213	0.00076338	-0.75596		PIGG	-0.0835028	5.70865	-3.50523	0.000469241	0.00125294	-1.00232		PCDHB3	0.127766	3.83794	3.52862	0.000429974	0.000877612	-1.06463
CEP152	-0.0777582	4.16999	-3.59513	0.000334424	0.000759481	-0.750991		WRN	-0.0986781	5.79334	-3.50551	0.000468762	0.00125198	-1.00138		VPS35	0.0850747	8.20291	3.52975	0.000428152	0.000874064	-1.06068
GALNT10	0.102643	5.90577	3.59528	0.000334228	0.000759201	-0.750447		NSUN5	0.100749	6.74595	3.50596	0.000467965	0.00125017	-0.9998		GPR20	-0.158022	4.11732	-3.53071	0.000426607	0.000871079	-1.05732
DNAJC3	-0.0982389	6.22861	-3.59539	0.000334092	0.000759055	-0.750066		DNAJB12	0.0673541	5.85273	3.50621	0.000467524	0.00124931	-0.998927		LIN37	0.0823643	4.52686	3.53148	0.000425375	0.000868733	-1.05463
PLEKHH3	0.100606	5.03164	3.59561	0.000333814	0.00075859	-0.749293		BRD7	-0.0782888	6.62689	-3.50714	0.00046591	0.00124532	-0.995719		ROM1	-0.120837	4.31076	-3.53219	0.000424257	0.000866719	-1.05218
TRAF4	-0.109707	5.7902	-3.59582	0.000333543	0.000758138	-0.748536		SERPIND1	0.188246	3.40565	3.50716	0.000465888	0.00124532	-0.995675		MYH6	0.087857	3.30434	3.53215	0.000424306	0.000866719	-1.05229
FST	0.185116	4.96398	3.59611	0.00033317	0.000757453	-0.747493		DGCR2	0.0941929	6.79552	3.50876	0.000463105	0.00123845	-0.99012		SFI1	-0.0944697	4.90607	-3.53377	0.000421737	0.000861808	-1.04664
RAB1B	0.0772808	7.62465	3.59811	0.000330645	0.000751927	-0.740412		TTC27	-0.0829773	6.22911	-3.51155	0.000458316	0.00122596	-0.980478		ADRB3	-0.099548	3.65606	-3.53461	0.000420416	0.000859276	-1.04372
MPP3	0.105388	4.612	3.59809	0.000330667	0.000751927	-0.740474		PLEKHO2	-0.117677	6.48033	-3.51405	0.000454055	0.00121487	-0.971814		TCAP	0.14434	4.15995	3.5352	0.000419486	0.000857542	-1.04167
XDH	-0.201593	5.21296	-3.59832	0.00033038	0.000751601	-0.739666		PPP3CC	-0.108566	5.19585	-3.5145	0.000453286	0.00121312	-0.970241		PNPLA3	0.140156	3.92127	3.53588	0.000418422	0.000855532	-1.0393
MAP2K6	-0.120187	4.59101	-3.59838	0.000330308	0.000751599	-0.739462		GABBR1	0.128307	5.10463	3.51459	0.000453135	0.00121303	-0.969932		TWIST1	-0.219809	5.10776	-3.53678	0.000417003	0.000852798	-1.03614
BMPR1B	0.150879	3.99325	3.59846	0.000330203	0.000751524	-0.739167		NID2	-0.181849	6.03968	-3.51463	0.000453068	0.00121303	-0.969795		TMEM147	0.112107	8.57065	3.53743	0.000415992	0.000850897	-1.03389
NOVA1	0.114131	3.66927	3.60093	0.000327107	0.000744639	-0.730396		KCNMB1	-0.294427	5.95869	-3.51523	0.000452057	0.00121076	-0.967724		HPSE2	-0.130361	3.42465	-3.53807	0.000414992	0.000849017	-1.03165
TM4SF1	0.191042	8.60238	3.60155	0.00032634	0.000743053	-0.728209		DCP2	-0.0863112	6.24476	-3.51712	0.000448884	0.00120257	-0.96119		PDZD8	0.146756	6.57881	3.53856	0.000414225	0.000847613	-1.02993
PWP2	-0.0833817	4.5987	-3.60181	0.000326011	0.000742466	-0.72727		FLNC	-0.329845	6.76929	-3.51873	0.000446182	0.00119563	-0.955587		RHOBTB2	-0.107938	5.25038	-3.53924	0.000413168	0.000845616	-1.02755
TTLL4	-0.0950918	5.38045	-3.60513	0.000321902	0.000733319	-0.715461		MGAM	-0.208894	3.82832	-3.52016	0.000443807	0.00118958	-0.950637		NANOG	-0.0809799	3.49816	-3.54273	0.000407776	0.000834743	-1.01533
IFT74	-0.122099	5.03718	-3.60512	0.000321924	0.000733319	-0.715524		SOCS5	-0.0899824	5.77646	-3.52079	0.00044276	0.00118707	-0.948446		SLC25A38	-0.0953812	6.63139	-3.54303	0.000407328	0.000833988	-1.01431
ZNF180	-0.0699467	4.45162	-3.60673	0.000319944	0.000729123	-0.709777		HPGD	-0.320961	6.42922	-3.52149	0.000441605	0.00118428	-0.946021		PARG	0.0847086	5.5048	3.54462	0.000404889	0.000829157	-1.00872
MAP4K2	0.141726	5.51125	3.60746	0.000319057	0.000727261	-0.707193		NPR1	-0.137283	4.73993	-3.5234	0.000438455	0.00117613	-0.939378		MRFAP1L1	-0.0824188	7.47082	-3.54483	0.000404569	0.000828663	-1.00799
NMUR1	0.101562	3.55948	3.60853	0.000317755	0.00072445	-0.703383		CDC34	0.0927665	6.68241	3.52371	0.000437945	0.00117507	-0.9383		BCL7A	0.0956213	5.12327	3.54498	0.000404346	0.000828388	-1.00747
GATM	-0.237547	6.09803	-3.60954	0.000316526	0.000721806	-0.699775		VPS13D	-0.0772842	5.19657	-3.52508	0.000435709	0.00116936	-0.933548		CUL4B	0.0813339	6.22923	3.54497	0.000404356	0.000828388	-1.0075
GDF3	0.0729219	3.9236	3.61041	0.000315474	0.000719564	-0.696675		STK17B	-0.115901	5.42938	-3.52601	0.000434198	0.00116561	-0.930325		SEMA3D	0.113769	3.21692	3.5451	0.000404165	0.000828321	-1.00706
TYROBP	0.201846	7.98807	3.61076	0.000315054	0.000718763	-0.695435		SMCHD1	-0.093435	5.6471	-3.52623	0.00043383	0.00116492	-0.929538		DNMT3L	0.0897649	3.33384	3.54613	0.000402594	0.000825263	-1.00343
MATK	0.106171	4.62832	3.61117	0.000314566	0.000717826	-0.69399		PRRG2	0.149703	5.97859	3.52628	0.00043376	0.00116492	-0.929388		NPY1R	-0.204139	3.46994	-3.54708	0.000401158	0.000822479	-1.00011
ICAM1	0.153509	6.05924	3.61116	0.000314575	0.000717826	-0.694018		HPX	0.0947938	4.2771	3.52735	0.000432021	0.00116066	-0.925662		OBSCN	0.120259	4.41108	3.54749	0.000400541	0.000821376	-0.998677
CCNE1	-0.205795	5.70476	-3.61145	0.000314228	0.000717347	-0.69299		FXYD5	0.16173	8.22598	3.52763	0.000431559	0.00115971	-0.924667		RND1	0.212996	5.23598	3.54851	0.000399013	0.000818402	-0.99512
LAIR2	-0.178441	5.10928	-3.61542	0.000309494	0.000706693	-0.678849		GLS2	-0.131266	3.64244	-3.5287	0.000429835	0.00115537	-0.920953		ZDHHC4	0.0900072	5.57986	3.54944	0.000397612	0.000815688	-0.991849
STAM	-0.083104	6.83591	-3.61551	0.000309384	0.000706596	-0.678519		MCCC1	-0.10494	6.84635	-3.52874	0.000429779	0.00115537	-0.920832		ATG5	0.100103	6.61446	3.55045	0.000396103	0.000812751	-0.98831
ZNF197	-0.065129	4.65344	-3.61648	0.000308235	0.000704124	-0.675052		HLA-E	-0.120133	9.4558	-3.52894	0.000429451	0.00115494	-0.920125		PLCB4	-0.233125	5.4244	-3.55081	0.000395569	0.000811815	-0.987056
DAXX	0.0681534	6.47562	3.61688	0.000307763	0.000703199	-0.673623		PEX19	0.0831685	6.66132	3.5296	0.000428397	0.0011524	-0.917844		UTY	-0.155471	4.19431	-3.55092	0.000395398	0.000811623	-0.986653
KPNA1	-0.0694598	6.31354	-3.61771	0.000306785	0.000701118	-0.670659		ASGR1	0.191969	4.39368	3.5303	0.000427266	0.00114965	-0.91539		PLEKHF2	0.110011	6.24607	3.551	0.000395281	0.000811542	-0.986378
C19orf53	0.0771832	8.30322	3.61846	0.000305902	0.000699252	-0.667974		SLC29A3	0.122648	6.1269	3.53041	0.000427085	0.00114946	-0.914997		AFF4	-0.102598	5.66364	-3.55156	0.000394446	0.000809986	-0.98441
PTPRR	-0.20122	4.5545	-3.61897	0.000305315	0.000698063	-0.666185		CBR3	-0.163672	5.70504	-3.53067	0.000426683	0.00114867	-0.914122		DNAJC17	0.106676	5.23252	3.55255	0.000392973	0.00080712	-0.980929
KLF13	0.102585	6.65593	3.61908	0.000305184	0.000698047	-0.665785		MCM7	0.143271	7.63352	3.53279	0.000423296	0.00113985	-0.906727		KLF4	-0.231958	7.30091	-3.55265	0.000392832	0.000806988	-0.980595
FOXD1	-0.24224	4.69129	-3.61903	0.000305242	0.000698047	-0.66596		PPP1R11	0.0780739	8.1227	3.53285	0.000423196	0.00113985	-0.906505		KLRC3	-0.126904	3.32477	-3.55447	0.000390148	0.000801632	-0.974216
ZNF813	-0.134415	4.31931	-3.61985	0.000304288	0.00069617	-0.663045		ILK	-0.13323	7.38998	-3.53326	0.000422552	0.00113843	-0.905092		CALCOCO2	-0.0907528	6.75834	-3.55752	0.00038568	0.000792606	-0.963495
PROS1	0.207943	6.64961	3.62107	0.000302866	0.000693067	-0.658681		GTF2A1	-0.055664	5.36602	-3.53385	0.000421615	0.00113619	-0.903031		DPM3	0.127524	7.39675	3.55798	0.000385006	0.000791376	-0.961868
GNE	0.200144	6.51834	3.62224	0.000301505	0.000690104	-0.654484		PLA2G7	-0.22929	6.12598	-3.53449	0.000420609	0.00113377	-0.900816		RAC1	0.0796461	9.23581	3.5593	0.000383104	0.000787621	-0.957258
TM2D1	-0.071738	6.38328	-3.623	0.000300627	0.000688244	-0.651767		RNF24	0.122923	5.94301	3.53667	0.000417175	0.00112481	-0.893206		EREG	0.23281	3.89007	3.5596	0.000382658	0.000786858	-0.956174
DEGS1	0.10568	7.69193	3.62308	0.000300543	0.000688203	-0.651508		GPSM2	0.133939	5.99488	3.53768	0.000415595	0.00112083	-0.889682		PBLD	-0.244924	5.77476	-3.55999	0.000382096	0.000785858	-0.954807
DHRS2	-0.297519	4.31494	-3.62448	0.000298929	0.000684657	-0.64649		CYHR1	0.084581	5.36611	3.53798	0.00041513	0.00111987	-0.888642		SAP30L	-0.0942015	5.78124	-3.56053	0.000381317	0.00078441	-0.952908
CCDC59	-0.0838076	7.12733	-3.62553	0.000297727	0.000682052	-0.642735		ZNF669	0.123539	5.29053	3.53859	0.000414182	0.0011176	-0.88652		PRX	-0.107707	3.82384	-3.56426	0.000375987	0.000773596	-0.939804
TRIM15	-0.198935	6.02055	-3.62701	0.000296037	0.000678329	-0.637431		GREM2	-0.254716	4.30148	-3.5386	0.00041416	0.0011176	-0.886472		RGS19	-0.138271	6.66518	-3.56456	0.000375557	0.000772864	-0.93874
RPUSD2	-0.0821621	6.12936	-3.62796	0.000294958	0.000676005	-0.63403		FAM3A	0.109635	6.79292	3.5387	0.000414012	0.0011176	-0.886138		TOE1	0.0880012	5.91043	3.56539	0.000374385	0.000770602	-0.935829
GOLPH3L	-0.102677	7.28635	-3.6283	0.000294576	0.000675276	-0.632821		APOBEC2	-0.184035	4.49635	-3.53944	0.00041285	0.00111487	-0.88353		BBS4	-0.0996752	5.57812	-3.56558	0.000374117	0.000770203	-0.935164
SNAI1	0.128197	4.77566	3.62956	0.000293154	0.000672164	-0.628312		KLC1	0.0891337	5.92543	3.53966	0.000412521	0.00111426	-0.88279		CARS2	0.102515	5.63447	3.56617	0.000373276	0.000768622	-0.933067
NCAM1	0.129032	4.11452	3.63008	0.000292567	0.000670964	-0.626443		FBN2	0.139594	4.06107	3.53975	0.000412372	0.00111415	-0.882454		GPR135	-0.0968763	3.54328	-3.56638	0.000372985	0.000768174	-0.932343
STK11	0.0813088	5.78546	3.63073	0.000291847	0.00066946	-0.624147		EIF3M	-0.0962223	7.4036	-3.54018	0.000411716	0.00111266	-0.880977		TNFRSF25	0.159307	5.4408	3.56673	0.000372485	0.000767294	-0.931092
PRPF39	-0.0826702	5.39035	-3.63294	0.000289372	0.000663928	-0.61621		CASP5	-0.189865	4.33164	-3.54034	0.000411468	0.00111228	-0.880417		PRR13	0.105482	8.96406	3.56692	0.000372221	0.000766966	-0.930434
S100B	0.167061	3.81842	3.63408	0.000288107	0.00066117	-0.612126		GZMM	-0.164239	4.20286	-3.5405	0.00041121	0.00111187	-0.879834		MAP1LC3C	-0.133238	3.65124	-3.5669	0.000372252	0.000766966	-0.930511
CBR3	0.151527	5.70504	3.6342	0.000287975	0.000661013	-0.6117		KSR1	0.0761637	4.69828	3.54109	0.000410306	0.00110971	-0.87779		PLK3	-0.123428	5.37415	-3.56748	0.000371436	0.000765584	-0.928466
POLD3	-0.116131	6.05573	-3.63652	0.000285422	0.000655296	-0.6034		HIP1	0.120334	5.09827	3.54193	0.00040901	0.00110649	-0.874854		NNT	0.142087	6.06506	3.56809	0.000370578	0.000763966	-0.926314
MAGED2	0.0999306	6.72774	3.63731	0.000284548	0.000653431	-0.600539		ABCA6	-0.153391	4.01773	-3.54324	0.000407	0.00110134	-0.87028		GADD45GIP1	0.0918898	5.54887	3.57047	0.000367256	0.000757266	-0.91793
ERCC6	-0.0619521	4.40017	-3.63808	0.000283707	0.000651644	-0.597781		PPP3CA	-0.105338	6.85422	-3.54326	0.000406964	0.00110134	-0.870197		CTDP1	-0.08455	5.45882	-3.571	0.000366521	0.0007559	-0.916065
MT1H	-0.289299	7.10764	-3.63932	0.000282357	0.000648684	-0.593333		BAZ2A	0.0635882	5.49397	3.54336	0.000406816	0.00110134	-0.86986		PTCH2	-0.143732	4.15117	-3.57253	0.000364406	0.000751685	-0.910676
CD320	-0.125942	6.64459	-3.63953	0.000282135	0.000648317	-0.592602		PRDX1	0.0942819	10.152	3.54402	0.000405814	0.00109898	-0.86757		CRABP2	0.31001	5.87899	3.57265	0.000364237	0.000751486	-0.910245
PRRG1	-0.150353	5.73634	-3.6401	0.000281515	0.000647034	-0.590551		MRPS10	0.0992627	7.6	3.54413	0.00040564	0.00109879	-0.867173		DPYS	-0.130865	3.37334	-3.57429	0.000361974	0.000746962	-0.90444
BAIAP2L2	-0.197203	6.48422	-3.6405	0.000281073	0.00064616	-0.589086		CDK8	-0.132703	5.73612	-3.54557	0.000403442	0.00109312	-0.862128		SRPRB	0.104783	7.77487	3.57478	0.000361309	0.000745737	-0.902728
WIPI2	0.0661917	6.25377	3.64209	0.000279367	0.00064238	-0.583411		TAS2R3	-0.0814049	3.32735	-3.54695	0.000401358	0.00108776	-0.857319		BCAT2	0.124336	6.25502	3.57609	0.000359514	0.000742179	-0.898091
PDE3A	0.16926	4.68935	3.64247	0.000278949	0.000641558	-0.582014		BMX	-0.155672	3.90023	-3.54772	0.000400192	0.00108488	-0.854616		DLGAP1	0.0901567	3.42892	3.57715	0.000358069	0.000739342	-0.89434
ERAP1	-0.0957815	5.52065	-3.64361	0.000277734	0.000638904	-0.577944		BRCC3	-0.103061	6.37609	-3.54783	0.000400024	0.0010847	-0.854225		SLC27A5	0.138322	4.81228	3.57796	0.000356969	0.000737216	-0.891476
TBC1D9	0.13831	6.16311	3.64388	0.000277445	0.000638382	-0.576974		SLC1A7	0.142943	4.17232	3.54801	0.000399762	0.00108427	-0.853617		TMEM40	0.14444	3.62709	3.5784	0.00035638	0.000736144	-0.889936
ATP6V1G2	0.0878578	3.98943	3.64388	0.000277446	0.000638382	-0.576977		PYGL	0.190419	5.6091	3.54816	0.000399539	0.00108395	-0.853099		TRAF3IP1	0.0744161	5.16358	3.57966	0.000354678	0.000732773	-0.885478
GABARAP	0.0758748	7.9106	3.64521	0.000276025	0.000635392	-0.57219		KIF5A	0.0867421	4.14145	3.54849	0.000399031	0.00108285	-0.851917		SMNDC1	0.108179	7.14072	3.58	0.000354218	0.000731967	-0.88427
REG1A	-0.643899	8.1058	-3.64722	0.00027389	0.000630615	-0.56495		PPFIBP2	-0.159779	6.85126	-3.54866	0.000398788	0.00108247	-0.851352		IKZF5	0.0893938	5.49221	3.58084	0.000353098	0.000729795	-0.881319
CD247	0.162776	5.72922	3.64896	0.000272059	0.000626536	-0.558693		NPM1	-0.0801117	7.96532	-3.54881	0.00039856	0.00108213	-0.850822		SNW1	0.0716432	6.91586	3.58108	0.000352768	0.000729258	-0.88045
MYL5	-0.108893	5.243	-3.64917	0.000271836	0.00062616	-0.557929		RETSAT	-0.137068	7.09602	-3.55062	0.000395846	0.00107504	-0.844476		PRDM8	-0.155648	4.13337	-3.58151	0.000352199	0.000728226	-0.878947
EIF1B	-0.0986453	7.2057	-3.64938	0.000271616	0.00062579	-0.557173		MSI1	0.182628	3.76542	3.55079	0.000395602	0.00107466	-0.843903		KCTD2	-0.08079	5.8386	-3.58162	0.000352052	0.000728065	-0.878557
CD69	0.201369	5.53928	3.65073	0.000270203	0.000622674	-0.552312		FUT2	-0.205071	6.89845	-3.55178	0.000394127	0.00107093	-0.840434		MICAL1	-0.145259	6.38922	-3.58167	0.000351979	0.000728058	-0.878364
SHOX2	0.111543	3.72105	3.65303	0.000267818	0.000617313	-0.544043		NR2E1	0.101736	3.41718	3.55212	0.000393612	0.0010698	-0.839219		NUP188	0.103028	5.91916	3.58177	0.000351855	0.000727945	-0.878036
RNF216	0.0866441	6.00837	3.65397	0.000266847	0.000615209	-0.540654		DDR2	-0.213318	6.00238	-3.55321	0.000392007	0.00106572	-0.835424		SATB1	-0.149875	5.25852	-3.58394	0.000348959	0.000722096	-0.870337
POLL	0.0899936	5.01266	3.65404	0.000266775	0.000615178	-0.540403		PICALM	-0.0863408	7.25957	-3.55352	0.000391537	0.00106472	-0.834311		POU3F2	0.101138	3.38332	3.58567	0.000346671	0.000717504	-0.864211
RHOH	0.136553	4.83935	3.65481	0.000265985	0.000613493	-0.537638		DIS3	-0.0832563	5.47311	-3.5536	0.000391427	0.00106469	-0.834048		N4BP2L1	-0.116604	4.83671	-3.58573	0.000346593	0.000717483	-0.864
ECHDC2	0.146823	6.94758	3.65494	0.000265853	0.000613322	-0.537174		KCNC3	0.0985988	3.9109	3.55591	0.00038803	0.00105573	-0.825952		CDK5	0.126488	5.97093	3.5862	0.000345976	0.000716347	-0.86234
ST8SIA1	0.0971262	3.50456	3.65531	0.000265465	0.000612563	-0.535814		CST7	-0.201897	5.88357	-3.55621	0.000387591	0.00105481	-0.8249		TAC3	-0.173607	4.8937	-3.58738	0.000344425	0.000713278	-0.858156
CLIC3	0.240619	5.49313	3.65601	0.000264753	0.000611053	-0.533307		OSBPL8	-0.107519	6.62342	-3.55888	0.000383702	0.0010445	-0.815534		DHODH	0.0774223	4.31238	3.58757	0.000344181	0.000712912	-0.857494
NLGN1	0.133555	3.46484	3.65617	0.000264586	0.000610803	-0.53272		AP1S2	-0.166555	6.51834	-3.56014	0.000381889	0.00103983	-0.811134		ACOX2	-0.215524	5.41468	-3.58808	0.000343513	0.00071167	-0.855685
CAPZA1	-0.117209	7.3666	-3.65663	0.000264122	0.000609866	-0.531082		SLC37A4	0.140329	6.51711	3.56074	0.000381013	0.00103771	-0.809		SLC25A17	0.0856575	5.54048	3.59017	0.000340796	0.000706181	-0.848288
STAC	0.114533	4.57545	3.6575	0.000263231	0.000607943	-0.527931		BIRC7	0.145558	4.32612	3.56145	0.000379999	0.00103522	-0.806523		INTS9	-0.0945753	6.25992	-3.59078	0.000340009	0.000704688	-0.846132
GUCA2A	-0.248195	4.54744	-3.65761	0.000263121	0.000607823	-0.527541		ZNF701	0.112905	4.82951	3.56203	0.000379171	0.00103323	-0.804497		NQO2	0.137044	5.85371	3.59085	0.000339914	0.000704631	-0.845873
CNP	0.0753898	6.05989	3.65831	0.000262406	0.000606304	-0.525002		TNNI3	0.190157	4.17716	3.56237	0.000378673	0.00103215	-0.803277		ZBTB5	0.0956941	6.24105	3.59119	0.000339472	0.000703854	-0.84466
ACADS	-0.12453	6.16529	-3.66014	0.000260559	0.000602169	-0.518412		MUC6	-0.416779	5.33138	-3.5633	0.000377345	0.00102879	-0.800012		EDN3	0.243371	4.30412	3.59131	0.000339323	0.000703685	-0.844252
STAG1	-0.085469	6.18519	-3.66273	0.000257964	0.000596303	-0.509074		FAM124B	-0.14722	4.3053	-3.56345	0.000377139	0.0010285	-0.799505		BRMS1	0.102508	7.38058	3.59161	0.000338927	0.000703003	-0.843164
BAZ2A	0.0591237	5.49397	3.66302	0.000257667	0.000595749	-0.508002		NME7	0.1218	6.11141	3.56375	0.000376714	0.00102761	-0.798456		RNGTT	0.0877553	5.91422	3.59244	0.000337864	0.000700935	-0.840235
HNMT	-0.105866	5.93878	-3.66315	0.000257537	0.000595579	-0.507531		SLC6A9	0.128164	4.39273	3.56384	0.000376581	0.00102751	-0.79813		MYH7B	0.130585	3.43753	3.59352	0.000336472	0.000698185	-0.836388
MIA2	-0.103716	3.60945	-3.66433	0.000256369	0.000593008	-0.503288		DCN	-0.242539	8.21517	-3.56472	0.000375328	0.00102436	-0.795032		CUL7	0.0992696	5.4662	3.59421	0.000335593	0.0006965	-0.833951
DDX46	-0.0732525	6.86755	-3.66605	0.000254661	0.000589188	-0.497054		GGNBP2	0.0662214	6.88623	3.56508	0.000374825	0.00102325	-0.793786		GRK4	-0.0811001	3.68959	-3.59523	0.000334299	0.000693952	-0.830352
CDKAL1	-0.131865	4.65077	-3.66622	0.000254494	0.000588932	-0.496442		EBAG9	-0.0964088	7.12502	-3.56545	0.000374295	0.00102207	-0.792471		ARHGAP19	0.0995624	5.18531	3.59549	0.000333967	0.0006934	-0.829427
PRKCZ	-0.127871	6.16859	-3.66655	0.000254173	0.000588318	-0.495263		OSBPL7	-0.152777	5.40818	-3.56563	0.000374036	0.00102163	-0.791828		FOXRED2	0.159026	5.54779	3.59581	0.000333551	0.000692674	-0.828266
VPS52	0.0724419	7.32818	3.6667	0.000254027	0.000588112	-0.494729		PDGFRA	-0.189574	6.10246	-3.56579	0.000373809	0.00102128	-0.791263		LSG1	0.103062	6.46168	3.59696	0.000332094	0.000689784	-0.824184
CCL17	0.143136	3.96232	3.66707	0.000253662	0.000587395	-0.493385		MUC2	-0.422705	5.18453	-3.56659	0.000372685	0.00101847	-0.788465		CREB1	-0.10426	7.0868	-3.59773	0.00033113	0.000687918	-0.821475
FAM149A	0.174434	4.82575	3.67251	0.00024836	0.000575244	-0.473675		ZKSCAN4	0.101311	5.27672	3.56715	0.0003719	0.00101659	-0.786505		PSD3	-0.139965	5.14272	-3.59855	0.000330094	0.000685923	-0.818555
ZNF35	-0.0738548	5.6155	-3.67293	0.000247958	0.00057444	-0.472164		SHB	0.122849	6.0192	3.56757	0.000371305	0.00101523	-0.785018		RAI14	-0.163013	7.38206	-3.59854	0.000330104	0.000685923	-0.818584
SEPHS2	-0.140361	8.09735	-3.67376	0.000247164	0.000572729	-0.469173		LTB4R	0.121838	4.7471	3.5678	0.00037099	0.00101463	-0.784231		TTF1	0.0785591	5.82662	3.60136	0.000326572	0.000678854	-0.80856
KIAA0513	0.136018	5.17514	3.6741	0.000246833	0.000572087	-0.467921		GPR176	0.108015	4.66327	3.56942	0.000368716	0.00100868	-0.778516		ERMP1	0.147348	6.64289	3.60252	0.00032513	0.000675989	-0.804434
NPEPPS	-0.0723056	6.34945	-3.6754	0.000245595	0.000569344	-0.463228		CKAP2	0.144544	5.93617	3.57026	0.00036755	0.00100575	-0.775573		RBM7	0.108539	6.2231	3.60509	0.000321953	0.000669517	-0.795283
CA8	-0.214135	4.69448	-3.67676	0.000244298	0.000566462	-0.458287		KLK12	0.20404	4.42995	3.57053	0.000367167	0.00100496	-0.774605		CSRP2	-0.190881	6.16136	-3.60572	0.000321186	0.000668054	-0.793059
CD209	0.147331	4.99351	3.67721	0.000243876	0.000565608	-0.456671		NDRG4	0.144043	4.29086	3.57133	0.000366054	0.00100218	-0.771783		BST1	-0.179741	4.72951	-3.60728	0.000319273	0.000664208	-0.787491
RBM38	0.130456	6.64029	3.67891	0.000242264	0.000562028	-0.450484		LRRC37A3	0.0723192	4.10029	3.57181	0.000365388	0.00100062	-0.77009		POLR1B	0.0966492	5.92881	3.60746	0.000319061	0.000663897	-0.78687
CDR2L	0.160052	7.38597	3.6789	0.000242279	0.000562028	-0.450539		GGTLC1	0.0884869	4.40362	3.57245	0.000364511	0.000998477	-0.767858		GTF2H1	0.0827337	6.07696	3.60846	0.000317832	0.000661472	-0.783273
PTTG1IP	0.082531	9.36058	3.67935	0.000241855	0.000561295	-0.448908		MDFI	0.173451	5.13206	3.57259	0.000364311	0.00099819	-0.767347		RANBP6	-0.114249	5.69764	-3.60926	0.000316868	0.000659596	-0.780441
EVI2B	0.192414	6.21425	3.67975	0.000241481	0.00056055	-0.447461		INTS9	-0.0902726	6.25992	-3.57286	0.000363944	0.000997446	-0.766411		SCCPDH	0.122239	6.58734	3.61021	0.000315716	0.000657329	-0.777046
YEATS2	0.0803183	5.98875	3.68105	0.000240261	0.000557842	-0.442735		YBX2	0.223631	5.45709	3.57359	0.000362942	0.000994958	-0.763847		ATMIN	-0.07726	6.18273	-3.61242	0.000313066	0.000651942	-0.769189
ZNF12	-0.0903494	6.27914	-3.68115	0.000240168	0.00055775	-0.442373		SPEN	0.0804645	6.97711	3.574	0.000362382	0.000993682	-0.762411		PSORS1C2	0.129234	3.9284	3.61267	0.000312759	0.000651432	-0.768274
SIRPA	0.127407	6.52038	3.68132	0.000240012	0.00055751	-0.441765		STAG2	-0.0983756	7.00267	-3.57503	0.000360969	0.000990068	-0.758782		ELMO2	0.0870206	5.89463	3.613	0.000312365	0.000650739	-0.767097
WDR91	0.0900477	4.86372	3.68172	0.000239635	0.000556758	-0.440299		E2F2	0.160397	5.43535	3.57662	0.000358795	0.000984361	-0.753165		ATRN	0.122071	6.12121	3.61384	0.00031137	0.000648796	-0.764123
CAMP	0.13279	4.22403	3.6823	0.000239097	0.000555631	-0.4382		DDOST	0.0905123	9.02186	3.57732	0.000357837	0.000981992	-0.750681		UNC5B	-0.125797	5.6564	-3.61771	0.000306785	0.000639368	-0.75029
BCR	0.0754498	5.63383	3.6826	0.000238817	0.000555104	-0.437108		CCL21	-0.315965	6.30487	-3.5776	0.000357463	0.000981221	-0.749708		PDGFRL	-0.27799	5.11192	-3.618	0.00030645	0.000638798	-0.749271
SUMO1	-0.0839296	6.76003	-3.68326	0.000238203	0.000553799	-0.434703		KCNAB1	-0.0987841	4.05206	-3.57788	0.00035708	0.000980426	-0.748711		CYP3A5	-0.327161	6.93506	-3.61992	0.000304205	0.000634244	-0.742415
ZNF394	0.133855	6.51951	3.68431	0.000237237	0.000551677	-0.430912		CASS4	-0.0881239	3.51084	-3.57799	0.000356935	0.000980286	-0.748335		SDF4	0.100253	7.84464	3.62375	0.000299772	0.000625126	-0.728724
PRSS2	-0.377917	6.03141	-3.68519	0.000236421	0.000549901	-0.427696		KCNG1	0.134161	3.83701	3.57904	0.000355515	0.000976642	-0.74463		PREPL	0.0945504	6.31093	3.62397	0.000299517	0.000624719	-0.727932
CASD1	-0.091482	4.8937	-3.6853	0.000236318	0.000549783	-0.427288		STON1	-0.217968	4.94648	-3.57978	0.000354519	0.000974159	-0.74202		BAALC	-0.125418	3.56924	-3.62405	0.000299418	0.000624636	-0.727622
PRUNE2	0.270833	4.97453	3.68764	0.000234174	0.000544915	-0.418777		ACADVL	-0.0991251	8.39473	-3.58035	0.000353755	0.000972317	-0.740016		INTS1	0.105698	6.47404	3.62616	0.000297013	0.000619743	-0.720102
TCL1B	0.0768487	3.99965	3.68804	0.000233811	0.000544191	-0.417329		NEIL3	0.131097	4.35946	3.58064	0.000353361	0.000971488	-0.738979		STAU2	0.0975203	5.71811	3.62765	0.000295316	0.000616324	-0.714755
WTAP	-0.0639491	6.48516	-3.68938	0.000232594	0.000541523	-0.41246		SMPD3	-0.193541	5.16246	-3.5815	0.000352216	0.000968593	-0.735961		FKBP6	0.0920928	3.78925	3.62857	0.00029427	0.000614263	-0.711446
BNIP2	0.104901	6.5617	3.68936	0.000232613	0.000541523	-0.412533		DOK5	-0.130298	4.6618	-3.58287	0.00035038	0.000963798	-0.731103		DBT	-0.0899957	5.78189	-3.63316	0.000289133	0.000603661	-0.695017
TRIM31	-0.277259	6.51645	-3.6903	0.000231764	0.000539788	-0.409123		GSN	-0.161947	6.92678	-3.58505	0.000347498	0.000956122	-0.723425		IDH3A	0.112957	6.22053	3.6339	0.000288309	0.00060206	-0.692354
HSD17B8	-0.120012	6.55021	-3.69147	0.000230712	0.000537457	-0.404873		TRA2A	0.088226	6.58779	3.58617	0.000346017	0.000952295	-0.719452		UNC50	0.0848266	7.79562	3.63452	0.000287618	0.000600737	-0.690117
PRKAA2	0.161458	3.85702	3.6923	0.000229967	0.00053584	-0.401853		LETM1	-0.102125	5.6341	-3.58781	0.000343868	0.00094663	-0.71366		CNGA3	-0.154374	3.09357	-3.63462	0.000287516	0.000600643	-0.689785
HYI	0.0791015	5.49227	3.69249	0.000229797	0.000535563	-0.401164		ANAPC10	-0.0952348	5.57146	-3.58952	0.000341638	0.000940738	-0.707609		THSD4	-0.141234	4.37222	-3.63469	0.000287434	0.000600592	-0.689519
SULF1	0.279866	7.77634	3.69349	0.000228903	0.000533598	-0.397523		CYCS	-0.114722	7.78325	-3.59134	0.000339277	0.000934484	-0.701162		SCG2	-0.279269	4.58724	-3.63629	0.000285675	0.000597035	-0.683791
POPDC2	0.228587	4.55096	3.69536	0.000227237	0.000529832	-0.390701		SNTB1	0.202181	5.31596	3.59293	0.000337239	0.000929112	-0.695557		TBL1XR1	0.131649	6.54273	3.6388	0.000282925	0.000591406	-0.674766
UBE2A	-0.0824269	7.53056	-3.69602	0.000226654	0.000528589	-0.388301		TEX12	-0.097069	2.954	-3.59334	0.000336702	0.000927879	-0.694077		DEFA6	0.446797	4.54444	3.63927	0.000282411	0.000590461	-0.673071
RAB11A	-0.0807082	8.49024	-3.69653	0.000226201	0.000527652	-0.386435		SEC24C	0.100501	7.47812	3.59362	0.000336346	0.00092714	-0.693092		SLC6A20	0.273597	4.81295	3.63927	0.000282416	0.000590461	-0.673087
ZNF24	-0.0778644	6.00516	-3.69746	0.00022538	0.000525854	-0.38304		LUC7L	-0.0853423	5.7607	-3.59364	0.000336321	0.00092714	-0.693022		ZNF286A	0.093044	4.36412	3.64044	0.000281146	0.00058804	-0.668881
GZMH	0.227842	5.62991	3.69785	0.000225042	0.000525181	-0.381636		CLU	-0.251312	6.2665	-3.59384	0.000336065	0.000926853	-0.692314		STAG3	0.146146	4.62767	3.64056	0.000281013	0.000587879	-0.66844
LRP5	0.12718	6.54817	3.69891	0.00022411	0.000523123	-0.377762		PTGER3	-0.138225	4.01358	-3.59425	0.000335549	0.000925674	-0.690886		BSN	0.130073	3.73386	3.64105	0.00028048	0.00058688	-0.666666
IRS1	0.144539	5.79611	3.70056	0.000222673	0.000519884	-0.371753		ZNF135	-0.1103	3.88362	-3.59582	0.000333544	0.000920384	-0.685311		SLC38A4	0.159681	3.14122	3.64306	0.000278318	0.000582473	-0.659447
ST14	-0.170164	7.36957	-3.70095	0.000222327	0.000519193	-0.370304		CTSC	-0.150985	7.56148	-3.59585	0.000333498	0.000920384	-0.685183		ZNF248	-0.113585	5.08365	-3.64393	0.00027739	0.000580647	-0.656329
C5AR1	0.173327	5.76295	3.70115	0.000222158	0.000518912	-0.36959		CRTC1	0.0927184	5.21722	3.59598	0.000333346	0.000920322	-0.684758		GOLGA2	-0.0971738	6.38121	-3.64579	0.000275402	0.000576643	-0.649617
MID1	-0.118831	6.04293	-3.70403	0.00021967	0.000513216	-0.359073		GPD2	-0.101241	5.29864	-3.59622	0.000333038	0.000919716	-0.6839		LMO7	0.182822	5.48507	3.64578	0.000275422	0.000576643	-0.649685
HK3	0.155161	4.58153	3.70644	0.000217608	0.000508513	-0.350264		MATK	-0.117592	4.62832	-3.59732	0.000331647	0.000916114	-0.680006		CHGB	0.316449	4.32567	3.64699	0.000274141	0.000574189	-0.645332
HOXD9	0.101429	4.06242	3.70652	0.000217544	0.000508475	-0.349986		TNPO1	-0.0797653	7.02425	-3.59804	0.000330732	0.000913829	-0.677437		TTC19	-0.110068	7.29548	-3.64722	0.000273895	0.000573789	-0.644496
KLK15	-0.0938458	3.476	-3.70826	0.000216071	0.000505144	-0.343639		RAB2A	-0.0865209	7.27753	-3.60211	0.000325643	0.000900004	-0.663011		LMBR1L	-0.0835417	5.54306	-3.64893	0.000272092	0.000570126	-0.638331
GOLT1B	-0.114329	6.6705	-3.70887	0.000215551	0.000504043	-0.341392		CBX6	0.204411	6.77986	3.60272	0.00032488	0.000898133	-0.66083		FCHO1	0.170562	4.93963	3.65054	0.00027041	0.000566715	-0.632544
CFD	0.274306	7.36368	3.70962	0.000214917	0.000502673	-0.33864		ASRGL1	0.170022	5.69307	3.60287	0.0003247	0.000897871	-0.660313		ERLIN2	0.108532	6.14339	3.65339	0.000267452	0.000560627	-0.622274
HIGD2A	-0.0814067	8.22313	-3.71062	0.000214076	0.000500817	-0.334976		PHKA2	0.113806	5.87853	3.60299	0.000324552	0.000897698	-0.659889		MGLL	-0.191979	6.99741	-3.65409	0.000266729	0.000559224	-0.619748
SLC39A6	-0.113541	6.48971	-3.71222	0.000212739	0.000497799	-0.329122		FERMT1	-0.226107	7.09126	-3.60299	0.000324543	0.000897698	-0.659864		ITPK1	-0.121088	6.53283	-3.65434	0.000266463	0.000558777	-0.618815
POP5	-0.0959926	6.80952	-3.71513	0.000210331	0.000492274	-0.318485		CORO1C	-0.136246	7.71206	-3.60401	0.000323288	0.000894675	-0.65626		TRIM29	0.31658	5.40414	3.65482	0.000265973	0.000557862	-0.617099
CSNK1D	0.0700196	6.76993	3.71633	0.000209344	0.000490074	-0.314091		TNFRSF21	0.165977	8.55967	3.6045	0.000322678	0.000893221	-0.654501		ERCC8	0.0756735	4.47452	3.65536	0.000265414	0.0005568	-0.615133
PKIA	0.166383	4.49975	3.71668	0.000209056	0.000489509	-0.312805		LSM12	0.0886222	6.35943	3.60515	0.000321888	0.000891272	-0.652222		ALKBH4	0.100369	5.28625	3.65701	0.000263732	0.000553384	-0.609201
CD2	0.210244	6.72975	3.71721	0.000208621	0.000488599	-0.310857		COL9A1	0.182215	4.12199	3.60529	0.000321715	0.000891027	-0.651721		HEXIM1	-0.0961269	6.03247	-3.66023	0.000260467	0.000546642	-0.597568
PLK3	0.110993	5.37415	3.71821	0.000207804	0.000486795	-0.307192		DAAM2	-0.200435	5.44636	-3.6074	0.000319123	0.000884081	-0.644194		IBSP	0.184482	3.8198	3.66149	0.000259203	0.000544097	-0.593025
CDC37L1	-0.0983476	5.10313	-3.71947	0.000206779	0.000484503	-0.302574		FCGR2C	-0.131735	4.63669	-3.60748	0.000319033	0.000884067	-0.643933		RFNG	-0.0983497	6.43578	-3.66231	0.000258381	0.000542481	-0.590059
F8	0.121898	4.78177	3.7204	0.000206027	0.000482847	-0.299165		MTHFSD	0.0760344	4.6761	3.60807	0.000318308	0.00088229	-0.641815		ACSM1	-0.100036	3.26701	-3.66437	0.00025633	0.000538282	-0.582616
IL17B	0.113219	3.50119	3.72111	0.000205451	0.000481606	-0.296551		CCDC121	-0.0903198	3.99568	-3.60939	0.000316716	0.000878109	-0.637149		ZNF133	0.104257	5.62759	3.66791	0.000252831	0.000531042	-0.569783
ANKRD28	0.0842818	5.99021	3.72188	0.000204837	0.000480275	-0.293754		SMU1	-0.0800782	5.85376	-3.61083	0.000314973	0.00087351	-0.632016		FAM98A	-0.099607	6.96643	-3.66846	0.000252301	0.000530034	-0.567823
ZBED1	0.10179	7.42214	3.72406	0.000203086	0.000476274	-0.285728		KRT16	0.338056	4.27042	3.61168	0.000313946	0.000870891	-0.628976		TNPO2	-0.0911572	6.83404	-3.67138	0.000249459	0.000524168	-0.55724
CLEC10A	0.168953	4.5896	3.72448	0.000202754	0.000475602	-0.2842		SLC30A10	0.148475	3.2587	3.61218	0.000313352	0.000869474	-0.627214		DHX40	0.104153	6.45948	3.67187	0.000248978	0.000523262	-0.555438
ARMCX6	0.108982	5.98649	3.72677	0.000200935	0.000471642	-0.27578		DNASE2B	-0.140244	3.34454	-3.61306	0.000312301	0.000866786	-0.624087		RBMS1	-0.16013	6.67681	-3.67219	0.000248671	0.000522723	-0.554288
MAFF	0.123562	6.44786	3.72668	0.00020101	0.000471642	-0.276125		TGFB3	-0.180692	5.63419	-3.61515	0.00030981	0.000860101	-0.616635		MDH1	0.0914401	8.94599	3.67265	0.000248233	0.000521906	-0.552639
NFAT5	0.119091	5.64201	3.72667	0.00020102	0.000471642	-0.276175		DPP6	-0.120181	3.86143	-3.6161	0.000308683	0.000857198	-0.613242		ACTN2	-0.143151	3.87265	-3.67421	0.00024673	0.000518923	-0.546965
PPM1H	-0.154038	5.48268	-3.72698	0.000200775	0.000471383	-0.275035		ZFAND5	-0.076311	7.79785	-3.61724	0.000307346	0.00085371	-0.609201		COG2	0.0869744	6.31994	3.67418	0.000246764	0.000518923	-0.547096
EIF4G3	0.0845913	6.4688	3.72733	0.000200499	0.000470841	-0.27375		CEACAM21	-0.113586	4.13665	-3.61777	0.000306714	0.000852181	-0.607285		HSD17B4	-0.0991273	7.16362	-3.67438	0.000246572	0.000518726	-0.546368
ABHD6	-0.0904799	5.25701	-3.72914	0.000199071	0.000467591	-0.267065		CETP	-0.175786	4.1754	-3.61795	0.0003065	0.000851814	-0.606638		PXMP2	0.166002	6.56223	3.67573	0.000245278	0.000516116	-0.541454
CRIPT	-0.0812123	6.20357	-3.72975	0.000198597	0.000466582	-0.264836		P2RX4	0.125399	6.50158	3.61814	0.000306286	0.000851444	-0.605986		SMAP1	0.116471	6.89201	3.67573	0.000245282	0.000516116	-0.541468
TBXAS1	0.149108	5.45569	3.73433	0.00019505	0.000458398	-0.247992		PEF1	0.0725302	7.48477	3.61867	0.000305667	0.000849947	-0.604102		TM4SF20	0.475891	5.39908	3.6766	0.000244455	0.000514582	-0.538312
LDHA	-0.105234	10.297	-3.7343	0.00019507	0.000458398	-0.248086		IL1R1	-0.165264	6.06724	-3.61879	0.000305522	0.000849771	-0.603662		ERCC5	-0.107835	6.64247	-3.67753	0.000243573	0.000512828	-0.534935
SHOC2	-0.0905062	6.88787	-3.73728	0.000192799	0.000453267	-0.237141		POLR1E	-0.0966695	5.9419	-3.61886	0.000305443	0.000849771	-0.603421		CUTA	0.0990604	8.66234	3.67774	0.000243371	0.000512587	-0.534161
CHL1	0.151566	3.76555	3.7375	0.000192627	0.000452962	-0.236304		COPB2	0.088908	7.72851	3.61983	0.000304301	0.000846825	-0.599936		PVALB	-0.129572	3.63157	-3.6777	0.000243409	0.000512587	-0.534307
GSS	-0.10249	7.41925	-3.73784	0.000192375	0.000452471	-0.23508		NCBP2	0.0950836	6.81803	3.62004	0.000304063	0.000846388	-0.599208		UCP2	-0.19101	7.58351	-3.67911	0.000242077	0.000509987	-0.529182
NIN	0.0995488	4.66567	3.73912	0.000191405	0.000450291	-0.230354		SH3GL3	0.0976435	3.752	3.62043	0.000303602	0.000845329	-0.597796		TTBK2	-0.0830339	3.88743	-3.67937	0.000241836	0.000509643	-0.52825
PIK3C2A	-0.0862186	6.07722	-3.73971	0.000190958	0.000449341	-0.228169		SIT1	-0.179756	4.97765	-3.62057	0.000303446	0.000845117	-0.597314		BCL2L11	0.100123	4.93064	3.67934	0.000241865	0.000509643	-0.528363
UBE2H	-0.0857646	6.61594	-3.74006	0.000190699	0.000448831	-0.226898		CHD3	-0.110461	6.08823	-3.62124	0.000302663	0.000843162	-0.594912		RAB3A	-0.12978	4.66146	-3.68064	0.000240646	0.000507278	-0.523642
ZNF281	0.0965472	6.41322	3.74063	0.000190268	0.000447918	-0.224783		TPD52	-0.166196	7.08718	-3.62185	0.000301953	0.000841408	-0.592726		NSMAF	-0.0961121	6.45739	-3.68158	0.000239763	0.000505518	-0.520208
VPS11	0.0640936	6.0796	3.74184	0.000189366	0.000445894	-0.220338		CHRDL1	-0.294927	4.9213	-3.6226	0.000301087	0.000839218	-0.590052		NGLY1	-0.0887057	6.14527	-3.68328	0.000238184	0.000502289	-0.514033
FUCA1	-0.117068	7.80285	-3.74246	0.000188902	0.000444903	-0.218048		TLR6	-0.112201	4.07375	-3.62363	0.000299908	0.000836153	-0.586399		USP36	-0.0992637	5.36838	-3.6836	0.00023789	0.000501793	-0.512881
CDH2	0.178317	4.71679	3.74352	0.000188111	0.000443138	-0.21412		ABL2	0.0762931	5.14027	3.62389	0.000299606	0.000835533	-0.58546		BRIP1	0.126281	4.2118	3.68359	0.0002379	0.000501793	-0.512921
FECH	-0.0878844	5.23633	-3.74579	0.000186435	0.000439289	-0.205752		PKNOX2	-0.0952747	4.20257	-3.62453	0.000298876	0.000833719	-0.58319		TRPM2	0.144525	5.29738	3.68633	0.000235374	0.000496741	-0.502943
STXBP1	0.176484	5.83198	3.74586	0.000186379	0.000439255	-0.205469		APH1A	0.100645	7.52634	3.62532	0.000297962	0.000831392	-0.58034		AASS	-0.127214	4.25229	-3.68629	0.00023541	0.000496741	-0.503089
USP53	-0.0900861	4.83596	-3.7466	0.000185838	0.00043808	-0.202754		IBSP	0.175258	3.8198	3.62602	0.000297171	0.000829406	-0.577865		BMPR1A	-0.11504	5.81863	-3.68692	0.000234833	0.000495721	-0.500792
TACR2	0.310253	4.74452	3.747	0.000185546	0.000437489	-0.20128		CALML5	0.209577	3.72917	3.62619	0.000296973	0.000829071	-0.577242		PLXNB2	-0.123914	7.52386	-3.68766	0.00023416	0.000494401	-0.498113
TCEAL2	0.334959	4.6933	3.74714	0.000185445	0.000437351	-0.200775		LYPD1	0.194043	3.9185	3.62634	0.000296806	0.000828826	-0.576718		GLUD2	0.102408	4.7112	3.6886	0.000233303	0.000492691	-0.494686
SLC1A3	0.1788	5.24516	3.74724	0.000185368	0.000437267	-0.200386		ZNF821	0.10029	4.69049	3.62863	0.000294209	0.000821794	-0.568538		ARMCX5	0.10464	5.624	3.68865	0.000233255	0.000492689	-0.494494
SH3BGRL3	0.118349	8.84132	3.74869	0.000184307	0.000434863	-0.195018		IGFBP5	-0.214698	7.99483	-3.62915	0.000293623	0.000820375	-0.56668		HEPH	-0.257271	6.05339	-3.69009	0.000231951	0.000490032	-0.489254
TNFRSF25	0.144482	5.4408	3.74919	0.000183945	0.000434105	-0.193177		GINS4	0.132376	4.6178	3.62944	0.000293291	0.000819667	-0.565628		DYNC1LI1	0.0783012	5.72184	3.69052	0.000231565	0.000489315	-0.487696
PIGK	-0.0913911	6.18109	-3.74958	0.000183667	0.000433547	-0.191764		MAPK10	-0.113389	4.31693	-3.62949	0.000293233	0.000819667	-0.565443		CDH19	-0.196389	3.8068	-3.69149	0.000230689	0.000487562	-0.484154
PLXNB3	0.162427	4.12018	3.75013	0.000183265	0.000432695	-0.189712		FMO1	-0.206168	4.75398	-3.63014	0.000292506	0.000817908	-0.563131		SLC2A10	-0.245965	6.43758	-3.69171	0.000230493	0.000487247	-0.483361
FLAD1	-0.0890591	6.517	-3.75049	0.000183003	0.000432174	-0.188376		FOXC1	0.23715	6.80205	3.63135	0.000291146	0.000814322	-0.558791		AHSG	0.154704	3.7299	3.69179	0.000230426	0.000487204	-0.48309
HNRNPA3P1	-0.100229	3.56227	-3.75067	0.000182877	0.000431974	-0.187732		HPCA	0.108987	3.95842	3.63446	0.000287691	0.000804873	-0.547675		ZNF81	0.0760995	3.72248	3.69194	0.000230288	0.000487011	-0.48253
SLC11A2	-0.11361	6.85838	-3.75111	0.000182556	0.000431313	-0.186088		ZNF574	0.0989662	5.67599	3.63483	0.000287284	0.000803951	-0.546358		NEDD8	0.0825175	8.4599	3.69545	0.000227158	0.000480488	-0.469738
FAM98A	-0.0878914	6.96643	-3.7517	0.000182132	0.000430408	-0.183913		ZNF747	-0.0825967	5.28057	-3.6364	0.000285548	0.000799306	-0.540713		PHF7	-0.07536	4.19106	-3.69716	0.000225646	0.000477386	-0.463496
EPS15	0.0778399	6.78289	3.75179	0.000182063	0.000430343	-0.18356		SLC38A10	0.0860706	6.24853	3.63809	0.000283701	0.000794348	-0.53467		CBX6	-0.218746	6.77986	-3.69842	0.000224539	0.00047514	-0.458899
MADCAM1	0.155462	4.76121	3.75284	0.000181311	0.000428661	-0.179686		SF3B3	0.102186	7.0001	3.63888	0.000282841	0.00079215	-0.531841		UBE4B	0.114536	6.23514	3.70094	0.000222341	0.000470583	-0.449701
RBX1	-0.0807132	8.00821	-3.75291	0.000181259	0.000428635	-0.179418		AKR1A1	-0.0957836	8.46443	-3.63963	0.000282019	0.000790059	-0.52913		DOC2B	-0.18274	4.48085	-3.70287	0.000220669	0.000467139	-0.442646
ABCG1	0.1124	5.43134	3.75335	0.000180949	0.000427999	-0.17782		TAC1	-0.265882	3.47878	-3.64039	0.000281197	0.000787968	-0.526413		C1orf116	0.266211	6.93266	3.70319	0.000220397	0.000466659	-0.441495
RGS2	0.205966	8.47848	3.75516	0.000179655	0.000425033	-0.171104		PLLP	-0.243627	6.54959	-3.64079	0.000280763	0.000786962	-0.524974		SCRN3	0.0969701	4.69843	3.70437	0.000219382	0.000464602	-0.437176
ABHD3	-0.139008	6.98318	-3.75597	0.00017908	0.000423768	-0.168103		ACVR2A	-0.0938489	5.76296	-3.64189	0.000279578	0.000783849	-0.521033		ITGB4	-0.203959	6.60811	-3.70493	0.000218902	0.00046368	-0.43513
ALDOA	-0.106129	9.46908	-3.75629	0.000178854	0.00042333	-0.166926		ATP6V0D1	-0.112849	7.71198	-3.64207	0.00027938	0.000783506	-0.520376		ERCC6	0.0731261	4.40017	3.7051	0.000218754	0.000463459	-0.434495
CDH19	0.172449	3.8068	3.75693	0.000178402	0.000422354	-0.164554		RAB40C	-0.108759	6.72139	-3.64239	0.000279039	0.000782759	-0.519238		SPCS2	0.0966501	8.11816	3.70523	0.000218646	0.000463324	-0.434035
ISOC2	-0.118177	6.66621	-3.75703	0.000178335	0.000422291	-0.164204		ZNF274	0.10569	5.76026	3.64261	0.000278799	0.000782294	-0.518435		MMP16	-0.0924497	3.60951	-3.70577	0.000218185	0.000462441	-0.432062
EPS8L2	-0.118573	5.65093	-3.75836	0.000177398	0.000420168	-0.159278		GFI1	-0.160566	4.58846	-3.64289	0.000278502	0.000781671	-0.517444		LTK	0.192813	4.27923	3.70592	0.00021805	0.000462247	-0.431481
HOXA5	0.200592	6.50808	3.76028	0.000176054	0.000417079	-0.152163		TIE1	-0.151013	5.03437	-3.64393	0.000277391	0.000778761	-0.51372		LARS2	0.108439	5.91302	3.70622	0.000217797	0.000461805	-0.430397
TRIOBP	0.0869087	6.44502	3.76072	0.000175746	0.000416443	-0.150523		DNAJB5	-0.205768	4.81284	-3.64528	0.000275949	0.00077492	-0.508865		PRKCD	0.134397	6.93049	3.70823	0.000216094	0.000458288	-0.423058
G6PC3	0.101869	6.99368	3.76117	0.00017543	0.000415789	-0.148842		SUCLG1	-0.0957377	7.71667	-3.64677	0.000274368	0.000770686	-0.503512		TNIP2	-0.0871562	6.49299	-3.70869	0.000215703	0.00045755	-0.421363
NAGLU	0.0880117	5.89256	3.76212	0.000174772	0.000414323	-0.145326		YWHAZ	0.0949661	9.65903	3.64706	0.000274058	0.000770022	-0.502459		CFL1	0.0755283	9.80607	3.71148	0.000213358	0.000452668	-0.411142
ADAR	0.0865109	8.75732	3.76313	0.000174072	0.000412757	-0.141571		EDA	0.111208	3.88143	3.64817	0.000272893	0.000766953	-0.498488		NDUFA7	0.115071	6.52743	3.71218	0.000212774	0.00045152	-0.408578
IHH	-0.239866	5.49061	-3.76438	0.000173217	0.000410822	-0.136962		SSRP1	0.0936948	6.94557	3.64999	0.00027098	0.00076178	-0.491934		MGAT4B	0.141766	7.45935	3.71253	0.000212487	0.000451003	-0.407318
RGS5	0.212825	7.6902	3.76475	0.00017296	0.000410305	-0.135572		ADO	-0.0880268	6.88936	-3.65004	0.000270928	0.00076178	-0.491756		HAS2	-0.169029	4.41491	-3.71539	0.000210113	0.000446053	-0.396807
IL18RAP	0.148337	4.62545	3.7669	0.000171494	0.00040692	-0.127608		KBTBD4	-0.0969473	5.14542	-3.65242	0.000268451	0.000755077	-0.4832		LHPP	-0.144786	6.09595	-3.71663	0.000209097	0.000443988	-0.392278
UBE4A	-0.0936754	7.44845	-3.767	0.00017142	0.000406837	-0.127205		ANGPTL7	-0.160922	3.6877	-3.65249	0.000268374	0.000755063	-0.482932		IER2	-0.127849	7.8016	-3.71799	0.000207988	0.000441727	-0.387299
PTHLH	0.138171	3.90451	3.7673	0.000171219	0.000406451	-0.126105		MANSC1	-0.15448	6.8137	-3.65252	0.000268345	0.000755063	-0.482832		IL1RAPL1	-0.101414	3.68572	-3.71798	0.00020799	0.000441727	-0.387312
RPS6KA4	0.101526	6.63093	3.7673	0.000171219	0.000406451	-0.126106		CBX8	0.125879	4.66757	3.6532	0.000267645	0.000753416	-0.480397		ARHGEF16	0.17078	6.28406	3.71951	0.000206747	0.000439265	-0.381706
ZNF821	0.0936929	4.69049	3.76904	0.00017004	0.000403836	-0.119641		FHL3	0.138559	6.1995	3.65465	0.000266143	0.00074939	-0.475154		DDX28	0.0936881	5.33335	3.72143	0.000205197	0.000436091	-0.374666
EMCN	0.162769	5.4183	3.76932	0.000169852	0.000403481	-0.118607		NDUFA8	-0.0923981	8.49309	-3.65577	0.000264994	0.000746355	-0.471123		MCRS1	0.0807853	7.0259	3.72141	0.000205212	0.000436091	-0.374732
TSPAN31	0.101366	7.09228	3.76965	0.000169631	0.000403046	-0.117386		DDX10	0.0852279	6.21272	3.65583	0.000264933	0.000746355	-0.470906		PLS3	-0.13624	8.27643	-3.72266	0.000204205	0.000434126	-0.370129
GNB5	0.0923859	5.0016	3.77101	0.000168718	0.000400967	-0.112334		MRPS17	0.115466	7.20503	3.65598	0.000264781	0.000746157	-0.470374		ATOH1	0.251153	4.07301	3.72286	0.00020405	0.000433885	-0.36942
P2RX7	0.126521	4.92021	3.77209	0.000167997	0.000399555	-0.108328		C4BPA	0.315384	5.09115	3.65723	0.000263509	0.000742772	-0.465886		SLC5A4	-0.106985	3.38756	-3.72317	0.000203804	0.00043345	-0.368291
SCAND1	0.112657	7.55869	3.77198	0.000168067	0.000399555	-0.10872		RPAP2	-0.0795124	5.36107	-3.6575	0.000263234	0.000742196	-0.464913		KIR3DL1	-0.110364	3.6317	-3.72333	0.000203673	0.000433259	-0.36769
NPTXR	0.151672	4.44372	3.77197	0.000168075	0.000399555	-0.108761		TUT1	0.0920117	5.28426	3.65906	0.000261645	0.000737913	-0.459269		GTF2B	0.0918081	7.13501	3.72371	0.000203372	0.000432707	-0.366307
SLC20A1	0.116733	7.35796	3.77195	0.000168085	0.000399555	-0.10882		BMPR1B	0.17059	3.99325	3.65933	0.000261375	0.000737351	-0.458308		ZC3HAV1	-0.0826399	6.66785	-3.72489	0.000202424	0.000430778	-0.361938
GRK6	0.0766873	5.91426	3.77238	0.0001678	0.000399238	-0.107228		C1QA	-0.229223	7.47447	-3.65979	0.000260911	0.000736239	-0.456651		OGFR	0.119282	6.5454	3.7257	0.000201781	0.000429496	-0.35896
BMX	0.148909	3.90023	3.77311	0.000167315	0.000398177	-0.104523		PDIA6	0.117509	8.33941	3.65985	0.000260846	0.000736239	-0.456421		HEATR3	0.0937372	5.30858	3.72839	0.000199662	0.000425073	-0.349083
ABCB9	0.105383	4.59433	3.77474	0.000166235	0.000395696	-0.0984613		NPL	-0.14596	5.46061	-3.66173	0.000258964	0.000731139	-0.449671		SCD5	-0.152411	5.0198	-3.72846	0.000199606	0.000425039	-0.34882
WNT7B	0.177727	4.17735	3.77589	0.000165479	0.000393985	-0.0941932		GPX7	0.188557	5.66469	3.66201	0.000258677	0.000730526	-0.448638		COQ2	0.12139	6.201	3.72951	0.000198787	0.000423382	-0.344975
PAFAH1B3	-0.145355	7.17489	-3.7781	0.000164028	0.00039062	-0.0859508		ABHD4	0.0935144	6.21346	3.66269	0.000257997	0.000728802	-0.446184		GPLD1	-0.0681165	3.53617	-3.72983	0.000198533	0.000422926	-0.343776
PGR	0.108584	3.52166	3.77972	0.000162975	0.0003882	-0.0799226		ZNF557	-0.129433	4.73434	-3.6642	0.000256498	0.000724763	-0.440753		THOC1	0.104107	6.60605	3.72989	0.000198489	0.000422918	-0.343568
ZNF354A	-0.0828479	5.39326	-3.78005	0.000162762	0.00038778	-0.0786947		PGM5	-0.325576	5.41334	-3.6648	0.000255899	0.000723264	-0.438572		NUCB2	-0.157585	6.79283	-3.73041	0.000198081	0.000422136	-0.341646
GTF2IRD1	-0.111405	6.46621	-3.78053	0.00016245	0.000387125	-0.0768994		CUL5	-0.0810645	6.53042	-3.6653	0.000255409	0.000722075	-0.436788		ZNF787	0.125437	6.31357	3.7313	0.000197393	0.000420793	-0.338388
NEK11	-0.0908636	4.72565	-3.78073	0.000162324	0.000386913	-0.0761742		PITX2	0.172061	3.30828	3.66706	0.000253665	0.000717338	-0.4304		ADCYAP1R1	-0.086131	3.72237	-3.73127	0.000197411	0.000420793	-0.338474
DOK1	0.0825085	5.2658	3.78081	0.000162271	0.000386873	-0.0758659		CTDSPL	-0.105559	6.83732	-3.66899	0.000251774	0.000712183	-0.423426		DTX3	-0.15818	5.01948	-3.73173	0.000197054	0.000420202	-0.33678
SLC7A2	0.21004	4.49388	3.78104	0.000162121	0.000386605	-0.0750025		CLIC1	0.105287	9.98066	3.669	0.000251767	0.000712183	-0.423399		ADAMTS20	0.0820439	2.99051	3.73209	0.000196776	0.000419696	-0.335462
SCPEP1	0.137937	6.95407	3.7832	0.000160734	0.000383385	-0.0669609		MAPK12	0.113144	4.55595	3.66944	0.000251343	0.000711348	-0.421829		ZNF214	0.0961839	3.52615	3.73482	0.000194678	0.000415305	-0.325428
ANKRD36B	0.160091	5.32274	3.78335	0.000160635	0.000383236	-0.0663838		ZNF329	0.149143	5.31672	3.66986	0.000250929	0.000710366	-0.420289		TCTA	0.103225	6.54515	3.73503	0.000194512	0.000415036	-0.324632
BBS1	0.0790013	5.32121	3.78464	0.000159812	0.000381358	-0.0615717		NAE1	-0.0949638	7.52601	-3.67003	0.000250761	0.000710083	-0.419666		KCNMB4	0.171534	4.89525	3.7366	0.000193315	0.000412566	-0.318856
ABCC4	-0.15291	5.41794	-3.78519	0.000159462	0.00038061	-0.0595199		RNF2	0.0840871	4.81016	3.67063	0.000250183	0.000708639	-0.417517		RAD23A	-0.0931522	7.88968	-3.73675	0.000193202	0.000412409	-0.318308
TBC1D16	0.121871	6.03957	3.78537	0.000159347	0.000380421	-0.0588425		SLC38A4	0.154413	3.14122	3.67237	0.000248498	0.000704056	-0.411215		VPS16	0.0960934	6.0985	3.73823	0.00019208	0.000410097	-0.312858
DOLPP1	-0.11075	6.66997	-3.78635	0.000158729	0.000379034	-0.0552081		HOXB2	0.205002	6.3588	3.67382	0.000247107	0.000700304	-0.405981		REXO2	0.120711	7.46496	3.7384	0.000191947	0.000409966	-0.312207
FAM53B	0.105601	5.91181	3.7865	0.000158634	0.000378956	-0.0546449		MT1F	-0.265377	7.69069	-3.67383	0.000247091	0.000700304	-0.405919		MFSD11	-0.115438	6.43865	-3.73836	0.000191979	0.000409966	-0.312366
FAIM2	0.138605	4.18626	3.78646	0.000158661	0.000378956	-0.0548036		VAPB	0.0948349	5.80961	3.67631	0.000244727	0.000693933	-0.396955		PIK3R4	0.078855	5.15727	3.73865	0.000191761	0.000409666	-0.311302
ZNF74	-0.095816	4.7562	-3.78705	0.000158288	0.000378265	-0.0526039		GRK6	0.08311	5.91426	3.67711	0.000243972	0.000691979	-0.394075		NPTN	-0.103184	8.94646	-3.73931	0.00019126	0.000408678	-0.308851
HABP4	0.0939306	5.07434	3.78703	0.000158299	0.000378265	-0.0526673		POLR2H	0.110898	8.01599	3.68375	0.000237749	0.000674513	-0.369982		ZNF23	-0.0986407	4.52624	-3.74024	0.000190564	0.000407275	-0.30544
PIK3CG	0.147132	4.53031	3.78753	0.000157983	0.00037769	-0.0507985		TRAK2	-0.107134	6.76431	-3.68411	0.00023742	0.000673761	-0.368689		PKD2L2	-0.0813546	3.04729	-3.74245	0.000188909	0.000403819	-0.297274
ZNF573	0.107592	4.94206	3.78753	0.000157986	0.00037769	-0.0508157		DEGS1	-0.119496	7.69193	-3.68469	0.000236887	0.000672431	-0.366593		ACO1	-0.116177	7.13247	-3.74345	0.000188163	0.000402307	-0.293571
SULT1E1	-0.274945	4.14254	-3.7888	0.000157187	0.00037595	-0.0460658		SOX14	-0.180483	3.52355	-3.68533	0.000236294	0.00067093	-0.364257		TBCC	0.105428	6.83046	3.74624	0.000186104	0.000397987	-0.283275
NFIB	0.159397	7.06079	3.78987	0.000156515	0.00037443	-0.0420579		ZNF562	-0.0979693	5.87629	-3.68579	0.000235869	0.000669904	-0.362576		SPCS1	0.113773	8.97973	3.74677	0.000185717	0.000397239	-0.281323
GPR88	0.130018	3.20246	3.79092	0.000155861	0.00037295	-0.0381362		PRKAG1	-0.0769848	7.13076	-3.68789	0.000233954	0.000664644	-0.354971		RPN1	0.0988089	9.12363	3.74741	0.000185244	0.000396309	-0.278937
WSCD2	0.141737	3.96713	3.79196	0.000155219	0.000371524	-0.0342697		POLR2G	0.0906925	8.24584	3.68937	0.000232609	0.000661003	-0.349594		TIAM2	0.113461	4.7466	3.7488	0.00018423	0.00039422	-0.273798
SLC16A10	-0.178624	4.66959	-3.79194	0.00015523	0.000371524	-0.0343355		SECISBP2	-0.0896636	6.22163	-3.69105	0.00023109	0.000656866	-0.343485		CD7	-0.217405	5.33862	-3.74912	0.000183995	0.000393797	-0.272602
SEC62	0.118195	7.51404	3.79266	0.000154784	0.000370625	-0.0316383		KLHL26	-0.100308	5.05286	-3.692	0.000230229	0.000654596	-0.340002		TGFA	0.189156	5.56373	3.74955	0.000183684	0.000393212	-0.271021
SMC1A	-0.0885466	5.71355	-3.79361	0.000154198	0.000369308	-0.0280901		PLSCR2	0.0835105	3.42005	3.69364	0.000228764	0.000650607	-0.334047		CD207	-0.150657	3.7878	-3.75067	0.000182877	0.000391565	-0.266898
ETV5	0.149269	5.86495	3.7938	0.000154082	0.000369114	-0.0273859		APC2	-0.0828506	3.96708	-3.69376	0.000228656	0.000650476	-0.333606		STOML1	-0.0960155	5.26772	-3.75162	0.000182192	0.000390178	-0.263385
STAT4	0.136006	5.31845	3.79647	0.000152448	0.000365282	-0.0173986		ANXA10	-0.621378	7.41015	-3.69407	0.000228386	0.000649884	-0.332504		MTG1	0.119492	5.7711	3.75246	0.000181587	0.000388961	-0.260268
BARD1	-0.108034	5.93682	-3.79717	0.000152024	0.00036435	-0.0147913		TTLL1	-0.103916	4.7793	-3.69441	0.00022808	0.000649188	-0.331251		HK3	-0.182073	4.58153	-3.75261	0.000181476	0.000388803	-0.259698
MPG	0.0786155	6.0719	3.79884	0.000151012	0.000362007	-0.00853355		DSCR4	0.106987	3.72319	3.69495	0.000227598	0.000647992	-0.329278		PARP16	-0.0907306	5.72698	-3.75353	0.000180819	0.000387475	-0.256303
CD27	0.210218	5.55577	3.79938	0.000150686	0.000361308	-0.00651027		DCPS	0.112876	6.07993	3.69503	0.000227528	0.000647969	-0.328991		KRT6A	0.470068	4.02509	3.75458	0.000180069	0.000385947	-0.252412
HAS2	0.149138	4.41491	3.79945	0.000150642	0.000361287	-0.00624117		FXYD2	0.144732	3.89278	3.69626	0.000226436	0.000645035	-0.324502		OAZ3	0.0858346	4.01572	3.75711	0.000178276	0.000382182	-0.24304
PURA	0.0875157	5.89646	3.79953	0.000150593	0.000361251	-0.00593452		SPTBN5	0.123789	4.36293	3.69724	0.000225572	0.000642748	-0.320936		SLC33A1	0.112389	5.71103	3.75777	0.000177809	0.000381257	-0.240581
DHX30	0.0747279	6.3229	3.79994	0.000150346	0.000360741	-0.00439699		STOM	-0.164947	7.65194	-3.6973	0.000225522	0.000642748	-0.320728		IGSF9B	-0.152693	4.02535	-3.76104	0.000175519	0.000376426	-0.228446
HIP1R	0.127943	6.07513	3.80047	0.000150032	0.00036007	-0.00243749		PRKDC	0.129956	6.48593	3.69745	0.000225392	0.000642585	-0.320192		RFXAP	0.105495	4.80817	3.76114	0.000175453	0.000376361	-0.228093
BCL2	0.118611	4.89095	3.80149	0.000149422	0.000358687	0.00138097		GABRG3	0.0820341	3.12869	3.69823	0.000224702	0.000640791	-0.317329		SLC25A42	-0.110669	4.36376	-3.76155	0.000175166	0.000375823	-0.226561
RNF40	0.0777172	6.02013	3.80404	0.000147901	0.000355172	0.010964		TNKS2	-0.0979926	5.83807	-3.6983	0.000224644	0.000640791	-0.317092		PHKA1	0.165575	5.069	3.76208	0.000174801	0.000375116	-0.224606
INSL3	0.0764101	4.06619	3.804	0.000147924	0.000355172	0.0108191		RYR2	-0.175255	3.88937	-3.69872	0.000224278	0.000639931	-0.315568		RPS9	-0.0916928	9.63621	-3.7631	0.000174096	0.000373679	-0.220821
STAR	0.103085	3.48027	3.80475	0.000147484	0.00035428	0.0136052		TCP11L1	0.0999595	4.83568	3.69997	0.000223181	0.000636973	-0.310992		HSD17B6	-0.21066	4.56814	-3.76327	0.000173979	0.000373503	-0.220188
TERF1	-0.0845402	6.08755	-3.80529	0.000147165	0.000353594	0.0156362		SSR1	-0.0954336	7.94019	-3.70004	0.000223119	0.00063697	-0.310733		IER5	0.152558	6.68219	3.76369	0.000173685	0.00037295	-0.218607
RRAGC	0.0719336	6.66608	3.8055	0.000147043	0.000353383	0.0164096		ABHD2	-0.159453	6.59566	-3.70048	0.000222739	0.000636059	-0.309143		RND3	0.163357	7.49634	3.76381	0.000173609	0.000372863	-0.218197
XAF1	0.178484	6.24751	3.80715	0.000146075	0.000351137	0.0225963		KLF5	-0.249921	7.75324	-3.70184	0.000221559	0.000632861	-0.304186		MAN2A2	-0.109444	5.86967	-3.76402	0.000173463	0.000372626	-0.217411
TRIM22	0.194655	7.17485	3.80754	0.000145845	0.000350662	0.0240786		VAMP4	-0.0827051	5.53364	-3.70276	0.00022076	0.000630753	-0.300817		BRF2	0.117465	5.78124	3.76448	0.000173146	0.000372091	-0.215695
TNF	0.156133	4.30614	3.80836	0.00014537	0.000349601	0.0271339		CA9	-0.402028	6.06804	-3.70333	0.000220272	0.000629527	-0.298748		CHMP6	-0.0983615	5.96379	-3.76443	0.000173178	0.000372091	-0.215871
LRRTM2	0.0928197	3.56817	3.80926	0.000144843	0.000348415	0.0305327		TMEM120B	0.0733347	4.60986	3.70335	0.000220255	0.000629527	-0.298677		SDHD	0.109309	7.4645	3.76457	0.000173085	0.00037207	-0.215364
USP39	-0.0784329	6.94173	-3.80946	0.000144729	0.000348219	0.031274		KRT37	-0.0940401	3.65486	-3.70343	0.00022019	0.000629527	-0.298401		KRT19	0.339064	9.38134	3.76455	0.000173098	0.00037207	-0.215435
SMPDL3B	-0.168673	5.34269	-3.80981	0.000144525	0.000347808	0.032596		CDCA3	0.185484	5.97993	3.70359	0.000220047	0.0006294	-0.297796		FCGR1B	-0.191658	4.84282	-3.76476	0.000172951	0.000371907	-0.214641
UNC5C	0.0789065	3.78826	3.81042	0.000144175	0.000347045	0.0348682		ANP32E	0.119087	6.33599	3.70393	0.000219758	0.000628746	-0.296571		PAQR5	0.191873	4.23058	3.76584	0.000172217	0.000370404	-0.210655
BPTF	0.0666615	6.03504	3.81214	0.000143179	0.000344729	0.0413573		MTG1	0.113147	5.7711	3.70401	0.000219691	0.000628724	-0.296284		APTX	0.0898685	6.11738	3.76669	0.000171634	0.000369225	-0.207479
RECQL5	0.0718605	4.71506	3.81288	0.000142756	0.000343788	0.0441346		ELF1	-0.107668	7.88281	-3.70416	0.000219563	0.00062853	-0.295741		ADAM10	0.129019	6.46526	3.76687	0.000171513	0.000369043	-0.206822
CLMN	-0.113817	5.32079	-3.813	0.000142691	0.000343712	0.0445562		RRBP1	0.140262	7.87962	3.70488	0.000218945	0.000626933	-0.293112		PDZD2	-0.15301	4.20516	-3.76838	0.000170489	0.000366913	-0.20121
REG3A	-0.589841	6.25811	-3.81372	0.000142277	0.000342793	0.0472787		GPRC5C	0.198488	6.23945	3.70509	0.000218766	0.00062659	-0.292346		FOXE3	0.125877	3.41732	3.76854	0.000170376	0.000366745	-0.200589
MRPL17	-0.0886766	7.67285	-3.81687	0.000140488	0.000338561	0.0591368		FASTKD1	-0.103676	6.5227	-3.70622	0.000217795	0.000623981	-0.288198		PRDM10	0.0799395	5.25156	3.76994	0.000169435	0.000364795	-0.195401
SLC25A16	0.087449	5.30032	3.8186	0.00013952	0.000336305	0.0656158		CLEC4E	-0.148432	4.25831	-3.7086	0.000215778	0.000618372	-0.279515		RPL3L	0.103081	3.36899	3.77006	0.000169352	0.00036469	-0.194941
POP7	-0.106589	7.10838	-3.8187	0.00013946	0.000336236	0.0660227		COG7	-0.0897055	5.92862	-3.70905	0.000215398	0.00061745	-0.277866		SH3BP2	-0.0767109	4.9167	-3.77324	0.000167229	0.000360194	-0.183127
ATP6V0A2	-0.0757598	5.3345	-3.82022	0.000138615	0.000334329	0.0717191		COX5A	-0.0952575	9.14005	-3.70946	0.000215052	0.000616627	-0.276367		FCN2	-0.0834205	3.43944	-3.77371	0.000166919	0.000359599	-0.181386
SLC25A28	0.0833683	6.86773	3.82018	0.000138637	0.000334329	0.0715699		SPINT2	0.190987	9.14402	3.70996	0.000214636	0.000615602	-0.274559		EGFL7	-0.152981	5.68448	-3.77495	0.000166097	0.000357903	-0.176763
EIF3D	-0.0805603	8.9181	-3.82076	0.000138316	0.000333851	0.0737414		CBLC	0.205682	6.1226	3.7107	0.00021401	0.000613975	-0.271833		MMP11	0.339059	6.4032	3.77549	0.000165742	0.00035721	-0.174756
HSD17B12	-0.123605	7.61791	-3.82069	0.000138354	0.000333851	0.0734807		CMA1	-0.169426	3.78035	-3.7119	0.000213009	0.000611272	-0.267459		SSX2IP	0.12481	5.36436	3.77872	0.000163625	0.000352721	-0.162714
ATP6AP2	-0.0853678	8.29169	-3.82065	0.000138375	0.000333851	0.0733409		CRISPLD2	-0.200606	7.26012	-3.71192	0.000212997	0.000611272	-0.267403		ZFHX4	-0.165639	4.25646	-3.78048	0.000162481	0.000350327	-0.156139
LRRN3	0.113781	4.01006	3.8217	0.000137792	0.000332675	0.0772972		CASQ2	-0.306128	4.77629	-3.71361	0.000211584	0.000607514	-0.261191		ARNT2	-0.251612	4.88913	-3.78056	0.000162434	0.000350297	-0.155867
GOLGA8A	0.153207	5.38827	3.82324	0.000136942	0.000330698	0.0830976		DTYMK	0.0990045	5.4305	3.71368	0.000211529	0.000607514	-0.260949		GPRC5C	0.211137	6.23945	3.78077	0.000162297	0.000350074	-0.155077
SSR3	-0.0957607	6.58049	-3.82453	0.000136235	0.000329068	0.0879464		LRRC19	-0.25206	3.79736	-3.71409	0.000211191	0.000606719	-0.259457		TNN	-0.181483	4.05963	-3.78156	0.000161784	0.00034904	-0.152112
SOX13	0.123779	5.80287	3.82468	0.000136152	0.000328942	0.0885199		EFR3A	-0.094601	8.13429	-3.71481	0.000210595	0.000605173	-0.25682		MAP2K5	-0.0808601	4.81295	-3.78363	0.000160461	0.000346255	-0.144414
EIF4E2	-0.0752318	6.91575	-3.82479	0.000136092	0.000328874	0.0889299		ASGR2	0.178378	4.0306	3.71508	0.000210371	0.000604694	-0.255826		AKR1B1	-0.185211	7.52303	-3.78396	0.000160244	0.000345859	-0.143149
PSMC3IP	-0.0889205	4.88933	-3.83094	0.000132763	0.000320902	0.112148		FZD10	0.212717	4.1257	3.71589	0.000209704	0.000602941	-0.252859		TMEM176A	0.252587	7.99922	3.78408	0.000160168	0.000345767	-0.142706
PVRIG	0.152862	4.77993	3.83275	0.000131803	0.000318655	0.118952		NFE2L1	0.0889312	7.98798	3.716	0.000209612	0.000602844	-0.252452		SOCS5	-0.10082	5.77646	-3.78423	0.000160074	0.000345635	-0.142155
SLC9A2	-0.244303	4.75185	-3.83294	0.000131703	0.000318487	0.119662		KHDRBS3	0.19564	5.48614	3.71603	0.000209592	0.000602844	-0.252361		KITLG	-0.17093	5.63029	-3.78454	0.00015988	0.000345288	-0.141019
ANKRD12	0.0998467	6.20255	3.83303	0.000131653	0.000318439	0.120019		TRIM16	-0.138369	5.52886	-3.71606	0.000209565	0.000602844	-0.252242		MATN3	0.239015	4.03156	3.78549	0.000159272	0.000344044	-0.137444
ZNHIT2	-0.11027	5.38837	-3.83431	0.000130974	0.000316871	0.124865		SORBS1	-0.267763	5.94646	-3.71645	0.000209242	0.000602274	-0.250801		COL4A5	-0.280141	5.14995	-3.78631	0.000158756	0.000343	-0.134402
EMP1	0.182288	7.09414	3.83541	0.000130396	0.000315546	0.129009		ZNF606	0.134519	4.66698	3.71663	0.000209101	0.000602034	-0.250172		CREBZF	0.10436	5.78121	3.78641	0.000158691	0.00034293	-0.134019
N4BP2L1	-0.10763	4.83671	-3.83609	0.000130039	0.000314754	0.131581		PPOX	0.0915771	5.31288	3.71682	0.000208939	0.000601733	-0.249449		TARBP1	0.127716	6.53022	3.78692	0.000158367	0.000342301	-0.132105
ZNF611	0.0859885	5.0458	3.83779	0.000129149	0.000312671	0.138022		RIN1	-0.140848	5.57813	-3.71732	0.000208537	0.000600739	-0.247649		CACNG4	0.176489	4.7473	3.79153	0.000155486	0.000336144	-0.114899
TMEM50B	-0.0899741	7.02454	-3.83993	0.000128043	0.000310065	0.146087		ITPR3	0.155221	7.71548	3.71916	0.000207036	0.000596581	-0.240909		SORT1	0.133896	6.63546	3.79159	0.000155445	0.000336123	-0.114649
SLC6A1	0.102995	3.52705	3.8403	0.000127848	0.000309665	0.147515		PTPN11	-0.0949197	7.13752	-3.71934	0.000206888	0.000596318	-0.240239		SCYL2	0.098868	6.75418	3.79188	0.000155264	0.000335803	-0.113562
STK4	0.0869524	6.365	3.84051	0.000127742	0.000309479	0.148294		SLC2A9	-0.0800725	4.58757	-3.71946	0.000206792	0.000596206	-0.239807		DPP3	0.124206	6.81853	3.79357	0.000154224	0.000333621	-0.107259
COQ6	-0.0720586	5.33184	-3.84057	0.000127711	0.000309476	0.14852		DFFB	-0.114182	5.21976	-3.72007	0.000206297	0.000594942	-0.23757		SLC39A6	0.134483	6.48971	3.7937	0.000154144	0.000333566	-0.106772
SERPINB5	-0.353734	6.80042	-3.84352	0.000126198	0.000305881	0.159692		USP32	0.0753814	5.26974	3.72013	0.000206244	0.000594942	-0.237327		PPFIBP1	-0.122724	5.29829	-3.79366	0.000154166	0.000333566	-0.10691
PPP2R1A	0.0890999	8.19579	3.84358	0.000126168	0.000305879	0.159916		SMPD2	0.130692	5.8282	3.72171	0.000204973	0.000591448	-0.231557		STAR	-0.119187	3.48027	-3.7955	0.000153037	0.000331258	-0.100014
TRIAP1	-0.0830997	7.29805	-3.84446	0.000125719	0.000304861	0.163258		PLD3	0.134482	7.32571	3.72209	0.000204665	0.000590722	-0.230153		DSE	-0.166374	5.44584	-3.79696	0.000152148	0.000329402	-0.0945545
OSBPL11	-0.0855777	5.84538	-3.84513	0.00012538	0.00030411	0.165789		VPREB3	-0.296096	4.86803	-3.72213	0.000204632	0.000590722	-0.23		CYP24A1	0.207166	3.22286	3.7974	0.000151884	0.0003289	-0.0929296
NNAT	0.183003	4.76606	3.84569	0.000125099	0.000303497	0.167897		SLC6A3	0.133454	4.02282	3.72233	0.000204471	0.000590488	-0.229267		ANKRD1	0.187281	3.49331	3.7985	0.000151214	0.000327516	-0.088783
GSTK1	-0.113124	8.51314	-3.84671	0.000124582	0.000302313	0.17178		FER1L4	0.231512	5.02068	3.72263	0.000204235	0.000589968	-0.228188		MAL	-0.3328	4.88363	-3.79861	0.000151149	0.000327453	-0.0883821
SPTLC3	-0.145569	4.09848	-3.84801	0.000123928	0.000300797	0.176714		VNN2	-0.238819	5.14581	-3.72315	0.000203818	0.000588926	-0.22628		KIF2A	0.134004	6.01788	3.7986	0.000151154	0.000327453	-0.0884106
TNIP2	0.0780407	6.49299	3.84886	0.000123505	0.000299838	0.179925		VCPIP1	-0.0843596	5.53055	-3.72402	0.000203119	0.000587068	-0.223072		ZNF276	-0.0926864	4.85588	-3.7998	0.00015043	0.000326021	-0.0839123
SLC4A8	0.0905837	3.71728	3.84926	0.000123304	0.000299419	0.181454		GSTT2	0.151984	4.17781	3.72458	0.000202675	0.000585945	-0.221027		ZMPSTE24	0.0849381	8.50221	3.79997	0.000150329	0.000325869	-0.083281
ZNF592	0.0654316	5.60565	3.84975	0.000123062	0.000298901	0.183294		SLC6A7	-0.095963	3.97048	-3.72633	0.000201286	0.000582091	-0.214607		CACNA2D1	-0.185932	4.77282	-3.8001	0.000150249	0.000325763	-0.0827816
GPBP1L1	-0.0689706	6.83082	-3.85449	0.000120725	0.000293294	0.201274		PIP4K2C	0.112801	6.97445	3.72719	0.000200606	0.000580285	-0.211448		SLC2A4	-0.192215	3.80567	-3.80031	0.000150123	0.000325557	-0.0819959
ANKS1B	0.0855375	3.26885	3.85533	0.000120313	0.00029236	0.204486		TOB2	-0.0951279	6.37715	-3.72787	0.000200072	0.0005789	-0.208958		SERPIND1	0.212691	3.40565	3.80128	0.000149545	0.00032437	-0.0783784
PLA2G2A	-0.508576	7.36551	-3.85705	0.000119479	0.0002904	0.211013		LGMN	-0.144194	7.99813	-3.7294	0.000198871	0.000575585	-0.203336		CCDC81	-0.101425	3.75445	-3.80171	0.000149288	0.000323935	-0.0767633
FMO5	-0.224445	5.25954	-3.85783	0.0001191	0.000289547	0.213988		PAK2	0.0756344	6.43745	3.73005	0.000198361	0.000574265	-0.200935		ZDHHC18	-0.0858672	5.57421	-3.80167	0.000149314	0.000323935	-0.0769263
TCP11L1	0.0937498	4.83568	3.8582	0.000118926	0.000289205	0.215359		BMP8B	0.152136	4.51283	3.73028	0.000198182	0.000573907	-0.200094		DIO2	-0.230391	5.86346	-3.80355	0.000148195	0.00032164	-0.0698722
RPL34	-0.0974654	9.55553	-3.85818	0.000118932	0.000289205	0.215315		PDE6B	0.106206	3.96336	3.73224	0.000196664	0.00056967	-0.192915		TMEM123	0.13339	9.0104	3.80386	0.000148007	0.0003213	-0.0686855
ANGPTL4	0.190826	4.93054	3.85858	0.00011874	0.000288874	0.216826		DST	0.143279	5.06546	3.73246	0.000196493	0.000569331	-0.192102		SLC38A1	0.192028	7.30027	3.80426	0.000147771	0.000320855	-0.067191
R3HDM2	0.0779822	6.50055	3.85935	0.000118372	0.000288089	0.21974		AP2M1	0.0962866	8.17199	3.73259	0.00019639	0.00056919	-0.191612		PIGB	-0.0934865	5.75946	-3.80494	0.000147373	0.000320057	-0.0646627
GTPBP3	-0.089469	5.79998	-3.85931	0.00011839	0.000288089	0.219597		NEBL	0.217487	4.59894	3.73277	0.000196249	0.000568939	-0.190942		CREB3	-0.119017	6.69369	-3.80524	0.000147192	0.00031973	-0.0635097
ZNF682	0.164813	4.66791	3.85981	0.000118153	0.000287644	0.221481		LRP12	0.116187	4.07534	3.73307	0.00019602	0.00056843	-0.189848		WIF1	0.266394	3.32909	3.80574	0.000146901	0.000319179	-0.0616493
ALPP	0.228525	5.1269	3.85987	0.000118124	0.000287641	0.22171		POP5	0.107246	6.80952	3.73318	0.000195933	0.000568335	-0.189433		KLK12	0.226709	4.42995	3.80573	0.000146908	0.000319179	-0.0616983
GK2	-0.0889183	3.89343	-3.86021	0.000117957	0.000287301	0.223035		RNF111	-0.0756885	5.91929	-3.73376	0.000195488	0.000567203	-0.187312		NCAM2	-0.114735	3.267	-3.80656	0.000146421	0.000318251	-0.0585797
NUP214	0.0718316	6.27575	3.86048	0.00011783	0.000287059	0.224044		OLFM1	-0.199115	5.06048	-3.73383	0.000195435	0.000567203	-0.187056		TPSG1	-0.179988	4.47106	-3.80759	0.000145815	0.000317001	-0.054694
NME7	-0.118693	6.11141	-3.86123	0.000117474	0.000286258	0.226885		LLGL2	0.155305	6.09239	3.73528	0.000194325	0.00056414	-0.181737		AAMP	0.0929727	7.33161	3.80845	0.000145312	0.000315972	-0.0514513
LTA	0.123322	4.14138	3.86212	0.00011705	0.00028529	0.23028		SEMA4A	0.149618	5.51904	3.73616	0.000193646	0.000562324	-0.178466		XAB2	-0.12418	5.99474	-3.81161	0.000143488	0.000312071	-0.0396068
ITSN2	0.0724221	5.69481	3.86476	0.000115804	0.000282318	0.240323		AKAP1	-0.111685	6.87466	-3.73688	0.000193098	0.000560889	-0.175821		ARPC3	0.111248	9.07161	3.81247	0.00014299	0.000311054	-0.0363496
DECR2	-0.13198	6.77564	-3.86589	0.000115271	0.000281085	0.24465		IL32	-0.217968	7.77347	-3.7379	0.000192324	0.000558795	-0.172068		HK2	0.240017	6.75307	3.81258	0.000142928	0.000310984	-0.0359432
TLR6	0.107668	4.07375	3.86609	0.000115179	0.000280927	0.245396		IFNG	-0.229048	4.20754	-3.7393	0.000191269	0.000555884	-0.166931		KIF21B	-0.168144	4.81492	-3.81308	0.000142642	0.000310425	-0.0340634
ALDH1B1	-0.178932	6.25543	-3.86625	0.000115106	0.000280814	0.24599		B4GALT2	0.0931405	5.84351	3.74047	0.000190385	0.000553469	-0.162605		TRIM3	-0.0794692	4.45157	-3.8151	0.000141495	0.000307992	-0.0264872
CD28	0.113417	3.88505	3.86665	0.00011492	0.000280424	0.247514		FMO2	-0.243399	5.19596	-3.74048	0.000190379	0.000553469	-0.162572		PLCH2	-0.183501	4.4468	-3.81537	0.000141341	0.000307722	-0.0254687
REPS2	-0.159548	5.32469	-3.86759	0.000114481	0.00027942	0.251098		SOCS7	0.10142	5.16416	3.74055	0.00019033	0.000553469	-0.162331		NPHP1	0.0884082	3.8141	3.81772	0.00014001	0.000304886	-0.0165917
RBM42	0.104947	7.35279	3.86892	0.000113862	0.000277974	0.256185		EXTL3	0.116854	5.74049	3.74115	0.000189876	0.000552447	-0.160101		CISH	-0.121639	5.54686	-3.81846	0.000139598	0.000304053	-0.0138287
PAPPA	0.155864	4.7198	3.86918	0.000113743	0.0002778	0.257167		FOS	-0.259836	8.77706	-3.74189	0.000189327	0.000551003	-0.157396		TTC4	0.0915054	6.08052	3.81936	0.000139093	0.000303016	-0.01043
GFRA1	0.183281	4.04321	3.86913	0.000113765	0.0002778	0.25699		PIGN	-0.116435	5.8299	-3.74191	0.000189308	0.000551003	-0.157303		IRF1	-0.188831	7.51921	-3.82329	0.000136912	0.000298326	0.0043964
AASS	0.115217	4.25229	3.86955	0.000113573	0.000277462	0.258571		EPB41L1	0.143217	5.7229	3.74258	0.000188813	0.000549812	-0.154856		WSB1	-0.135632	6.74356	-3.82364	0.00013672	0.000297971	0.00571027
FIS1	-0.0972765	8.00541	-3.87023	0.00011326	0.00027676	0.261166		SLC31A1	-0.128327	6.55567	-3.74283	0.000188626	0.00054942	-0.15393		CLSTN3	-0.131676	5.30523	-3.82403	0.000136506	0.000297565	0.0071852
ETS2	-0.16193	7.73235	-3.87062	0.000113081	0.000276388	0.262647		TIAM2	0.10867	4.7466	3.74288	0.000188589	0.00054942	-0.153748		AHCTF1	0.0941826	6.05282	3.82699	0.000134893	0.000294109	0.0183379
HTR2A	0.121191	4.80954	3.87167	0.000112601	0.000275279	0.266639		CALCA	0.13996	3.49462	3.74338	0.000188213	0.000548523	-0.151883		ALOX12P2	0.134593	3.902	3.82748	0.000134625	0.000293587	0.0202022
PRKD3	0.105467	5.15554	3.87176	0.000112558	0.000275237	0.267		ERC1	-0.0981986	5.2687	-3.74354	0.000188094	0.000548329	-0.151292		VLDLR	-0.21414	4.66252	-3.82866	0.000133987	0.000292257	0.0246565
PRKAR2A	-0.0825221	6.75848	-3.87183	0.000112524	0.00027522	0.267277		S100A3	0.185072	4.86424	3.74354	0.000188093	0.000548329	-0.151289		AVPI1	-0.172465	7.63496	-3.83229	0.000132047	0.000288085	0.0383419
ABHD5	-0.101516	5.32935	-3.8719	0.000112495	0.000275212	0.267524		TSPAN6	0.19126	6.83523	3.74619	0.00018614	0.000542935	-0.141537		SULT2A1	0.255169	3.52773	3.83309	0.000131621	0.000287216	0.0413724
RANGRF	-0.101858	5.5731	-3.87304	0.000111974	0.000274003	0.271876		NPTN	-0.0991869	8.94646	-3.74701	0.000185537	0.000541327	-0.138506		TRPC6	-0.123902	4.08109	-3.83491	0.00013066	0.000285177	0.0482552
SAP130	-0.0694172	6.7011	-3.87399	0.000111542	0.000273008	0.27551		AGPAT2	0.156996	7.57414	3.74752	0.000185167	0.000540396	-0.136637		PHLDA2	0.237921	6.68295	3.83519	0.000130509	0.000284908	0.0493341
HUS1	-0.0730134	4.97396	-3.87521	0.000110992	0.000271755	0.280147		MANBA	-0.108822	6.33775	-3.74763	0.000185086	0.000540311	-0.13623		ZNF589	-0.097412	4.82639	-3.83535	0.000130428	0.000284791	0.0499175
CD40LG	0.135484	4.31702	3.87518	0.000111004	0.000271755	0.280045		VPS33B	0.0793118	6.18288	3.74802	0.000184797	0.000539618	-0.134771		OGT	-0.128142	7.15724	-3.83554	0.000130325	0.000284625	0.0506575
PRDM8	0.145358	4.13337	3.8766	0.000110363	0.000270312	0.285482		LMNA	0.113638	8.02535	3.74831	0.000184587	0.000539153	-0.133705		APPBP2	-0.0936164	5.87319	-3.83563	0.000130278	0.000284588	0.0509966
ARNT	0.0710822	5.339	3.877	0.000110187	0.000269943	0.286982		MCM4	0.166027	6.66252	3.74869	0.000184308	0.00053849	-0.132295		BTBD7	-0.0738722	5.42221	-3.83563	0.000130281	0.000284588	0.050975
AVIL	0.108433	4.31109	3.87734	0.000110033	0.00026963	0.288289		PLCH1	-0.145859	4.43049	-3.74872	0.000184292	0.00053849	-0.132211		BDKRB2	-0.163638	5.33681	-3.83651	0.00012982	0.0002837	0.0543014
OGT	0.111808	7.15724	3.8788	0.000109382	0.000268105	0.293862		SNAP29	-0.0941358	6.27566	-3.74917	0.000183963	0.000537781	-0.130541		EDNRB	-0.175107	5.21492	-3.83862	0.000128717	0.000281347	0.0623114
NUPR1	0.206367	6.51332	3.87879	0.000109385	0.000268105	0.293833		PAFAH1B2	0.0713414	5.80984	3.74986	0.000183464	0.000536471	-0.128003		LIN7C	0.120182	6.24091	3.8389	0.000128574	0.000281133	0.0633523
NSDHL	-0.106094	6.44327	-3.87921	0.000109198	0.000267771	0.295444		TSKU	0.138205	7.04955	3.7511	0.000182566	0.000533994	-0.123418		TYRP1	-0.312272	4.78206	-3.83886	0.000128592	0.000281133	0.0632216
ACOX1	-0.104125	5.8015	-3.87966	0.000109	0.000267349	0.297143		SHC3	-0.132468	4.19049	-3.75203	0.000181896	0.000532185	-0.119985		SS18L2	0.102585	7.89664	3.83906	0.000128489	0.000281025	0.063974
AGXT	-0.0982958	3.53229	-3.87973	0.000108969	0.000267335	0.297412		TMEM186	-0.0992046	5.66576	-3.75263	0.000181462	0.000531062	-0.117751		GNS	-0.123046	8.25121	-3.83923	0.000128404	0.000280896	0.0645996
SLC9A3R2	0.137254	4.67473	3.88376	0.000107193	0.00026304	0.312834		PHC2	0.0759967	6.67087	3.7529	0.000181267	0.000530641	-0.116748		CDC42BPA	-0.134165	5.96439	-3.84016	0.000127923	0.000279902	0.0681227
PPFIBP1	0.108419	5.29829	3.88436	0.00010693	0.000262455	0.315145		FUCA1	-0.130541	7.80285	-3.7534	0.00018091	0.000529743	-0.114905		RBM42	0.120743	7.35279	3.84055	0.000127722	0.000279522	0.0695965
ASXL1	0.092608	6.47187	3.88499	0.000106655	0.000261842	0.317558		KHK	-0.143333	4.8677	-3.75376	0.000180652	0.000529136	-0.113572		TMEM127	-0.0802318	6.70391	-3.84208	0.000126934	0.000277854	0.0754078
SGSM3	0.111102	6.12366	3.88555	0.000106415	0.000261313	0.319678		APOLD1	-0.190998	6.46858	-3.7552	0.000179626	0.000526277	-0.108247		HK1	-0.130958	7.7113	-3.84262	0.000126659	0.000277312	0.0774373
CAP2	0.239714	5.86219	3.88614	0.00010616	0.000260749	0.321926		CTSG	-0.265708	4.83879	-3.7566	0.000178637	0.000523527	-0.10309		WDR47	-0.0986563	5.57057	-3.84389	0.000126012	0.000275952	0.0822481
VEZT	0.0889307	5.94736	3.88694	0.000105811	0.000259952	0.32502		ARL8B	-0.0855503	7.95217	-3.75676	0.000178524	0.000523341	-0.102496		MINK1	-0.0960382	6.09301	-3.84417	0.00012587	0.000275699	0.0833056
CX3CR1	0.166402	4.29496	3.88786	0.000105417	0.000259082	0.328525		NLGN3	-0.109276	3.93167	-3.75731	0.000178132	0.000522337	-0.10044		PHF20	0.0863712	6.11791	3.84538	0.000125255	0.00027441	0.087902
ECEL1	0.160468	4.11443	3.88782	0.000105432	0.000259082	0.328389		SSBP3	0.114093	6.36824	3.75971	0.000176452	0.000517555	-0.0915817		FHOD3	-0.214536	4.29532	-3.84601	0.000124935	0.000273764	0.0903082
RAD54L	-0.177099	5.22258	-3.88881	0.000105008	0.000258161	0.33217		CLIC3	0.275118	5.49313	3.75973	0.000176436	0.000517555	-0.0914986		CYP2C9	-0.239249	4.6819	-3.85083	0.000122525	0.000268541	0.108588
POLA2	-0.10523	5.90492	-3.88905	0.000104908	0.000257975	0.333068		CNGB1	0.0951345	3.78762	3.76059	0.000175837	0.000516043	-0.0883229		CPEB3	-0.103333	4.60566	-3.85092	0.000122481	0.0002685	0.108927
CDC42EP4	0.113185	7.39535	3.88959	0.000104673	0.000257459	0.335169		CASP2	-0.0978681	6.04683	-3.76079	0.000175695	0.00051577	-0.0875666		ABCG2	0.208543	4.70272	3.85136	0.000122261	0.000268074	0.110617
APLP2	0.103141	7.75283	3.88984	0.000104567	0.000257258	0.336122		TNFRSF1A	-0.0974442	7.97031	-3.76196	0.000174884	0.000513531	-0.0832382		THAP1	0.0944877	5.48163	3.85164	0.000122123	0.000267828	0.111673
APRT	-0.114626	7.59137	-3.89183	0.000103721	0.000255237	0.343749		NR2F6	0.118658	6.75976	3.76285	0.000174266	0.000511862	-0.0799334		SEMA4C	-0.117267	6.112	-3.8523	0.000121798	0.00026717	0.114181
NUDT13	-0.106704	4.27188	-3.8921	0.000103608	0.000255018	0.344776		DNA2	0.137428	5.27431	3.76417	0.00017336	0.000509343	-0.07506		MEA1	0.113583	7.87879	3.85401	0.000120961	0.000265391	0.120651
PRPF6	-0.0991235	6.68075	-3.89226	0.000103539	0.000254909	0.345396		ANK1	-0.150825	4.05489	-3.76454	0.000173104	0.000508734	-0.0736795		GLUL	-0.152449	6.93825	-3.85457	0.000120683	0.000264836	0.122812
TTC23	0.0984421	5.09984	3.89276	0.000103331	0.000254456	0.347287		TAF7	-0.122109	7.70277	-3.76682	0.000171548	0.0005043	-0.0652341		C20orf27	0.153506	6.6488	3.85491	0.00012052	0.000264533	0.124083
SETD5	0.0700933	5.93272	3.8929	0.00010327	0.000254365	0.347845		TBC1D17	0.107127	5.76488	3.76752	0.000171073	0.000503045	-0.0626411		GBX2	0.114305	3.16986	3.85552	0.000120221	0.000263932	0.126414
TRIM17	0.126308	3.83518	3.89343	0.000103046	0.000253874	0.349877		GSK3B	0.0951399	6.56151	3.76806	0.000170705	0.000502106	-0.0606321		GOSR1	0.0695307	5.98324	3.85703	0.000119489	0.000262381	0.132147
DHRS1	-0.110934	6.90195	-3.89371	0.000102927	0.00025364	0.350964		XPNPEP3	-0.130778	6.33324	-3.76872	0.000170254	0.000500919	-0.0581574		MTO1	0.083395	5.7162	3.8575	0.00011926	0.000261932	0.133952
ZNF408	0.0981651	5.82019	3.89457	0.000102566	0.000252811	0.354261		SDHA	-0.105471	8.03563	-3.76923	0.000169915	0.00050006	-0.0562909		EED	0.106143	5.52201	3.85918	0.000118455	0.000260219	0.140308
PSD	0.18368	4.25291	3.89577	0.000102066	0.000251637	0.358853		HNRNPAB	-0.0922466	9.3457	-3.77101	0.000168719	0.000496681	-0.0496887		HSD17B1	0.138552	4.44465	3.86019	0.00011797	0.000259208	0.144163
PIK3C2B	0.112409	7.20148	3.89627	0.000101858	0.000251183	0.360768		BACE2	-0.202278	7.34749	-3.7711	0.000168656	0.000496635	-0.0493397		CARTPT	-0.253162	4.05776	-3.86197	0.000117119	0.000257392	0.15096
PDZRN4	0.260983	3.92914	3.89724	0.000101454	0.000250245	0.364503		LILRA1	-0.0831762	3.57633	-3.77194	0.000168093	0.000495118	-0.0462151		GAK	-0.127883	7.2237	-3.86302	0.000116625	0.00025636	0.154931
CNR1	0.155469	3.90489	3.89957	0.000100494	0.000247935	0.373431		FOXF1	-0.238639	6.59049	-3.7724	0.000167788	0.000494358	-0.0445164		XRCC3	0.164548	4.71143	3.86385	0.000116233	0.000255551	0.158094
MYL6B	0.126869	6.74099	3.90232	9.93675e-05	0.000245264	0.384018		CYB5R2	0.162867	4.99043	3.77327	0.000167206	0.000492781	-0.0412662		DOCK6	-0.105282	5.8565	-3.8641	0.000116111	0.000255337	0.159078
CAMK4	0.080571	3.70648	3.90227	9.93878e-05	0.000245264	0.383825		LONRF3	0.16156	4.89535	3.77461	0.000166318	0.000490302	-0.0362865		APOC1	-0.299217	7.70694	-3.86429	0.000116023	0.000255197	0.159791
FUT2	-0.202739	6.89845	-3.90407	9.86586e-05	0.000243579	0.390742		ZNF350	0.127663	4.44483	3.7759	0.00016547	0.00048794	-0.0315084		STEAP4	-0.212887	4.32574	-3.86479	0.000115788	0.000254734	0.161693
EML4	-0.105066	7.09568	-3.90546	9.80997e-05	0.000242257	0.396078		CENPN	0.157551	5.94011	3.77664	0.000164982	0.000486636	-0.0287436		MIA2	0.126864	3.60945	3.86721	0.000114657	0.000252297	0.170918
CRABP2	0.292466	5.87899	3.90642	9.77144e-05	0.000241362	0.399774		P2RY6	0.144625	5.05911	3.77676	0.000164904	0.000486544	-0.0283021		NAP1L2	-0.192806	3.74925	-3.86729	0.000114622	0.000252275	0.1712
NMU	-0.358847	6.15151	-3.9067	9.76044e-05	0.000241147	0.400833		TNRC6B	-0.0946878	5.77101	-3.77695	0.00016478	0.000486313	-0.0275959		FRMPD1	0.13162	3.69756	3.86808	0.000114253	0.000251515	0.174231
P4HA1	-0.137708	6.41115	-3.90679	9.75673e-05	0.000241112	0.40119		PTH2R	0.247215	3.69343	3.7774	0.000164486	0.000485583	-0.0259264		OXCT1	-0.240119	6.28814	-3.87139	0.000112726	0.000248205	0.186872
ADAMTSL3	0.165118	4.35752	3.90731	9.73606e-05	0.000240658	0.403182		GPS2	0.0868077	6.35342	3.77756	0.000164382	0.000485412	-0.0253351		APEX2	0.116648	6.59778	3.87206	0.000112421	0.000247586	0.189415
SLC25A37	0.133307	5.93689	3.90807	9.70552e-05	0.00023996	0.406133		DOCK4	-0.12092	4.55915	-3.7782	0.000163963	0.000484313	-0.0229506		ONECUT2	0.279902	5.08798	3.8735	0.000111764	0.000246191	0.19492
UAP1	-0.111899	7.6733	-3.90899	9.66927e-05	0.00023912	0.409648		CACNA1C	-0.170484	4.2622	-3.77889	0.000163516	0.000483128	-0.020397		PLXNA3	0.146383	5.47722	3.87479	0.000111177	0.00024495	0.199863
PARP3	-0.127895	6.07081	-3.90911	9.66456e-05	0.00023906	0.410106		MRPL12	0.13483	7.07662	3.78032	0.000162583	0.000480508	-0.0150466		FAM120A	-0.101907	8.01851	-3.87493	0.000111118	0.00024487	0.200366
SGCG	0.134672	3.34778	3.90954	9.64737e-05	0.000238691	0.411778		TAOK1	0.123706	6.31589	3.78098	0.000162159	0.000479388	-0.0126014		TMEM11	0.104797	6.17666	3.87499	0.00011109	0.000244861	0.200598
ELF3	-0.224764	8.21123	-3.90978	9.638e-05	0.000238515	0.412691		MRPL20	0.0949124	6.89799	3.7812	0.000162021	0.000479115	-0.0118051		DNASE1L3	-0.211372	4.54706	-3.87593	0.000110664	0.000243973	0.204212
UBASH3A	0.153275	3.91944	3.91069	9.60207e-05	0.000237682	0.416199		ZNF211	0.132716	5.80787	3.78197	0.000161525	0.000477783	-0.00893674		NEK9	-0.0801514	5.38957	-3.87642	0.000110445	0.00024354	0.206076
STOML1	0.0864247	5.26772	3.91384	9.47867e-05	0.000234683	0.42835		PAK1IP1	0.123136	6.42329	3.78518	0.000159473	0.000471848	0.00301911		DNAJC7	0.105803	6.68896	3.87692	0.000110221	0.000243098	0.207983
CLIC4	0.174678	7.40229	3.91399	9.47289e-05	0.000234596	0.428924		PFKFB2	-0.151531	5.36375	-3.78618	0.000158837	0.000470098	0.00675915		ATP2A3	-0.218928	6.04888	-3.87703	0.000110172	0.000243041	0.208401
ISL1	0.243448	5.80665	3.91424	9.46316e-05	0.00023441	0.42989		DLX2	0.116111	3.56756	3.7883	0.000157499	0.00046627	0.0146709		ACTL6B	0.123504	3.36468	3.87734	0.000110032	0.000242784	0.209592
FUBP1	-0.0744602	6.19983	-3.91516	9.42743e-05	0.00023358	0.433443		AIP	0.0959628	7.26922	3.78916	0.000156963	0.000464814	0.0178625		RASSF4	-0.141435	5.26744	-3.87943	0.0001091	0.000240777	0.217588
CTDP1	0.0799857	5.45882	3.91541	9.41806e-05	0.000233445	0.434378		MT1M	-0.398655	5.39041	-3.78942	0.000156796	0.00046445	0.0188578		HBS1L	0.091044	5.01524	3.87973	0.000108966	0.000240533	0.218739
ZNF79	-0.0736494	4.66837	-3.91536	9.41977e-05	0.000233445	0.434208		ANXA3	-0.226484	7.04559	-3.78971	0.000156618	0.000464056	0.0199163		PYCR1	0.163244	6.8227	3.88041	0.000108668	0.000239925	0.221314
DBNDD1	-0.192987	5.37309	-3.91566	9.40828e-05	0.000233271	0.435353		IL26	-0.143034	3.06196	-3.78975	0.00015659	0.000464056	0.0200875		ADPRH	-0.130618	4.7375	-3.88096	0.000108421	0.000239431	0.223449
DPEP1	-0.361001	5.10225	-3.91694	9.35894e-05	0.000232103	0.440294		ZDHHC13	0.11964	5.9305	3.78983	0.000156542	0.000464056	0.020373		EPHB2	0.239321	5.6953	3.88126	0.00010829	0.000239192	0.224586
NEDD9	0.135507	6.06668	3.91728	9.34584e-05	0.000231833	0.44161		USF2	0.0854545	7.02042	3.79039	0.000156193	0.000463189	0.0224602		TSPYL1	-0.111502	7.07872	-3.88279	0.000107616	0.000237754	0.23045
GABRP	0.513871	5.84403	3.91757	9.33466e-05	0.00023161	0.442735		LCMT2	0.0986113	5.26218	3.79213	0.000155115	0.000460121	0.028943		S100A2	0.332787	5.19514	3.88353	0.000107292	0.000237088	0.233283
PES1	-0.0885003	5.94921	-3.91864	9.29372e-05	0.000230649	0.446865		FER	-0.108321	4.85618	-3.79255	0.000154849	0.000459463	0.0305455		CCDC82	0.0889251	4.69886	3.88414	0.000107029	0.000236557	0.235589
FOXM1	-0.199715	6.25519	-3.91892	9.28317e-05	0.000230441	0.447932		SNAPC4	0.115284	6.28324	3.79264	0.000154796	0.000459436	0.0308666		HIPK2	-0.158803	6.21111	-3.88421	0.000106995	0.00023653	0.235892
EAF2	-0.128399	4.82555	-3.9191	9.27628e-05	0.000230325	0.44863		MCAT	-0.108431	5.89954	-3.79402	0.000153948	0.000457047	0.0360081		KLK5	0.22593	3.78549	3.88441	0.00010691	0.000236393	0.236634
PDAP1	-0.108201	5.91807	-3.91937	9.26622e-05	0.00023013	0.449649		GPT	-0.220456	5.07448	-3.79423	0.000153815	0.000456783	0.0368141		WASF1	0.204399	4.64193	3.88491	0.00010669	0.000235956	0.238574
BEX4	0.23281	5.90549	3.91948	9.26194e-05	0.000230078	0.450083		SLC13A2	-0.24352	3.99854	-3.79465	0.000153561	0.000456156	0.0383636		YIPF4	0.107953	5.59956	3.88502	0.000106645	0.000235907	0.238965
GNG12	-0.149034	7.37905	-3.92031	9.23024e-05	0.000229345	0.453305		UBR2	-0.102083	6.19508	-3.79515	0.000153254	0.000455374	0.040235		ITIH3	-0.171313	3.9099	-3.88558	0.000106401	0.000235415	0.241125
HMGA1	-0.165516	7.76642	-3.92084	9.21014e-05	0.000228923	0.455353		SEC23A	-0.13085	6.2076	-3.79559	0.000152985	0.000454704	0.0418773		LSS	0.110661	5.61528	3.8866	0.000105961	0.000234493	0.245013
APEX2	-0.101911	6.59778	-3.92082	9.21106e-05	0.000228923	0.455259		GCLM	0.130457	5.91182	3.79583	0.000152835	0.000454387	0.0427965		SLC18A2	-0.155544	3.83294	-3.88685	0.000105853	0.000234303	0.245974
ZNF33B	-0.0960014	5.77648	-3.92148	9.18621e-05	0.000228413	0.457798		ZFYVE21	-0.101426	6.58276	-3.79685	0.000152219	0.000452684	0.0465736		NFKBIL1	0.147032	5.25157	3.889	0.000104928	0.000232305	0.25422
RGS12	0.0762827	4.5205	3.92416	9.08529e-05	0.000225958	0.468178		ARHGEF12	-0.0821001	5.50798	-3.79777	0.000151657	0.000451141	0.0500353		LYRM1	-0.132124	7.55047	-3.88925	0.000104818	0.00023211	0.255206
ARPC1A	-0.114721	8.67836	-3.92472	9.06441e-05	0.000225492	0.47034		CTPS2	0.113902	5.97534	3.79843	0.000151259	0.000450084	0.0524957		THUMPD2	0.0988627	5.85713	3.88935	0.000104776	0.000232081	0.255586
RNF122	0.117839	5.41515	3.92624	9.00811e-05	0.000224144	0.476196		CS	-0.0936567	8.20369	-3.79888	0.000150985	0.000449398	0.0541891		TACSTD2	0.355438	7.53708	3.88934	0.000104783	0.000232081	0.255521
CYP27A1	0.188666	6.64588	3.92643	9.00083e-05	0.000224016	0.476956		ST14	0.194301	7.36957	3.80085	0.0001498	0.000445998	0.0615612		GNG5	0.102251	8.71349	3.88974	0.00010461	0.000231796	0.257073
EIF4EBP2	-0.0912732	6.91903	-3.92669	8.99136e-05	0.000223834	0.477946		PGAM2	0.0955955	3.29712	3.80119	0.000149597	0.000445517	0.0628362		SLC5A7	-0.11331	3.45745	-3.89	0.0001045	0.000231602	0.258059
AJAP1	0.0777789	3.52745	3.92798	8.94372e-05	0.000222701	0.482938		EDNRA	-0.216862	6.01247	-3.80121	0.000149588	0.000445517	0.0628872		COL13A1	-0.114166	4.55587	-3.89091	0.000104113	0.000230793	0.261547
LIF	0.179838	5.64209	3.92853	8.92357e-05	0.000222252	0.485058		TNFSF9	-0.248536	4.7911	-3.80285	0.000148608	0.000442826	0.0690389		HIBCH	0.119474	6.5127	3.89169	0.000103782	0.000230109	0.264545
TUFT1	-0.140685	6.96135	-3.92937	8.89286e-05	0.00022154	0.488298		SIL1	-0.106384	6.82941	-3.80484	0.000147429	0.000439437	0.0764945		MMP25	-0.134356	4.61666	-3.89169	0.000103783	0.000230109	0.264536
BTK	0.172043	5.08558	3.92974	8.87931e-05	0.000221255	0.489731		ZBTB39	0.0951263	5.0142	3.80573	0.000146907	0.000438005	0.0798157		TFR2	0.166663	4.33791	3.89183	0.000103723	0.000230077	0.265081
SENP6	-0.0819863	5.9209	-3.9304	8.85525e-05	0.000220707	0.492282		ARID1A	0.108754	6.98879	3.80598	0.000146758	0.000437685	0.0807659		BCL2A1	-0.252595	5.34933	-3.89182	0.000103725	0.000230077	0.265063
NASP	-0.0943777	6.38959	-3.93067	8.84511e-05	0.000220507	0.493358		ZNF14	-0.176661	6.26711	-3.80705	0.00014613	0.000435935	0.0847815		RBM41	0.0999193	5.35652	3.89245	0.000103461	0.00022959	0.267454
RPL22	-0.109056	9.48734	-3.93174	8.80638e-05	0.000219594	0.497483		HCG4	0.2073	4.39362	3.80947	0.000144723	0.000431861	0.0938368		OLFML2A	-0.185123	6.23137	-3.8956	0.000102136	0.000226696	0.279574
ACSM5	0.0711348	3.87861	3.93323	8.75233e-05	0.000218298	0.50327		GLS	0.148095	6.108	3.80991	0.000144467	0.000431221	0.0954903		SORBS3	-0.130383	6.06066	-3.89573	0.000102084	0.00022663	0.28005
INSIG2	-0.105632	6.52465	-3.93354	8.74111e-05	0.00021807	0.504475		TRIM14	-0.093924	5.48144	-3.81229	0.000143095	0.000427247	0.104425		CLPX	0.0917572	6.40287	3.89622	0.000101878	0.000226219	0.281952
RPL31	-0.0991453	9.1268	-3.93367	8.73647e-05	0.00021804	0.504974		RCAN2	-0.26508	6.54242	-3.81279	0.000142809	0.000426514	0.106299		WDR37	-0.0941486	5.77294	-3.8986	0.000100895	0.000224084	0.291064
INPP5F	0.0903826	5.23566	3.93364	8.73781e-05	0.00021804	0.50483		BHLHB9	0.129598	4.64608	3.81315	0.000142606	0.000426029	0.10763		GSTM2	-0.205507	6.23898	-3.89939	0.000100566	0.000223401	0.294135
FSHR	0.0605997	3.03851	3.93484	8.6947e-05	0.000217067	0.509479		MYL3	0.120454	3.91694	3.81336	0.000142481	0.000425778	0.108449		DGKB	-0.117759	3.09484	-3.89945	0.000100543	0.000223399	0.294343
RBBP6	0.0648866	5.73207	3.9359	8.65656e-05	0.000216167	0.513611		BTRC	-0.0706633	4.84712	-3.81561	0.000141202	0.000422077	0.116888		PAX5	-0.208628	4.2282	-3.90057	0.000100084	0.000222425	0.298649
MYH4	-0.144361	3.31081	-3.93686	8.62245e-05	0.000215366	0.517323		ETNK1	-0.17463	6.27709	-3.81616	0.000140893	0.000421272	0.118942		PRKRA	0.101816	6.97268	3.90066	0.000100047	0.000222389	0.299
CPA2	-0.287405	4.56223	-3.93787	8.58648e-05	0.000214519	0.521253		PEX12	-0.069014	5.35234	-3.81649	0.000140703	0.000420824	0.120205		CDKN2D	0.113522	4.92715	3.90228	9.93852e-05	0.000220966	0.305235
LAMB1	0.15388	7.16309	3.93956	8.527e-05	0.000213084	0.527787		PPP3CB	-0.107007	7.25451	-3.81658	0.000140652	0.000420791	0.120546		HMGB1	0.128545	8.36365	3.90245	9.93173e-05	0.000220862	0.305878
RAD50	-0.0799492	5.80507	-3.93976	8.52002e-05	0.00021296	0.528557		MNS1	0.169534	5.07582	3.81938	0.000139085	0.000416222	0.131035		ISYNA1	0.188023	5.33161	3.90313	9.90423e-05	0.000220297	0.308484
SLC35A1	-0.115666	7.41026	-3.94004	8.51025e-05	0.000212766	0.529636		DPM3	0.131327	7.39675	3.81959	0.000138966	0.000415984	0.131837		BAIAP2L2	0.245057	6.48422	3.90327	9.89852e-05	0.000220227	0.309026
HOXD13	-0.175575	3.81915	-3.94111	8.47243e-05	0.000211871	0.533824		BARD1	0.120826	5.93682	3.81963	0.000138944	0.000415984	0.131985		GSTCD	0.106176	5.31926	3.90326	9.89896e-05	0.000220227	0.308984
GLTP	0.091628	7.36929	3.94427	8.36269e-05	0.000209177	0.54608		MBD5	-0.0746246	4.5459	-3.82022	0.000138613	0.000415166	0.134216		MCFD2	0.101428	6.46951	3.90361	9.88446e-05	0.000219997	0.310362
TRIM62	0.0950322	5.00392	3.94507	8.33507e-05	0.000208536	0.549192		BFSP2	-0.106128	3.65003	-3.82081	0.000138288	0.000414309	0.136417		PHC2	-0.0824063	6.67087	-3.90377	9.87828e-05	0.000219938	0.310951
SLC5A1	-0.288177	6.01408	-3.94546	8.32173e-05	0.000208252	0.550698		PREB	0.0940205	7.05598	3.82191	0.000137678	0.000412602	0.140551		WWC1	0.174562	5.93744	3.90373	9.8797e-05	0.000219938	0.310815
DGUOK	-0.0760966	7.26377	-3.94579	8.3104e-05	0.000208018	0.551978		SLC5A4	-0.105371	3.38756	-3.82264	0.000137274	0.000411508	0.143306		ARGLU1	-0.130603	7.88407	-3.90549	9.80883e-05	0.000218453	0.317584
DPF2	0.0833272	6.8392	3.94699	8.26944e-05	0.000207042	0.556625		CIZ1	0.0822789	5.88331	3.82346	0.000136823	0.000410273	0.146387		BIK	0.253447	6.92213	3.90566	9.80203e-05	0.000218348	0.318236
MLLT11	0.209535	5.96645	3.94855	8.21606e-05	0.000205755	0.562713		ABHD10	-0.0944868	6.61734	-3.82403	0.000136511	0.000409453	0.148528		ALKBH1	0.0833139	5.7184	3.90689	9.75264e-05	0.000217294	0.322985
GIPC1	0.113802	7.59721	3.94906	8.19866e-05	0.000205368	0.564707		BIN3	-0.106208	5.63668	-3.82715	0.000134808	0.000404462	0.160281		PTH2R	0.266587	3.69343	3.90758	9.72526e-05	0.00021673	0.325629
ELMO2	0.0820785	5.89463	3.9497	8.17705e-05	0.000204876	0.567189		FAIM	0.120437	5.26348	3.8276	0.000134564	0.000403847	0.161975		MVD	0.164114	5.20873	3.90945	9.65078e-05	0.000215116	0.332857
ZNF175	0.10399	4.74634	3.95032	8.15625e-05	0.000204403	0.569584		MADD	0.0791496	6.1067	3.82835	0.000134155	0.000402735	0.164826		CHRD	-0.166492	4.46681	-3.9102	9.62124e-05	0.000214503	0.33574
CEP68	0.114261	5.3489	3.95073	8.14224e-05	0.000204129	0.571201		CYP2C18	-0.367315	5.77102	-3.82916	0.000133718	0.000401538	0.167881		CASP8	0.0986108	5.41496	3.91068	9.6025e-05	0.000214131	0.337574
TCL1A	0.223548	4.42469	3.9507	8.14336e-05	0.000204129	0.571071		FCGR1B	-0.187028	4.84282	-3.82972	0.00013342	0.000400758	0.16997		POLI	-0.110598	4.34116	-3.91165	9.5642e-05	0.000213322	0.341331
SH3GL1	0.0892396	6.83169	3.95204	8.09827e-05	0.000203096	0.576293		ASTN2	-0.104585	3.92893	-3.82991	0.000133318	0.000400566	0.170687		FIP1L1	0.0896532	5.32929	3.91395	9.47471e-05	0.000211371	0.350172
CGRRF1	-0.0910351	5.70003	-3.95389	8.03657e-05	0.000201597	0.583485		FNDC4	0.17837	5.09802	3.83095	0.000132759	0.000398999	0.174626		INHA	0.165484	3.77467	3.91464	9.44776e-05	0.000210815	0.35285
KISS1	-0.158125	3.75333	-3.95417	8.02731e-05	0.000201413	0.584569		MTDH	-0.112697	8.06675	-3.83138	0.000132529	0.000398422	0.17625		CAMK2A	-0.117865	3.7471	-3.91488	9.43856e-05	0.000210654	0.353767
SF3B4	0.0952347	8.09955	3.95655	7.94868e-05	0.000199488	0.593827		RTN2	0.126207	5.37775	3.83142	0.000132509	0.000398422	0.176393		SLC38A3	0.186218	3.82207	3.91595	9.39703e-05	0.000209772	0.357913
STX4	0.0825733	7.0186	3.95743	7.91972e-05	0.000198809	0.59726		JRK	0.0806157	4.91201	3.83221	0.000132088	0.000397325	0.179372		RABGGTA	0.088765	5.55872	3.91606	9.39284e-05	0.000209723	0.358333
GSTO1	-0.0924546	8.9086	-3.95783	7.90638e-05	0.000198521	0.598845		CACNA1D	0.133698	4.20241	3.83488	0.000130676	0.000393189	0.18944		BBS1	-0.0947463	5.32121	-3.91619	9.38765e-05	0.000209652	0.358853
MAP2K5	-0.0729929	4.81295	-3.95861	7.88097e-05	0.000197934	0.601873		EIF3D	-0.0899012	8.9181	-3.8349	0.000130662	0.000393189	0.189536		PPID	0.114515	6.21283	3.91644	9.37824e-05	0.000209487	0.359795
SACM1L	-0.102135	7.14967	-3.95861	7.88109e-05	0.000197934	0.601858		BMP6	-0.134635	4.35099	-3.83542	0.000130389	0.000392554	0.191493		YY1	0.0778732	7.47632	3.91702	9.35592e-05	0.000209033	0.362037
VSIG4	0.211988	5.92784	3.96068	7.81359e-05	0.000196332	0.609949		PANX1	0.109127	5.7404	3.83598	0.000130098	0.000391788	0.19359		TUSC2	0.0874433	6.30713	3.91747	9.33869e-05	0.000208692	0.363771
APOBEC1	-0.276403	4.75034	-3.96142	7.78968e-05	0.000195778	0.612833		LBH	0.170061	6.65487	3.83616	0.000130003	0.000391614	0.194276		PEX16	0.110541	6.5275	3.91793	9.32093e-05	0.00020834	0.36556
LIG4	-0.0873182	5.02464	-3.96165	7.78235e-05	0.000195641	0.613718		GPATCH4	0.101244	5.96319	3.83646	0.000129846	0.000391254	0.195407		CBLL1	0.0876783	5.66466	3.91842	9.30243e-05	0.000207971	0.367429
ZNF646	0.10533	4.82178	3.96211	7.76755e-05	0.000195316	0.615509		ZNF365	0.102802	3.59351	3.83811	0.000128985	0.000388772	0.201637		RUNX2	-0.128852	4.63085	-3.91932	9.26792e-05	0.000207243	0.370925
EGLN3	-0.168029	5.29064	-3.96237	7.75898e-05	0.000195147	0.616547		EPHB6	0.183868	4.57617	3.83897	0.000128535	0.000387528	0.204909		DENR	0.0997338	7.43858	3.92121	9.19616e-05	0.000205683	0.378235
TOM1	0.1047	6.00681	3.96377	7.71417e-05	0.000194067	0.621995		YIPF3	0.117429	7.77246	3.83923	0.000128403	0.000387241	0.205874		SLC22A18AS	0.200953	5.46789	3.92404	9.08984e-05	0.000203348	0.389174
HHLA2	-0.242122	4.17724	-3.96632	7.63315e-05	0.000192075	0.631927		ENO2	0.203022	5.95898	3.83964	0.000128189	0.000386708	0.207434		FMO5	0.264666	5.25954	3.92503	9.05281e-05	0.000202563	0.393014
MEGF8	0.0976012	4.80961	3.9672	7.60522e-05	0.000191418	0.635376		PPP1R3D	0.116069	5.43283	3.84011	0.00012795	0.000386095	0.209188		TRIM24	0.167864	6.1521	3.92591	9.02018e-05	0.000201876	0.39641
ZNF529	0.123441	5.00855	3.96794	7.58198e-05	0.000190879	0.638255		TMEM80	-0.0928159	5.34373	-3.84011	0.000127947	0.000386095	0.209206		SNTG2	-0.0873709	3.09509	-3.92632	9.00514e-05	0.000201582	0.39798
SMARCA1	0.186152	5.63865	3.9708	7.49219e-05	0.000188664	0.649463		SLC6A4	0.111839	3.60741	3.84028	0.000127861	0.00038605	0.209838		C11orf1	0.135445	5.46821	3.92657	8.99571e-05	0.000201414	0.398965
PML	0.0845195	5.32727	3.97172	7.46365e-05	0.00018799	0.653054		PIAS4	0.104533	6.31872	3.84104	0.000127468	0.000384973	0.212724		PLEKHB2	0.110395	6.97503	3.92671	8.99074e-05	0.000201346	0.399486
STK38	0.0895659	6.76206	3.97184	7.45996e-05	0.000187942	0.65352		THNSL1	-0.128543	4.79312	-3.84149	0.000127239	0.000384393	0.214407		TSPAN32	-0.143964	4.65071	-3.92706	8.97776e-05	0.000201098	0.400844
GCAT	-0.145757	6.01738	-3.97222	7.44829e-05	0.000187693	0.654993		ASPHD1	0.2378	5.42284	3.84167	0.000127145	0.000384221	0.215097		GPR107	0.0904147	5.42804	3.92758	8.95845e-05	0.000200708	0.40287
CST3	0.128223	9.38747	3.9729	7.42727e-05	0.000187209	0.657651		HEBP1	-0.139799	7.32706	-3.84199	0.000126979	0.00038383	0.21632		PRSS21	0.399442	4.70314	3.92776	8.95182e-05	0.000200603	0.403566
ARHGEF18	0.0977416	7.15249	3.97396	7.39462e-05	0.00018643	0.661797		TUFM	-0.098972	8.32019	-3.84251	0.000126715	0.000383142	0.218272		OAT	0.19508	8.53691	3.92804	8.94146e-05	0.000200413	0.404656
TRDMT1	-0.0710258	4.20287	-3.97446	7.37907e-05	0.000186083	0.663777		FKBP2	0.113136	7.3248	3.84303	0.000126448	0.000382445	0.220247		SORCS3	-0.126844	2.97842	-3.92823	8.93439e-05	0.000200298	0.4054
NOTCH1	0.151216	6.49741	3.97467	7.37288e-05	0.000185972	0.664567		AIFM1	-0.108332	7.02961	-3.84323	0.000126345	0.000382243	0.221012		WDR61	0.0872255	6.77127	3.92927	8.89629e-05	0.000199486	0.409421
RUNX2	0.112771	4.63085	3.97563	7.34345e-05	0.000185274	0.66833		RAB5B	0.0907199	7.76303	3.84401	0.000125949	0.000381155	0.223954		PPIF	0.134048	6.88874	3.92949	8.88818e-05	0.000199347	0.410279
CES3	-0.180341	5.12435	-3.97631	7.32259e-05	0.000184792	0.671007		RCE1	0.115207	5.7149	3.84404	0.000125934	0.000381155	0.224067		PITPNM3	-0.171034	4.16411	-3.92999	8.87009e-05	0.000198984	0.412195
CA11	0.139856	4.96286	3.97699	7.3019e-05	0.000184314	0.67367		COPS7B	0.0896511	6.05773	3.8468	0.000124536	0.000377097	0.234523		CCIN	-0.0939687	3.53849	-3.93046	8.8528e-05	0.000198638	0.414031
TFPI	0.190901	5.89937	3.97778	7.27805e-05	0.000183757	0.676749		LILRB5	-0.162203	4.29626	-3.84788	0.000123996	0.000375571	0.238594		SLC34A2	0.28806	4.16468	3.93101	8.8329e-05	0.000198234	0.416148
APOL6	-0.127264	6.02505	-3.97864	7.25186e-05	0.000183172	0.680141		C5AR1	-0.200351	5.76295	-3.8479	0.000123984	0.000375571	0.238682		ANK1	-0.164194	4.05489	-3.93139	8.81888e-05	0.000197962	0.417643
CEBPZ	-0.0897025	7.48204	-3.9786	7.25313e-05	0.000183172	0.679975		ZNF324	0.142717	5.36864	3.8481	0.000123884	0.000375448	0.239443		ETV3	0.0865103	5.11934	3.93218	8.79041e-05	0.000197365	0.420685
PPFIA4	0.103492	3.25372	3.97913	7.23716e-05	0.000182857	0.682049		TP53I3	0.130576	6.73223	3.84872	0.000123575	0.000374622	0.241778		MASP1	-0.0754081	3.76419	-3.9327	8.7716e-05	0.000196985	0.4227
TBCCD1	-0.0851058	5.33837	-3.98038	7.19949e-05	0.000181949	0.686961		TBC1D5	-0.0848543	5.89828	-3.84936	0.000123256	0.000373762	0.244202		NPC2	-0.114106	9.5873	-3.93509	8.6856e-05	0.000195096	0.43197
PRKDC	-0.125856	6.48593	-3.98123	7.1741e-05	0.000181351	0.690285		RALGPS1	-0.130384	5.44243	-3.84971	0.00012308	0.000373336	0.245542		CA12	-0.295453	5.79943	-3.93659	8.63207e-05	0.000193935	0.437787
GPM6B	0.203474	4.49717	3.98307	7.11928e-05	0.000180008	0.697505		PRKCH	-0.133095	5.86286	-3.85083	0.000122524	0.000371756	0.249788		ZNF384	-0.0793411	5.84683	-3.93696	8.61877e-05	0.000193678	0.439238
OR2C1	0.0986144	3.86311	3.98421	7.08555e-05	0.000179199	0.701974		FKBP9	0.0967088	6.90737	3.85189	0.000122003	0.000370283	0.253778		MMP3	0.515919	5.95248	3.93714	8.61267e-05	0.000193582	0.439904
POMT2	0.086728	5.3374	3.98588	7.03641e-05	0.000177999	0.708524		SYT5	0.124281	3.52145	3.85243	0.000121736	0.000369578	0.255835		THAP4	0.0922016	6.26175	3.93755	8.59779e-05	0.000193289	0.441531
CAP1	0.0718889	9.68486	3.98604	7.03178e-05	0.000177924	0.709144		ING4	-0.0951117	5.82231	-3.85446	0.000120739	0.00036666	0.263536		ARHGEF10	-0.176599	5.53211	-3.93764	8.59472e-05	0.000193261	0.441867
PHKG1	0.100011	4.39135	3.98654	7.01722e-05	0.000177599	0.711095		GMNN	0.176686	6.88905	3.85474	0.000120601	0.000366347	0.264608		CLPP	-0.104373	7.12541	-3.93853	8.5633e-05	0.000192596	0.445314
ANGPT1	0.14206	4.69797	3.98824	6.96769e-05	0.000176388	0.717762		DDX11	0.114079	5.29178	3.85524	0.000120361	0.000365722	0.26648		TRIM28	0.144697	8.14044	3.93875	8.55566e-05	0.000192466	0.446154
TTN	0.0740595	3.44779	3.98865	6.95561e-05	0.000176125	0.719395		DEK	-0.118586	8.64609	-3.85552	0.000120224	0.000365413	0.267543		THPO	0.143333	3.42903	3.93971	8.52157e-05	0.00019174	0.44991
NFX1	-0.0808011	5.88166	-3.98878	6.95201e-05	0.000176076	0.719882		TRIM52	-0.110167	5.06425	-3.85569	0.000120138	0.000365256	0.268218		ZNF428	-0.125342	6.61423	-3.93986	8.51657e-05	0.000191669	0.450462
COMMD3	-0.0907258	7.84603	-3.98903	6.94454e-05	0.000175929	0.720894		DCLK1	-0.196091	4.33262	-3.85635	0.000119816	0.000364385	0.270728		KRT6B	0.46648	5.18238	3.94005	8.50982e-05	0.000191561	0.451208
IFT88	-0.0952494	5.71716	-3.99033	6.90724e-05	0.000175027	0.725964		TTLL7	0.21398	4.19871	3.85702	0.000119493	0.000363507	0.27326		ISOC2	0.143641	6.66621	3.94004	8.50997e-05	0.000191561	0.451193
EPPK1	-0.169076	5.4829	-3.99237	6.84843e-05	0.000173579	0.734012		HOXB3	0.157368	5.09844	3.85825	0.000118898	0.000361802	0.277938		CHD8	-0.122905	6.96927	-3.94194	8.44348e-05	0.000190146	0.458574
ASH2L	-0.0932651	7.30437	-3.9935	6.81621e-05	0.000172827	0.738451		VIM	-0.184326	9.2713	-3.85881	0.000118632	0.000361098	0.280035		OSBPL3	0.149702	6.16334	3.94224	8.43324e-05	0.000189956	0.459716
PXN	0.0990445	5.98327	3.99347	6.81711e-05	0.000172827	0.738327		CANX	-0.10004	8.3222	-3.86044	0.00011785	0.000358821	0.286238		APPL2	0.132566	6.56893	3.94391	8.37503e-05	0.000188686	0.466234
ZBTB48	0.107407	5.55634	3.994	6.80208e-05	0.000172529	0.740406		TTYH1	0.222757	3.50612	3.8606	0.000117772	0.000358686	0.286862		SET	0.120423	8.97327	3.94523	8.32982e-05	0.000187707	0.471328
GDF10	0.162927	3.5721	3.99457	6.78594e-05	0.000172168	0.742641		PNLIPRP2	-0.29932	3.71127	-3.86075	0.000117701	0.000358575	0.287426		MSH6	0.111528	6.43645	3.94545	8.32212e-05	0.000187574	0.472199
CDK5RAP1	-0.0871582	6.50006	-3.99456	6.78619e-05	0.000172168	0.742607		KCNJ6	0.112792	3.5839	3.86203	0.000117091	0.000356821	0.292295		MTMR1	0.0814549	5.40875	3.94605	8.30142e-05	0.000187148	0.474543
RHOBTB1	0.144976	5.48246	3.99637	6.73509e-05	0.000170954	0.749722		RHOBTB1	-0.155781	5.48246	-3.86229	0.000116967	0.000356548	0.293283		ZNF492	0.110207	3.14516	3.94617	8.2975e-05	0.0001871	0.474987
DUSP26	0.120005	4.62415	3.998	6.68929e-05	0.000169832	0.756147		DR1	-0.0961723	6.18992	-3.86257	0.000116834	0.000356246	0.29435		IQCH	0.0928918	3.325	3.94935	8.18902e-05	0.000184722	0.487373
NTRK2	0.156997	3.91762	3.9988	6.66696e-05	0.000169306	0.759295		UGT2A3	-0.37784	4.03294	-3.86351	0.000116394	0.000355006	0.297891		FOSL1	0.269306	5.58163	3.94931	8.1903e-05	0.000184722	0.487227
ZBTB40	0.0927593	5.78635	3.99957	6.64557e-05	0.000168804	0.76232		HOXA6	0.151488	4.20828	3.86451	0.000115921	0.000353666	0.301709		ANXA10	-0.692707	7.41015	-3.95047	8.15109e-05	0.000183917	0.491743
YIPF4	-0.0959367	5.59956	-4.00159	6.58963e-05	0.000167424	0.770279		NCR3	-0.123294	3.83938	-3.86538	0.00011551	0.000352516	0.305036		BMP8B	0.168014	4.51283	3.9519	8.10318e-05	0.000182875	0.497292
CD1D	0.141488	4.39123	4.00225	6.57139e-05	0.000167001	0.772889		PKD2L1	-0.124032	4.53781	-3.8664	0.000115036	0.000351172	0.308891		MID2	-0.157225	5.10115	-3.95281	8.07264e-05	0.000182225	0.500847
SLC22A18AS	-0.176871	5.46789	-4.00299	6.55125e-05	0.000166529	0.77578		CSRP1	-0.236893	8.74578	-3.86652	0.000114977	0.000351094	0.309372		TPI1	0.109767	9.19849	3.954	8.03288e-05	0.000181367	0.505494
CLU	0.251786	6.2665	4.00328	6.54319e-05	0.000166365	0.776939		SMAD3	0.118275	6.348	3.86682	0.000114839	0.000350775	0.310497		FANCA	0.12202	4.71741	3.95588	7.97066e-05	0.000180001	0.512815
HSD17B7	0.149544	7.33198	4.00382	6.52854e-05	0.000166033	0.779049		CSTF2	0.122149	6.52733	3.86782	0.000114374	0.000349455	0.314305		TMED5	0.107239	6.74192	3.95602	7.9662e-05	0.000179939	0.513341
MED20	-0.0950135	6.54058	-4.00439	6.51291e-05	0.000165675	0.781306		ABCC10	0.108556	5.94179	3.86824	0.00011418	0.000348965	0.315893		PHF3	0.091994	6.38638	3.95688	7.93768e-05	0.000179333	0.516718
HESX1	-0.123999	3.88702	-4.00628	6.46164e-05	0.000164411	0.788749		SERPINA1	0.37202	7.41018	3.86861	0.000114008	0.00034854	0.31731		EDA	0.125748	3.88143	3.95721	7.92672e-05	0.000179124	0.518019
TPK1	-0.138208	5.30615	-4.00654	6.45456e-05	0.000164271	0.789781		SNAP91	-0.17703	3.3333	-3.86874	0.000113949	0.000348461	0.317794		FOXF2	-0.274867	6.25316	-3.9592	7.8617e-05	0.000177694	0.525772
CSRP2	0.183027	6.16136	4.00714	6.43826e-05	0.000163896	0.792161		OGFOD1	-0.0777511	6.37705	-3.86897	0.000113841	0.000348233	0.318683		TBC1D15	-0.0917215	6.55801	-3.96012	7.8318e-05	0.000177056	0.52936
CARS2	-0.0994312	5.63447	-4.0089	6.39091e-05	0.00016273	0.799112		BAP1	0.0884995	6.25181	3.86999	0.000113372	0.000346899	0.322555		RNF111	-0.0837122	5.91929	-3.96147	7.78827e-05	0.00017611	0.534608
CEACAM4	0.0934858	4.25693	4.009	6.38831e-05	0.000162703	0.799495		PSIP1	-0.130842	6.28517	-3.87239	0.000112269	0.000343624	0.33172		NLGN4Y	-0.186212	3.57388	-3.96197	7.77205e-05	0.000175781	0.536571
TESC	0.318193	7.17032	4.01137	6.32509e-05	0.000161132	0.808862		DBNDD1	0.212313	5.37309	3.87447	0.000111323	0.00034083	0.33965		TMED3	0.137041	7.16879	3.96217	7.76548e-05	0.00017567	0.537367
NPM3	-0.14914	6.8105	-4.01275	6.28869e-05	0.000160244	0.814297		PRSS23	-0.205715	7.04074	-3.87467	0.000111236	0.000340661	0.340389		CRLF1	-0.219623	4.24758	-3.96651	7.62688e-05	0.000172572	0.554325
GMEB2	0.0953566	6.80456	4.01394	6.2573e-05	0.000159483	0.81901		RAB8A	-0.0833081	7.87222	-3.87503	0.00011107	0.000340253	0.341787		ZBTB7B	0.124711	5.67663	3.96762	7.59178e-05	0.000171815	0.558668
EYA2	0.288978	4.71495	4.0167	6.18537e-05	0.000157688	0.829901		CDKN3	0.194153	6.65454	3.87706	0.000110158	0.000337558	0.349518		PDE6A	0.119761	3.65876	3.96902	7.54796e-05	0.00017086	0.564119
XPO7	-0.0947485	6.52985	-4.01968	6.10856e-05	0.00015578	0.841671		MAGI1	-0.108308	5.08323	-3.87728	0.000110061	0.000337359	0.350345		SLC6A8	0.263891	6.34461	3.96967	7.52749e-05	0.000170433	0.566677
TMCO3	-0.127619	5.99131	-4.01966	6.10907e-05	0.00015578	0.841593		TAF2	0.107508	6.60583	3.87899	0.000109295	0.000335111	0.35689		DSG1	0.164789	3.16229	3.97291	7.4268e-05	0.00016819	0.579359
CCDC22	-0.0916699	5.50765	-4.02004	6.0993e-05	0.000155607	0.843099		NADSYN1	-0.120189	5.90743	-3.87934	0.000109139	0.000334728	0.358235		LOX	-0.240536	5.41565	-3.97346	7.41005e-05	0.000167847	0.581486
AP1S2	0.169203	6.51834	4.02119	6.06978e-05	0.000154892	0.84767		FBXL7	-0.172933	5.28975	-3.87938	0.000109122	0.000334728	0.358383		NDST1	-0.118304	5.56758	-3.9742	7.38712e-05	0.000167364	0.584405
SERPINF2	0.181072	4.49912	4.02255	6.03533e-05	0.00015405	0.853032		CPVL	0.265296	7.06091	3.87953	0.000109058	0.000334677	0.358928		IMPDH1	0.143639	6.69528	3.97478	7.36947e-05	0.000167	0.586658
UTRN	0.126562	5.4918	4.02291	6.02618e-05	0.000153854	0.854461		FAM155B	0.172857	4.37577	3.88068	0.000108548	0.00033321	0.363323		RPS18	0.0981197	11.2998	3.97692	7.3041e-05	0.000165554	0.59505
DCBLD2	0.176458	5.45897	4.02359	6.00901e-05	0.000153453	0.857148		GTF2E2	-0.113533	7.67985	-3.88074	0.000108518	0.00033321	0.363583		ACADS	-0.156856	6.16529	-3.97774	7.27921e-05	0.000165026	0.598266
PYGL	0.194237	5.6091	4.02405	5.99739e-05	0.000153194	0.858971		ACTR3B	-0.105814	4.50873	-3.88095	0.000108426	0.000333029	0.364382		LRCH1	-0.102025	5.05291	-3.97783	7.27633e-05	0.000164996	0.598638
TXNRD1	-0.107651	7.20923	-4.02411	5.99573e-05	0.000153189	0.859233		DPM1	0.121191	8.45463	3.88111	0.000108355	0.00033291	0.36499		ASB13	0.137338	6.45881	3.97862	7.2527e-05	0.000164496	0.601701
C6orf47	0.0942575	6.46997	4.02427	5.99176e-05	0.000153124	0.859857		TOPORS	-0.0873995	5.8223	-3.88131	0.00010827	0.000332745	0.36573		PPP1CA	0.125243	8.12036	3.97871	7.24972e-05	0.000164464	0.602089
GANAB	0.0876203	8.01556	4.02565	5.957e-05	0.000152273	0.865337		FPR1	-0.220433	5.12732	-3.88358	0.000107272	0.000329776	0.374413		SYK	-0.15893	6.5029	-3.98013	7.20713e-05	0.000163533	0.607639
FCGR2B	0.17196	4.91249	4.02704	5.92231e-05	0.000151423	0.87084		MTUS1	-0.166427	6.42331	-3.88689	0.000105836	0.000325455	0.387058		TMEM50B	-0.108116	7.02454	-3.98115	7.17657e-05	0.000162875	0.611641
CNN3	0.172954	8.22862	4.02855	5.8849e-05	0.000150519	0.87681		MADCAM1	-0.179022	4.76121	-3.88691	0.000105825	0.000325455	0.387155		NOTCH1	-0.175569	6.49741	-3.98163	7.16216e-05	0.000162583	0.613535
RAD17	-0.0675357	5.77958	-4.02852	5.88552e-05	0.000150519	0.876712		TCHH	0.120329	3.37056	3.88718	0.000105711	0.000325262	0.388164		TULP3	-0.110728	5.98802	-3.9821	7.14837e-05	0.000162309	0.61535
FBL	-0.119588	8.91151	-4.03126	5.81797e-05	0.000148865	0.887587		AP1S1	-0.148425	6.87811	-3.88759	0.000105532	0.000324806	0.389757		TRIP10	-0.152602	6.45586	-3.98209	7.14851e-05	0.000162309	0.615332
TRIM10	-0.0976239	4.11652	-4.03157	5.81042e-05	0.000148708	0.888811		EXOSC1	0.0771254	5.72088	3.88994	0.000104524	0.000321799	0.398755		IFRD1	0.127468	5.87219	3.98283	7.12653e-05	0.000161911	0.618233
WDR4	-0.106751	5.80177	-4.03266	5.78394e-05	0.000148066	0.893116		CBX5	0.124785	5.8942	3.89036	0.000104348	0.00032135	0.400342		A4GNT	-0.3208	4.566	-3.98278	7.12794e-05	0.000161911	0.618047
ZDHHC13	-0.114505	5.9305	-4.03281	5.78014e-05	0.000148005	0.893735		PSPH	0.178368	5.51587	3.89131	0.000103942	0.000320196	0.403993		ZNF331	-0.192462	5.54547	-3.98625	7.02572e-05	0.000159659	0.631654
FEZ2	0.0963989	6.76545	4.03367	5.75923e-05	0.000147506	0.897149		TRPM6	0.159866	3.99895	3.89207	0.00010362	0.000319297	0.406904		ACTR6	0.114044	6.0681	3.98834	6.96477e-05	0.000158308	0.639863
CDKN1A	0.154546	7.91072	4.03486	5.73056e-05	0.000146807	0.901852		SERHL2	-0.0992812	4.24528	-3.8928	0.000103312	0.000318442	0.409695		LY6H	-0.185381	3.9238	-3.98903	6.94466e-05	0.000157885	0.642587
FLT3	0.10658	3.95356	4.03617	5.69903e-05	0.000146035	0.907052		RIMS2	0.115096	3.73268	3.89324	0.000103126	0.00031796	0.411392		PURG	-0.072412	3.5234	-3.99015	6.9123e-05	0.000157184	0.646988
SIDT2	0.13509	7.41747	4.03669	5.68647e-05	0.000145749	0.90913		PARP6	0.147706	5.78389	3.89464	0.000102539	0.000316244	0.416747		FKBP10	0.271898	5.89149	3.99053	6.90139e-05	0.00015697	0.648476
TFG	-0.0793399	7.49365	-4.03938	5.62244e-05	0.000144174	0.919802		HSD3B1	0.110949	3.1344	3.89522	0.000102297	0.00031559	0.418965		MKS1	0.0961121	5.1474	3.99134	6.87808e-05	0.000156495	0.651664
HEY2	0.134024	4.69923	4.03932	5.62365e-05	0.000144174	0.919599		COQ2	-0.121638	6.201	-3.89571	0.00010209	0.000315045	0.420861		HHLA2	0.282391	4.17724	3.99131	6.87902e-05	0.000156495	0.651535
NKG7	0.263242	6.06033	4.0396	5.61717e-05	0.000144078	0.920685		FASTKD2	-0.0909903	5.72936	-3.89574	0.00010208	0.000315045	0.420952		ALOX15	0.17874	3.45125	3.99301	6.83015e-05	0.00015545	0.658253
RHOT2	0.0941205	6.77238	4.0428	5.54167e-05	0.000142176	0.933439		PCMT1	0.0874109	8.01593	3.89694	0.000101578	0.00031365	0.425577		VNN2	-0.267178	5.14581	-3.99571	6.75381e-05	0.000153746	0.668845
HDAC1	-0.100674	9.00064	-4.04291	5.53919e-05	0.000142148	0.93386		ECSIT	-0.108587	6.15062	-3.89767	0.000101277	0.000312813	0.428361		TPO	-0.137353	3.46461	-3.99745	6.70472e-05	0.000152662	0.675719
CHAC1	-0.18136	5.2095	-4.04424	5.50823e-05	0.000141388	0.939143		SIGLEC5	-0.116653	3.96449	-3.89783	0.000101211	0.0003127	0.428976		IHH	0.295241	5.49061	3.99772	6.69724e-05	0.000152525	0.676771
RRP1B	-0.0920723	6.33365	-4.04497	5.49131e-05	0.000140988	0.942043		ADSL	0.0966989	7.60105	3.89965	0.000100459	0.000310469	0.435973		INHBE	0.183123	3.22008	3.99835	6.67966e-05	0.000152157	0.679248
SFTPD	0.166592	3.58501	4.04587	5.47032e-05	0.000140483	0.945653		CYTL1	-0.194394	4.02352	-3.90034	0.000100177	0.000309687	0.438613		MCM3AP	-0.0896401	6.01154	-3.99849	6.67577e-05	0.000152102	0.679796
THAP7	0.0934025	5.88007	4.04756	5.43142e-05	0.000139519	0.95238		PRKX	-0.151956	5.46935	-3.90118	9.98325e-05	0.000308715	0.441841		RECQL	-0.135387	6.15997	-3.99893	6.66332e-05	0.000151851	0.681556
PDCL	-0.0778956	5.7303	-4.05123	5.34788e-05	0.000137407	0.96699		PPP1R9A	0.230879	4.70718	3.90245	9.93185e-05	0.000307216	0.446685		CDS1	0.218159	6.38562	3.99959	6.64503e-05	0.000151467	0.684146
ZNF576	-0.0823705	5.5316	-4.05242	5.32095e-05	0.000136748	0.97175		BTN2A2	-0.101381	4.68495	-3.90268	9.92212e-05	0.000307006	0.447604		S100A11	0.181301	10.0681	4.00102	6.60549e-05	0.000150599	0.689771
ANXA11	0.109099	7.74602	4.05394	5.28693e-05	0.000135907	0.977797		TAF6	0.110848	6.40855	3.90305	9.90748e-05	0.000306643	0.44899		CTNNA1	-0.105389	8.41954	-4.00147	6.59302e-05	0.000150347	0.691552
TSNAX	-0.105184	6.54847	-4.05571	5.24744e-05	0.000134925	0.984864		LAMA4	-0.167181	5.99481	-3.90319	9.9018e-05	0.000306558	0.449528		DZIP3	-0.115316	4.81347	-4.0019	6.58099e-05	0.000150106	0.693272
ATP2A3	0.197696	6.04888	4.05772	5.20287e-05	0.000133812	0.992906		RPS6KB2	0.113283	6.67787	3.90438	9.85354e-05	0.000305154	0.454113		PTBP2	-0.154348	5.6259	-4.00622	6.46312e-05	0.000147449	0.710306
SLC17A4	-0.206651	4.17179	-4.058	5.19671e-05	0.000133686	0.994023		MGRN1	-0.125099	6.79741	-3.9045	9.8487e-05	0.000305094	0.454574		SEMA6D	-0.141808	4.15123	-4.00648	6.45618e-05	0.000147323	0.71132
GDAP1	-0.145224	4.53712	-4.05894	5.17604e-05	0.000133187	0.997781		GNPTAB	-0.0893424	6.02134	-3.90596	9.79005e-05	0.000303367	0.460179		SEC24C	-0.11685	7.47812	-4.00811	6.4123e-05	0.000146353	0.717748
SNX1	0.076614	5.97528	4.06132	5.12418e-05	0.000131885	1.00728		GTF2F1	-0.0857064	6.87625	-3.9064	9.77236e-05	0.000302909	0.461876		FGFR4	0.24456	5.80707	4.00851	6.40158e-05	0.000146141	0.719325
PYGO1	0.118196	3.59859	4.06157	5.11883e-05	0.00013178	1.00826		CST4	0.221586	5.07451	3.90665	9.76238e-05	0.000302689	0.462835		MOSPD3	0.126523	6.09163	4.01074	6.34185e-05	0.000144809	0.728161
TNNI1	-0.0922491	3.49491	-4.06227	5.10354e-05	0.000131448	1.01108		MAP6D1	0.116467	4.92442	3.90702	9.74735e-05	0.000302312	0.464281		ATP6V1G2	-0.112095	3.98943	-4.01127	6.32793e-05	0.000144522	0.730234
IFIH1	-0.142833	5.7921	-4.06222	5.10471e-05	0.000131448	1.01087		BRPF1	0.0898014	6.56405	3.90724	9.73892e-05	0.00030214	0.465093		LMBRD1	-0.12691	7.63781	-4.01583	6.20793e-05	0.000141812	0.748283
ADCY3	0.10882	6.77811	4.06252	5.0983e-05	0.000131348	1.01205		TPM4	-0.146121	7.26669	-3.90818	9.70135e-05	0.000301064	0.468721		AP2A2	-0.0990006	6.30405	-4.01773	6.15869e-05	0.000140718	0.755791
MIS12	-0.0804023	6.5889	-4.06268	5.09485e-05	0.000131291	1.01269		VPS45	0.0838039	6.23494	3.90822	9.69963e-05	0.000301064	0.468887		SNX16	0.116698	5.29822	4.01788	6.15481e-05	0.00014066	0.756385
DOCK2	0.188406	5.39303	4.06296	5.08873e-05	0.00013119	1.01382		AKAP8	-0.0717037	6.55897	-3.90871	9.68012e-05	0.000300583	0.470777		RYK	0.101446	6.78709	4.01853	6.13789e-05	0.000140304	0.758981
ALPL	0.168295	4.68434	4.06292	5.08965e-05	0.00013119	1.01365		DOLPP1	0.12722	6.66997	3.91194	9.55313e-05	0.000296727	0.483171		NRSN2	0.202398	5.79562	4.01938	6.11621e-05	0.000139839	0.762316
STYK1	-0.182778	4.55555	-4.06405	5.06515e-05	0.000130622	1.0182		MRPS18B	0.0976908	7.55474	3.91439	9.45741e-05	0.000293841	0.492623		AKT1	-0.100365	7.46072	-4.01958	6.11097e-05	0.00013975	0.763124
CD1C	0.197768	4.91261	4.06547	5.03478e-05	0.000129871	1.02387		ABO	-0.190523	4.61857	-3.91599	9.39549e-05	0.000292004	0.498789		STRA6	0.208433	4.56708	4.02032	6.09204e-05	0.000139347	0.766049
ZNF174	-0.0667374	4.80053	-4.06589	5.02584e-05	0.000129672	1.02555		SIPA1	0.125138	6.53259	3.91624	9.38593e-05	0.000291793	0.499745		ABCB7	0.11823	6.48683	4.0216	6.05949e-05	0.000138633	0.771102
PNMA1	0.168585	6.85966	4.0661	5.02141e-05	0.00012959	1.02638		ARMC6	0.0964528	5.74805	3.91667	9.36923e-05	0.00029136	0.501417		QRSL1	0.123123	5.36174	4.02343	6.01303e-05	0.0001376	0.778358
TSC1	0.0878956	6.17526	4.06622	5.01883e-05	0.000129555	1.02686		WIF1	0.26301	3.32909	3.91684	9.36294e-05	0.000291251	0.502046		CCDC22	0.106357	5.50765	4.02419	5.99375e-05	0.000137189	0.781387
NOX4	0.177878	4.57715	4.06692	5.00393e-05	0.000129202	1.02967		IL1RL2	0.180468	4.02078	3.91736	9.34295e-05	0.000290716	0.504053		RPL24	0.0863318	10.6823	4.02537	5.96413e-05	0.000136541	0.786059
MLLT10	-0.0804665	5.54078	-4.06711	4.99986e-05	0.000129129	1.03044		BNIP3L	-0.132168	7.34832	-3.91764	9.33205e-05	0.000290463	0.505149		TCF7	-0.137339	5.39381	-4.02595	5.94958e-05	0.000136237	0.788363
ZBTB32	0.112316	3.71621	4.06794	4.98235e-05	0.000128709	1.03374		TMEM30A	-0.113127	7.50639	-3.91801	9.31787e-05	0.000290108	0.506576		BCOR	0.113437	5.38982	4.02655	5.93464e-05	0.000135925	0.790733
RBM41	-0.0901396	5.35652	-4.06984	4.94221e-05	0.000127703	1.04137		ANKZF1	0.0991348	5.68337	3.92074	9.21409e-05	0.000286962	0.517091		EDN1	-0.236825	6.41864	-4.02896	5.87475e-05	0.000134583	0.800299
SH2B1	0.0913611	5.84189	4.07081	4.92194e-05	0.000127211	1.04525		CYP2C9	-0.233794	4.6819	-3.92271	9.13968e-05	0.000284729	0.524703		RHCG	0.311615	4.02682	4.03131	5.81678e-05	0.000133284	0.809651
CCS	0.0861411	6.42239	4.07244	4.8881e-05	0.000126367	1.05175		IL18RAP	-0.171763	4.62545	-3.92305	9.12697e-05	0.000284417	0.52601		TYRO3	0.149291	5.13535	4.03352	5.76299e-05	0.00013208	0.818413
GAMT	0.194526	5.16803	4.07387	4.85847e-05	0.000125632	1.05749		SVEP1	-0.214187	4.97502	-3.92351	9.10977e-05	0.000283966	0.527781		DLX2	0.128988	3.56756	4.03711	5.67646e-05	0.000130125	0.832683
PILRA	0.154447	4.94155	4.07607	4.81315e-05	0.000124491	1.06633		MYC	-0.200541	7.97886	-3.9238	9.0987e-05	0.000283705	0.528922		TBC1D12	-0.0932787	4.97389	-4.03753	5.66649e-05	0.000129925	0.834342
EEF1A1	-0.0780848	11.3731	-4.07736	4.78685e-05	0.000123842	1.0715		NR4A2	-0.260221	6.44405	-3.92427	9.08125e-05	0.000283245	0.530725		BMP5	0.150156	3.73822	4.03936	5.62274e-05	0.00012895	0.841652
KIT	0.244065	5.7298	4.07974	4.73865e-05	0.000122625	1.08104		VPS4A	-0.0867519	6.66148	-3.92499	9.05457e-05	0.000282497	0.533488		KPTN	0.122677	5.20781	4.03986	5.61101e-05	0.000128709	0.843624
ZNF551	-0.114724	4.30251	-4.08005	4.73231e-05	0.000122502	1.08231		CDC14A	-0.0758196	4.0729	-3.92503	9.05297e-05	0.000282497	0.533654		PPIB	0.159794	8.31561	4.04177	5.56588e-05	0.000127702	0.851241
ANXA2P3	-0.130801	4.82422	-4.08003	4.73273e-05	0.000122502	1.08222		TRIM45	0.0960956	4.73075	3.92573	9.02683e-05	0.000281799	0.536368		ZFHX3	-0.154446	5.80909	-4.04254	5.54778e-05	0.000127315	0.854313
STK19	0.0781777	6.16826	4.08108	4.71157e-05	0.000122014	1.08645		SSB	0.114424	7.38744	3.92598	9.0175e-05	0.000281592	0.537339		ENTPD4	-0.126147	6.10054	-4.04561	5.47639e-05	0.000125704	0.866533
MAPRE2	0.116249	6.74197	4.08209	4.6915e-05	0.000121525	1.09048		SAE1	0.100213	7.95652	3.92602	9.016e-05	0.000281592	0.537495		NDE1	-0.126443	6.39059	-4.04642	5.4578e-05	0.000125305	0.869741
ELF1	-0.106735	7.88281	-4.08269	4.67947e-05	0.000121243	1.0929		CD79A	-0.319214	6.04458	-3.92656	8.99616e-05	0.000281093	0.539563		KLF7	-0.139089	5.30315	-4.04672	5.45077e-05	0.000125171	0.870957
MOGAT2	-0.230467	4.66955	-4.08441	4.64529e-05	0.000120387	1.09982		PEG3	-0.203675	4.14807	-3.92901	8.90605e-05	0.000278361	0.549016		LIMD1	-0.0800127	4.76929	-4.05106	5.35174e-05	0.000122923	0.888257
ECD	-0.0875658	6.37136	-4.0868	4.5983e-05	0.000119199	1.10941		MYLK	-0.345249	6.90691	-3.93018	8.86309e-05	0.000277101	0.553556		ADAM12	-0.214648	4.4347	-4.05284	5.31156e-05	0.000122027	0.895368
PIN1	0.100525	6.94159	4.0878	4.57868e-05	0.00011872	1.11344		FILIP1L	-0.213648	6.96717	-3.93027	8.85981e-05	0.00027708	0.553905		ELOVL6	0.211293	5.8412	4.05319	5.30369e-05	0.000121873	0.896767
SIM2	-0.15993	4.73311	-4.08803	4.57427e-05	0.000118657	1.11435		MED22	0.105725	6.18826	3.93057	8.84888e-05	0.000276821	0.555064		USP9Y	-0.283517	3.87885	-4.05359	5.29468e-05	0.000121693	0.898372
EIF2S1	-0.0828324	6.76655	-4.08798	4.57513e-05	0.000118657	1.11417		SELL	-0.245089	5.68519	-3.93159	8.81166e-05	0.000275739	0.559022		DUOX2	0.480876	5.5722	4.05455	5.27317e-05	0.000121225	0.902214
THUMPD1	-0.0918464	6.89591	-4.08861	4.56286e-05	0.000118397	1.11671		LMOD1	-0.377445	5.91001	-3.93329	8.75027e-05	0.0002739	0.565588		MRPS16	0.120854	7.44452	4.05578	5.24584e-05	0.000120623	0.907117
PRR13	-0.104345	8.96406	-4.08956	4.54452e-05	0.00011795	1.12051		MDH2	-0.0903832	9.11893	-3.93426	8.71529e-05	0.000272886	0.569349		MT1E	-0.325269	8.53975	-4.05585	5.24437e-05	0.000120616	0.907381
TRMU	-0.105193	5.16855	-4.09111	4.51459e-05	0.000117203	1.12674		NONO	0.0895992	8.8114	3.93432	8.71309e-05	0.000272886	0.569587		PPA1	0.132281	9.58245	4.05636	5.23306e-05	0.000120382	0.909419
GJA5	0.124072	4.50651	4.09144	4.50817e-05	0.000117065	1.12808		GABRQ	0.0892861	3.62077	3.93505	8.68698e-05	0.000272163	0.572404		SEC11A	0.0876458	8.6415	4.06013	5.15014e-05	0.000118501	0.924492
SLC22A18	-0.213969	6.70154	-4.09188	4.49963e-05	0.000116872	1.12987		CHMP1B	0.11134	7.45087	3.93528	8.6787e-05	0.000271984	0.573301		TBC1D9	-0.17863	6.16311	-4.06048	5.1424e-05	0.000118349	0.925912
PARK7	-0.0831266	9.46317	-4.09224	4.49286e-05	0.000116725	1.13129		VSIG4	-0.234187	5.92784	-3.93535	8.67644e-05	0.000271984	0.573545		MANBA	-0.12292	6.33775	-4.06078	5.13589e-05	0.000118225	0.927107
DYNC1LI1	-0.0749145	5.72184	-4.09236	4.49053e-05	0.000116694	1.13178		LYZL6	0.0713198	3.85406	3.93709	8.61416e-05	0.000270123	0.58031		UBE2E3	0.118543	7.34828	4.06301	5.0877e-05	0.000117141	0.936005
TSPAN14	0.0976108	6.24222	4.09255	4.48683e-05	0.000116626	1.13256		PCDH9	-0.175443	3.7593	-3.93757	8.59724e-05	0.000269673	0.582157		CTSB	-0.16955	9.41865	-4.06373	5.07211e-05	0.000116808	0.938902
XPA	-0.0945175	5.79117	-4.09412	4.45681e-05	0.000115875	1.13889		RABL3	-0.112138	5.80578	-3.93783	8.58792e-05	0.000269462	0.583175		LRFN4	0.199327	5.88502	4.06385	5.06957e-05	0.000116775	0.939374
YKT6	-0.103444	6.1183	-4.09499	4.44031e-05	0.000115474	1.1424		EIF4EBP2	-0.101772	6.91903	-3.93798	8.58265e-05	0.000269377	0.583752		ABCD1	0.172452	5.94514	4.06414	5.06338e-05	0.000116658	0.940528
MED23	-0.0805828	5.87287	-4.09635	4.41464e-05	0.000114835	1.14787		CELSR3	0.218493	5.3469	3.93804	8.58055e-05	0.000269377	0.583982		CPB2	0.159595	3.18362	4.06588	5.02603e-05	0.000115823	0.947516
RASA3	0.127978	5.04491	4.09737	4.39551e-05	0.000114366	1.15197		EIF3K	-0.101066	8.8472	-3.93929	8.53662e-05	0.000268093	0.588803		HSD17B12	0.152508	7.61791	4.06733	4.99516e-05	0.000115137	0.95333
APAF1	-0.0958958	5.49926	-4.09824	4.37916e-05	0.000113969	1.15548		GPRASP1	-0.207644	4.78784	-3.94123	8.4683e-05	0.000266027	0.596351		ETF1	-0.0938107	7.82189	-4.0688	4.96418e-05	0.000114448	0.959203
DDOST	-0.0932737	9.02186	-4.09873	4.37006e-05	0.00011376	1.15744		ATXN1	-0.130553	5.67853	-3.94166	8.45339e-05	0.000265638	0.598006		MSRA	-0.169182	6.0533	-4.06902	4.95948e-05	0.000114378	0.960098
TRIP11	-0.0776819	5.75687	-4.09985	4.3492e-05	0.00011325	1.16196		CLDN18	-0.597164	8.04105	-3.94381	8.37864e-05	0.000263368	0.606349		ERH	0.104653	8.9219	4.06899	4.96007e-05	0.000114378	0.959986
RAB27B	-0.208566	5.14038	-4.09984	4.34937e-05	0.00011325	1.16192		BRD2	0.0982299	8.2326	3.94465	8.34961e-05	0.000262534	0.60961		SYT5	0.136857	3.52145	4.06956	4.94815e-05	0.000114154	0.962258
ATP7B	-0.21465	5.93729	-4.10086	4.33047e-05	0.000112814	1.16603		ID4	-0.199041	5.20862	-3.9458	8.30993e-05	0.000261365	0.614084		CDK7	0.121686	6.78788	4.07475	4.84028e-05	0.00011169	0.983064
IQCC	-0.116623	4.78213	-4.10114	4.32516e-05	0.000112704	1.16719		TES	-0.12706	6.72797	-3.9463	8.29296e-05	0.00026091	0.616005		ALDH3B2	0.272854	3.91975	4.07527	4.82965e-05	0.000111469	0.985141
RAB20	-0.117268	6.65923	-4.10196	4.31e-05	0.000112336	1.17051		UQCRC1	-0.12542	8.54283	-3.94721	8.26166e-05	0.000260003	0.619557		ARMC1	0.114214	7.40427	4.07652	4.80393e-05	0.0001109	0.990182
SPATA7	-0.0802205	4.64995	-4.10232	4.30341e-05	0.000112233	1.17195		CKAP4	0.137462	8.07944	3.94723	8.26117e-05	0.000260003	0.619612		NRXN1	-0.112435	3.48222	-4.07809	4.77207e-05	0.000110188	0.996465
RTN2	0.121537	5.37775	4.10227	4.30431e-05	0.000112233	1.17175		TOR1AIP2	0.088521	5.57097	3.94798	8.23559e-05	0.000259338	0.622526		RANBP10	-0.0857446	5.50732	-4.07878	4.75797e-05	0.000109887	0.999258
C18orf25	-0.0845187	5.51675	-4.10224	4.30496e-05	0.000112233	1.17161		TRMT11	-0.114387	6.25402	-3.95036	8.15482e-05	0.000256872	0.631786		ZNF717	0.115367	4.23138	4.08574	4.61911e-05	0.000106704	1.02723
PTX3	0.203022	3.81098	4.10263	4.29779e-05	0.00011213	1.17318		PPP2R5B	0.103469	5.70209	3.95053	8.14899e-05	0.000256766	0.632457		GABRB3	0.219766	3.91769	4.08617	4.61059e-05	0.00010653	1.02897
MYH3	0.122689	3.30347	4.10335	4.28455e-05	0.000111812	1.17609		PGF	0.136141	5.54841	3.95296	8.06757e-05	0.000254277	0.641891		ATF1	0.123426	5.88587	4.088	4.57479e-05	0.000105727	1.03633
PPP2R5D	-0.0933965	6.37241	-4.10353	4.28127e-05	0.000111754	1.17682		PACS1	0.117542	5.84819	3.95364	8.04492e-05	0.000253639	0.644533		CRYBA2	0.229645	3.42813	4.08823	4.57038e-05	0.000105648	1.03724
CHMP1A	0.0981252	7.49917	4.10429	4.26729e-05	0.000111417	1.1799		KIN	0.0861991	4.60557	3.95387	8.03745e-05	0.000253479	0.645407		FCGR1A	-0.19121	3.72618	-4.09014	4.5332e-05	0.000104811	1.04496
PAIP1	-0.0912295	6.60272	-4.10521	4.25055e-05	0.000111008	1.18361		IL7R	-0.245652	6.54797	-3.95405	8.03127e-05	0.000253361	0.646129		PLAC1	0.202567	3.90013	4.09202	4.49695e-05	0.000103996	1.05254
ADCK2	-0.103169	6.41823	-4.1076	4.20733e-05	0.000109906	1.19326		EDEM3	-0.157351	6.52188	-3.95474	8.00829e-05	0.000252712	0.648822		CASP9	0.0878042	5.56686	4.09234	4.49087e-05	0.000103879	1.05382
ZNF286A	-0.0906106	4.36412	-4.10897	4.18274e-05	0.000109291	1.19879		MPDZ	-0.207607	5.4585	-3.95591	7.96973e-05	0.000251571	0.653357		TGFBI	-0.248825	8.77468	-4.09268	4.4843e-05	0.00010375	1.0552
DDX60	-0.222865	6.69832	-4.10979	4.16807e-05	0.000108935	1.20211		PGPEP1	-0.109294	5.3658	-3.95619	7.96056e-05	0.000251357	0.654438		C21orf62	-0.099326	3.67486	-4.09392	4.46078e-05	0.000103228	1.06017
GTF3C2	-0.0674235	7.09606	-4.10988	4.16639e-05	0.000108931	1.20249		CHD1L	0.0958203	6.59548	3.95859	7.88171e-05	0.000248942	0.663792		AMPD3	-0.121721	5.25045	-4.09409	4.45745e-05	0.000103174	1.06087
CD8A	0.25723	6.0837	4.10986	4.16687e-05	0.000108931	1.20238		LILRB4	-0.171108	4.36395	-3.96015	7.83086e-05	0.000247411	0.669875		CLIP2	-0.160397	6.21133	-4.09422	4.45503e-05	0.000103141	1.06139
GPR39	-0.137327	4.40148	-4.11098	4.14684e-05	0.000108472	1.20693		SRI	-0.135587	7.14122	-3.96025	7.82756e-05	0.000247381	0.670271		FAM90A1	0.164	3.88557	4.09646	4.41257e-05	0.00010218	1.07043
ZNF134	0.160798	5.02458	4.11096	4.14725e-05	0.000108472	1.20684		REPS2	-0.181645	5.32469	-3.96034	7.8248e-05	0.000247368	0.670603		PECR	0.151767	5.51327	4.0972	4.39861e-05	0.000101879	1.07342
GABRA2	-0.137365	3.41341	-4.11182	4.13203e-05	0.000108128	1.21031		COG4	0.0975158	6.43281	3.9609	7.80654e-05	0.000246866	0.672798		SIPA1L1	-0.0955491	5.5165	-4.09948	4.35608e-05	0.000100917	1.0826
PLK2	0.182992	5.87113	4.11488	4.07812e-05	0.000106744	1.22271		SP100	-0.106812	5.73397	-3.96177	7.77832e-05	0.000246047	0.676201		WDR18	0.133499	7.02711	4.10035	4.33985e-05	0.000100563	1.08613
PTPRCAP	0.1463	4.90063	4.11848	4.01565e-05	0.000105135	1.23728		COL11A2	0.151133	4.36716	3.96216	7.76579e-05	0.000245725	0.677717		PAX8	0.134089	4.5497	4.10115	4.32512e-05	0.000100244	1.08934
PLN	0.364592	5.43346	4.11922	4.0029e-05	0.000104828	1.24028		EREG	0.24861	3.89007	3.9625	7.7551e-05	0.000245461	0.679011		AGK	0.105528	6.03814	4.10133	4.32178e-05	0.000100188	1.09007
BAG5	-0.0697802	6.54556	-4.11968	3.99494e-05	0.000104645	1.24216		ESR2	-0.070502	3.58428	-3.96341	7.7258e-05	0.000244608	0.682568		FABP6	0.281972	4.31389	4.10152	4.31818e-05	0.000100127	1.09086
FCN1	0.192326	4.56789	4.12021	3.9859e-05	0.000104434	1.2443		CLCA2	0.196679	3.27646	3.9635	7.72275e-05	0.000244585	0.68294		RFX1	-0.0991619	5.55763	-4.1017	4.31494e-05	0.000100074	1.09156
MRPS16	-0.105936	7.44452	-4.12045	3.98175e-05	0.000104352	1.24528		CD4	-0.164702	5.39417	-3.96564	7.65464e-05	0.000242501	0.691265		FZD3	0.179974	4.86092	4.1033	4.28552e-05	9.94138e-05	1.09803
BCL9	0.0968802	6.10559	4.12073	3.97698e-05	0.000104253	1.24641		ATAD5	0.106252	4.62533	3.96569	7.65315e-05	0.000242501	0.691448		ART3	-0.209139	3.62361	-4.10619	4.23281e-05	9.82128e-05	1.10972
CD83	0.147098	6.22107	4.12148	3.96419e-05	0.000103943	1.24946		GNL3L	0.140926	6.21782	3.96609	7.64033e-05	0.000242194	0.693024		CDON	-0.160282	4.19767	-4.10839	4.19315e-05	9.73141e-05	1.11862
LGALS8	-0.0913324	6.13686	-4.12166	3.96122e-05	0.000103891	1.25017		RNF208	0.160995	4.88984	3.96616	7.63808e-05	0.000242194	0.693301		SMC1A	0.111158	5.71355	4.10899	4.18243e-05	9.70867e-05	1.12103
ARCN1	-0.0844812	8.52301	-4.1221	3.95375e-05	0.000103722	1.25195		ARF6	-0.100171	6.97771	-3.96618	7.63754e-05	0.000242194	0.693367		C14orf93	0.102095	5.42782	4.11049	4.15562e-05	9.64859e-05	1.12711
APOBEC3B	-0.264789	5.30966	-4.12415	3.91909e-05	0.000102838	1.26026		APOBEC3G	-0.191	5.49233	-3.96697	7.6125e-05	0.000241531	0.696453		UBA52	-0.0802275	10.2544	-4.11088	4.14866e-05	9.63456e-05	1.12869
LRBA	-0.106322	6.74816	-4.12466	3.91043e-05	0.000102636	1.26235		APEH	-0.110144	7.15261	-3.96703	7.6104e-05	0.000241531	0.696713		HTR7	-0.0815068	3.544	-4.11106	4.14539e-05	9.6291e-05	1.12944
IGHMBP2	0.0807237	5.36754	4.12651	3.87945e-05	0.000101849	1.26986		DEF6	-0.148005	5.84899	-3.96767	7.5905e-05	0.000240979	0.699174		ACTB	-0.115647	11.8584	-4.11413	4.09129e-05	9.50553e-05	1.14185
BANP	0.0806575	6.42391	4.12844	3.84737e-05	0.000101032	1.2777		ACADM	-0.143042	7.36605	-3.96786	7.5845e-05	0.000240861	0.699917		MYO1B	0.168136	6.2499	4.11454	4.08411e-05	9.49096e-05	1.14351
KLHDC2	-0.11704	7.63084	-4.12854	3.84575e-05	0.000101015	1.2781		ARRB1	-0.131248	6.10575	-3.96835	7.56883e-05	0.000240437	0.701861		NAT10	0.132126	7.3711	4.11762	4.03051e-05	9.36847e-05	1.156
PNOC	0.180257	4.18256	4.12989	3.82345e-05	0.000100454	1.28359		JTB	0.0940352	9.96393	3.96842	7.5667e-05	0.000240437	0.702126		ZNF394	-0.173391	6.51951	-4.11773	4.02856e-05	9.36603e-05	1.15645
ATXN2L	0.0827574	5.25058	4.13029	3.81687e-05	0.000100307	1.28522		STX3	0.151587	6.63913	3.96844	7.56608e-05	0.000240437	0.702203		SLC30A10	0.176496	3.2587	4.11909	4.00502e-05	9.31337e-05	1.16199
CHD1L	-0.0899455	6.59548	-4.13144	3.7981e-05	9.98383e-05	1.28987		GRTP1	0.176999	5.67423	3.96848	7.56488e-05	0.000240437	0.702352		VGF	0.262857	4.69466	4.12026	3.98499e-05	9.26883e-05	1.16673
RAB3GAP1	0.0738359	7.25514	4.13362	3.76255e-05	9.89286e-05	1.29875		GPR45	0.0894868	3.40882	3.96908	7.54588e-05	0.000239998	0.704715		TRAM2	-0.135311	6.56074	-4.12129	3.96741e-05	9.23002e-05	1.17091
ZDHHC3	-0.0938174	6.29745	-4.13458	3.74715e-05	9.85633e-05	1.30263		ANKRD26	0.103284	4.63509	3.96914	7.54403e-05	0.000239998	0.704946		SMG7	0.0940299	6.39174	4.12129	3.96742e-05	9.23002e-05	1.17091
SORBS2	0.208613	5.1688	4.13454	3.74772e-05	9.85633e-05	1.30249		RIMS3	-0.162264	4.54012	-3.96932	7.53858e-05	0.000239912	0.705625		C9orf16	0.153324	6.75694	4.12239	3.94869e-05	9.19053e-05	1.17538
POMGNT1	-0.0860932	6.25939	-4.13793	3.69339e-05	9.71832e-05	1.31628		CD46	-0.129852	7.99624	-3.96932	7.53841e-05	0.000239912	0.705647		UBFD1	0.113563	6.04001	4.12397	3.92212e-05	9.13071e-05	1.18176
TMEM127	0.0745646	6.70391	4.13849	3.68455e-05	9.69751e-05	1.31854		SFTPD	0.181724	3.58501	3.96946	7.53405e-05	0.000239912	0.706191		CGGBP1	-0.0882999	7.31801	-4.12438	3.91515e-05	9.11732e-05	1.18344
GADD45GIP1	-0.0919282	5.54887	-4.13995	3.66138e-05	9.63894e-05	1.3245		NUP93	0.0980635	6.24797	3.97004	7.51584e-05	0.000239406	0.708465		NLRX1	-0.12055	5.98585	-4.12436	3.9155e-05	9.11732e-05	1.18336
CD200	0.14847	5.22171	4.14057	3.65164e-05	9.6157e-05	1.32702		ABCB1	-0.190306	4.6185	-3.9727	7.43337e-05	0.000236851	0.718837		EMILIN2	0.151803	5.63687	4.12583	3.89091e-05	9.06408e-05	1.18931
OSBPL9	0.0901781	7.29514	4.14111	3.64306e-05	9.59554e-05	1.32924		NCR1	-0.104961	3.81258	-3.97503	7.36167e-05	0.000234638	0.727949		NR4A1	-0.214748	5.84032	-4.1259	3.88972e-05	9.06334e-05	1.1896
SNCG	0.175484	4.51793	4.14151	3.63682e-05	9.58151e-05	1.33086		AFF3	-0.150801	3.65143	-3.97562	7.34353e-05	0.000234131	0.730267		VNN3	0.163459	3.80151	4.126	3.88797e-05	9.06127e-05	1.19003
CSGALNACT2	0.126598	5.62245	4.1418	3.63231e-05	9.57202e-05	1.33203		CASD1	-0.109728	4.8937	-3.97571	7.34093e-05	0.000234119	0.730601		TRIM17	0.155175	3.83518	4.127	3.87128e-05	9.02437e-05	1.19409
CCNL1	0.112067	6.82879	4.14379	3.6012e-05	9.49244e-05	1.34015		DVL1	0.109828	6.27225	3.97593	7.33418e-05	0.000233975	0.731465		HSPA6	-0.236537	5.50485	-4.12774	3.85893e-05	8.99759e-05	1.19711
LANCL2	-0.123584	5.85945	-4.14429	3.59352e-05	9.47456e-05	1.34217		RFTN1	-0.179817	7.10163	-3.97843	7.25826e-05	0.000231624	0.741248		INSM1	0.420148	4.26174	4.12913	3.83607e-05	8.94628e-05	1.20273
CCNK	-0.0848481	6.21041	-4.1446	3.58869e-05	9.46767e-05	1.34344		ATP9A	0.16769	7.34874	3.97884	7.2459e-05	0.0002313	0.74285		PIM1	-0.163278	6.9303	-4.12923	3.83442e-05	8.94442e-05	1.20314
CA1	-0.198417	4.13469	-4.14456	3.58934e-05	9.46767e-05	1.34327		RNF170	-0.104013	5.51817	-3.97946	7.22737e-05	0.000230778	0.745258		OPRK1	0.118543	3.42819	4.13068	3.81044e-05	8.89101e-05	1.20907
MAPK3	0.119131	7.87729	4.14451	3.59e-05	9.46767e-05	1.3431		HERC5	0.194414	6.20609	3.97986	7.21512e-05	0.000230457	0.746853		SOX10	-0.113418	3.8852	-4.13067	3.81067e-05	8.89101e-05	1.20901
APOL2	0.132503	6.09871	4.14482	3.58529e-05	9.46238e-05	1.34434		CDH9	0.116723	3.26506	3.98008	7.20873e-05	0.000230323	0.747686		MCTS1	0.141192	6.74228	4.1316	3.7954e-05	8.85931e-05	1.2128
ADCY7	0.133518	5.03592	4.14501	3.58226e-05	9.45677e-05	1.34514		KIAA0586	-0.081537	5.26226	-3.98276	7.12847e-05	0.000227828	0.758213		PIAS2	0.0949995	4.62611	4.13228	3.7844e-05	8.8356e-05	1.21555
ZNF318	-0.108186	5.94342	-4.14555	3.57402e-05	9.4374e-05	1.34731		LTC4S	-0.136691	4.00503	-3.98279	7.12783e-05	0.000227828	0.758297		CRHBP	-0.137544	3.42933	-4.13327	3.76834e-05	8.80007e-05	1.21957
SEMG2	-0.16605	3.00037	-4.14649	3.55949e-05	9.40225e-05	1.35116		MZF1	0.116846	6.06983	3.98374	7.09955e-05	0.000227043	0.762035		SLC19A2	0.146576	5.89727	4.13561	3.73045e-05	8.71353e-05	1.22912
CHN2	-0.164774	5.07483	-4.14647	3.55981e-05	9.40225e-05	1.35107		LSM14B	0.108235	5.29208	3.98465	7.07253e-05	0.000226248	0.76562		ISG15	0.28636	8.3177	4.13668	3.7133e-05	8.6754e-05	1.23348
CDV3	-0.0967338	7.51931	-4.14723	3.54823e-05	9.37637e-05	1.35415		LPP	-0.188688	7.77522	-3.98706	7.00207e-05	0.000224062	0.775036		TH	0.170298	3.27035	4.13737	3.70225e-05	8.6515e-05	1.2363
GPLD1	0.0653558	3.53617	4.14772	3.54063e-05	9.35865e-05	1.35618		ASF1B	0.184388	6.52604	3.98724	6.99676e-05	0.00022396	0.77575		BACE1	-0.137506	5.49259	-4.13748	3.70054e-05	8.64944e-05	1.23673
VPS8	0.0781085	5.73049	4.14894	3.52207e-05	9.31195e-05	1.36114		GAL	0.371148	4.83391	3.98744	6.99078e-05	0.000223837	0.776553		LRRTM2	-0.116861	3.56817	-4.13793	3.6934e-05	8.63469e-05	1.23856
PDE8A	-0.0816858	5.83315	-4.15029	3.50158e-05	9.2601e-05	1.36666		CKB	0.337077	7.17622	3.9878	6.98038e-05	0.000223573	0.777953		CD2BP2	-0.088953	7.2133	-4.13866	3.68184e-05	8.60957e-05	1.24152
PCOLCE2	0.223786	4.0847	4.1512	3.48787e-05	9.22617e-05	1.37036		RAB7A	0.0719541	7.88163	3.9941	6.79932e-05	0.00021784	0.802669		UQCRC2	-0.137066	7.8841	-4.13983	3.6632e-05	8.5679e-05	1.24632
PTPRB	0.118769	5.15148	4.1541	3.44437e-05	9.1134e-05	1.38222		EPM2AIP1	0.167212	6.305	3.99436	6.79193e-05	0.00021767	0.803693		CD38	-0.285021	5.40991	-4.14165	3.6346e-05	8.50291e-05	1.25373
NRP2	0.154358	4.83329	4.15439	3.44008e-05	9.10435e-05	1.3834		TJP2	-0.133174	6.55487	-3.9958	6.75117e-05	0.00021643	0.809353		DUSP22	-0.128649	6.98447	-4.14392	3.59923e-05	8.42203e-05	1.26298
PRSS16	-0.206958	5.2547	-4.1562	3.41324e-05	9.03561e-05	1.3908		EIF2S2	0.109769	7.3785	3.9965	6.73145e-05	0.000215864	0.812104		DCLRE1B	0.10557	5.19244	4.1457	3.57165e-05	8.35937e-05	1.27025
EPN3	-0.235955	5.61336	-4.1576	3.39269e-05	8.98349e-05	1.39651		FAHD2A	-0.0927812	5.53836	-3.99698	6.71792e-05	0.000215495	0.813998		TARDBP	0.101673	6.78764	4.14598	3.56744e-05	8.35139e-05	1.27137
FOLR2	0.203876	5.67188	4.15869	3.37666e-05	8.9433e-05	1.40098		LAMB3	0.257328	7.28848	3.99841	6.67797e-05	0.00021428	0.819608		CINP	0.0871391	5.00044	4.14635	3.56169e-05	8.33978e-05	1.27289
P2RY13	0.198536	4.62257	4.15942	3.36599e-05	8.91729e-05	1.40397		ADAMTS5	-0.156903	4.97548	-3.99872	6.66935e-05	0.000214069	0.820822		RPS29	-0.0967587	9.76634	-4.14785	3.5387e-05	8.28779e-05	1.27902
NID2	0.193594	6.03968	4.16008	3.35642e-05	8.89416e-05	1.40667		FFAR2	0.228496	4.11752	3.99909	6.65906e-05	0.000213804	0.822276		IL12A	0.141703	3.67698	4.14952	3.51322e-05	8.22996e-05	1.28585
VDR	-0.150234	5.7239	-4.16055	3.34964e-05	8.87883e-05	1.40857		FOXJ1	0.293327	4.66914	3.99919	6.65624e-05	0.000213779	0.822673		XCL1	0.168511	3.9574	4.15141	3.48472e-05	8.16503e-05	1.29355
TAF1B	-0.0870991	5.12856	-4.16054	3.34978e-05	8.87883e-05	1.40853		PSMB5	0.0955197	8.31791	3.99966	6.64307e-05	0.000213421	0.824537		PAGE4	0.159347	3.69878	4.15279	3.4639e-05	8.11806e-05	1.29922
GGA3	0.0703849	5.80915	4.16132	3.33845e-05	8.85326e-05	1.41174		FA2H	-0.258176	6.1212	-3.99988	6.63686e-05	0.000213287	0.825416		RBP1	0.283279	5.8356	4.15305	3.45999e-05	8.1107e-05	1.30029
BUD31	-0.0978738	7.34775	-4.16166	3.33351e-05	8.84241e-05	1.41314		CORO1A	-0.228122	6.64606	-4.00008	6.63136e-05	0.000213175	0.826197		PACRG	-0.121443	3.65764	-4.15382	3.44857e-05	8.08575e-05	1.30342
GPX1	0.120972	8.98582	4.16176	3.3321e-05	8.84091e-05	1.41354		PPCDC	0.0926862	4.92368	4.00012	6.63037e-05	0.000213175	0.826337		KLHL28	-0.117186	5.69589	-4.15412	3.44414e-05	8.07717e-05	1.30463
MCM3AP	0.0805149	6.01154	4.16254	3.32086e-05	8.81332e-05	1.41673		PITPNM3	-0.167128	4.16411	-4.00318	6.54586e-05	0.000210556	0.838404		ITGAE	-0.137495	7.03448	-4.15453	3.43802e-05	8.06462e-05	1.30631
MVP	0.1233	8.121	4.16281	3.31702e-05	8.80536e-05	1.41782		GMPPA	0.112895	6.45109	4.00399	6.52375e-05	0.000209909	0.841586		MSH3	-0.107586	6.81767	-4.15509	3.42974e-05	8.04699e-05	1.3086
CD96	0.181313	4.64007	4.16372	3.30384e-05	8.77258e-05	1.42159		KIF3A	0.0894616	4.58151	4.00414	6.51977e-05	0.000209846	0.842161		IREB2	0.0963009	5.4183	4.15524	3.4275e-05	8.04517e-05	1.30921
FAM50A	0.106932	8.094	4.16633	3.26678e-05	8.67637e-05	1.43225		SI	-0.544232	4.67511	-4.00443	6.51188e-05	0.000209656	0.8433		CDIPT	-0.110324	7.54414	-4.1552	3.42808e-05	8.04517e-05	1.30905
GBA3	-0.274444	4.02725	-4.16662	3.26263e-05	8.66756e-05	1.43345		OPRK1	0.110247	3.42819	4.00463	6.50629e-05	0.000209541	0.844107		TPK1	-0.166128	5.30615	-4.15519	3.4282e-05	8.04517e-05	1.30902
NRG2	0.0975006	3.53319	4.16686	3.25918e-05	8.66058e-05	1.43445		UPK2	0.186079	3.69856	4.00473	6.50374e-05	0.000209523	0.844477		ALPI	0.257707	3.89939	4.15647	3.40922e-05	8.00601e-05	1.31427
ESD	-0.128449	7.79036	-4.16734	3.2524e-05	8.64475e-05	1.43642		SPINT1	0.191036	7.115	4.00529	6.48827e-05	0.000209089	0.846717		RBBP6	-0.0794247	5.73207	-4.15678	3.40475e-05	7.9973e-05	1.31551
ITPR1	0.172709	5.30547	4.16849	3.23629e-05	8.6041e-05	1.44111		ULBP1	0.134895	3.73377	4.00591	6.47152e-05	0.000208613	0.849149		EIF3I	0.0933378	8.85053	4.15717	3.39888e-05	7.98531e-05	1.31714
IMP4	-0.0892589	8.03641	-4.16906	3.2283e-05	8.58505e-05	1.44345		HIGD1A	-0.120197	8.51944	-4.00714	6.43825e-05	0.000207604	0.853999		KLF11	-0.151381	5.77996	-4.15733	3.39665e-05	7.98187e-05	1.31776
FBXW4	0.103749	6.66447	4.16941	3.2234e-05	8.5742e-05	1.44488		GAL3ST1	0.249632	4.90076	4.00718	6.43727e-05	0.000207604	0.854142		PIP5K1A	0.102022	5.72717	4.15891	3.3735e-05	7.92923e-05	1.32423
DYNC1I1	0.184074	4.47203	4.17428	3.15592e-05	8.39684e-05	1.46488		ILVBL	-0.104046	6.59637	-4.00833	6.40618e-05	0.000206697	0.858696		TPD52	0.198971	7.08718	4.15961	3.36319e-05	7.90677e-05	1.32713
DCPS	-0.114697	6.07993	-4.17454	3.15235e-05	8.38947e-05	1.46595		SCN7A	-0.217303	3.60043	-4.00938	6.37814e-05	0.000205856	0.862824		MACROD1	0.200013	5.72064	4.16001	3.35744e-05	7.89503e-05	1.32875
CADM1	0.205062	5.34222	4.17533	3.14165e-05	8.3631e-05	1.46917		HLA-DQA1	-0.44908	6.74034	-4.01056	6.34682e-05	0.000204908	0.867455		CHN2	0.191652	5.07483	4.16117	3.34056e-05	7.8571e-05	1.33352
NR2C1	-0.0904186	5.39761	-4.1772	3.11624e-05	8.29758e-05	1.47684		CBX4	0.132637	6.68058	4.0112	6.32973e-05	0.00020442	0.869992		RPL9	-0.0900587	10.515	-4.1621	3.3271e-05	7.8272e-05	1.33733
SLC10A3	0.120892	6.7262	4.17726	3.11531e-05	8.29721e-05	1.47712		TYROBP	-0.249308	7.98807	-4.01122	6.32926e-05	0.00020442	0.870062		RPL34	-0.121866	9.55553	-4.16222	3.32548e-05	7.82513e-05	1.3378
PHYH	-0.154867	7.07286	-4.17746	3.11268e-05	8.29232e-05	1.47792		NDUFA1	-0.106577	9.81749	-4.01315	6.27821e-05	0.000202881	0.877683		TBCD	-0.107413	5.89271	-4.16537	3.28031e-05	7.72059e-05	1.35073
CNTN2	0.0812433	3.70024	4.1795	3.08514e-05	8.22102e-05	1.48633		PCDHB11	0.138852	3.86821	4.01341	6.27129e-05	0.000202719	0.878721		CLCF1	-0.171362	5.81897	-4.16769	3.24756e-05	7.64523e-05	1.36023
SNRPA1	-0.101146	7.47175	-4.17989	3.08002e-05	8.20947e-05	1.4879		GTDC1	-0.0664381	4.80166	-4.01448	6.24332e-05	0.000201878	0.882927		RTN3	0.0994603	7.58395	4.16792	3.24435e-05	7.63938e-05	1.36116
SETD6	-0.127701	4.81532	-4.18005	3.07779e-05	8.20561e-05	1.48858		GDE1	-0.1179	7.21288	-4.01467	6.23817e-05	0.000201773	0.883702		PDCD6IP	-0.10521	7.40722	-4.16901	3.22901e-05	7.60496e-05	1.36565
YBX2	-0.235395	5.45709	-4.18224	3.04859e-05	8.12983e-05	1.49759		DYNLL1	0.0803912	9.57014	4.01531	6.22162e-05	0.0002013	0.886203		MUC4	0.373259	4.74292	4.16949	3.22222e-05	7.59068e-05	1.36764
COL13A1	0.105895	4.55587	4.18293	3.03953e-05	8.10772e-05	1.50041		RAD54B	0.151976	4.84507	4.01539	6.21955e-05	0.000201295	0.886516		KIF17	-0.142045	3.93118	-4.17002	3.21488e-05	7.5751e-05	1.36979
PRRG3	0.133418	4.14612	4.18336	3.03388e-05	8.09473e-05	1.50216		ARNTL	-0.115618	5.2455	-4.01592	6.20557e-05	0.000200905	0.888633		RASSF8	-0.169085	4.15421	-4.17262	3.17874e-05	7.49161e-05	1.38049
WRNIP1	-0.0937296	6.34402	-4.18603	2.99875e-05	8.00302e-05	1.51318		ATG2B	-0.0918946	5.08579	-4.01653	6.18965e-05	0.000200451	0.891051		RNF25	0.116887	5.48985	4.17336	3.1686e-05	7.4694e-05	1.38352
CCR5	0.166416	5.53321	4.18671	2.98994e-05	7.98156e-05	1.51596		TAF6L	0.10128	5.39741	4.01665	6.18661e-05	0.000200415	0.891513		RHOA	-0.106532	9.43819	-4.174	3.15974e-05	7.4502e-05	1.38616
BIRC5	-0.193444	6.16842	-4.18775	2.97637e-05	7.94734e-05	1.52026		CCNI	-0.0980827	9.50814	-4.01709	6.1753e-05	0.00020011	0.893235		RGS13	-0.193982	3.3719	-4.1761	3.13118e-05	7.38452e-05	1.39475
CHMP7	0.0914585	6.20742	4.18937	2.95543e-05	7.89456e-05	1.52694		STEAP1	-0.256792	6.69118	-4.01764	6.16107e-05	0.000199711	0.895406		GAPDH	0.130468	10.9268	4.177	3.11895e-05	7.35733e-05	1.39846
MEPCE	0.0989284	7.56111	4.18934	2.95585e-05	7.89456e-05	1.5268		RELN	-0.170907	4.15776	-4.01879	6.13122e-05	0.000198805	0.899977		SLC7A4	0.219432	4.27844	4.17899	3.09205e-05	7.29551e-05	1.40666
BEST1	0.0901137	4.4514	4.1901	2.94606e-05	7.87244e-05	1.52994		DLAT	-0.103822	6.63427	-4.01915	6.12196e-05	0.000198566	0.901398		PINK1	-0.138581	6.51248	-4.17985	3.08047e-05	7.26982e-05	1.41021
ATP2C1	-0.106499	6.46597	-4.19116	2.93244e-05	7.83804e-05	1.53432		SMARCA4	0.108538	7.07897	4.02204	6.04808e-05	0.00019623	0.912826		DCX	-0.18835	3.39928	-4.18051	3.07161e-05	7.25055e-05	1.41293
ARHGEF16	-0.166077	6.28406	-4.19223	2.91882e-05	7.80362e-05	1.53872		CD6	-0.175498	5.21355	-4.0224	6.03902e-05	0.000195997	0.914236		CNR2	-0.129718	4.20772	-4.18112	3.06354e-05	7.23314e-05	1.41542
TRIM13	0.101416	6.00629	4.19352	2.90253e-05	7.76206e-05	1.54402		PTPRCAP	-0.158883	4.90063	-4.02281	6.02871e-05	0.000195723	0.915844		REV1	-0.0971726	6.04998	-4.18168	3.05609e-05	7.21716e-05	1.41773
RPL11	-0.0739752	10.9254	-4.19494	2.88462e-05	7.71613e-05	1.54987		SCAP	0.109414	7.45518	4.02579	5.95368e-05	0.000193347	0.927632		BEST1	-0.104281	4.4514	-4.18361	3.03047e-05	7.15827e-05	1.42569
PYHIN1	0.156665	4.37727	4.19546	2.878e-05	7.70039e-05	1.55204		OXR1	-0.124114	6.4119	-4.02852	5.88555e-05	0.000191194	0.938466		PLAA	0.105872	5.23244	4.18518	3.00988e-05	7.11125e-05	1.43214
MRPL24	-0.0969095	7.92122	-4.19954	2.82723e-05	7.56646e-05	1.56888		SERPINA10	0.207156	3.65984	4.02871	5.88092e-05	0.000191103	0.939206		OTUD3	0.135945	5.04871	4.18597	2.99956e-05	7.08919e-05	1.4354
TOP1	-0.106072	7.15474	-4.20012	2.82007e-05	7.54923e-05	1.57128		EFNA4	0.157259	6.01664	4.02892	5.87559e-05	0.000190989	0.94006		POLR2C	0.091366	7.06984	4.18595	2.99987e-05	7.08919e-05	1.4353
CLN5	-0.103647	5.97631	-4.20077	2.81209e-05	7.5298e-05	1.57395		EPB41L3	-0.215222	5.19336	-4.02898	5.8742e-05	0.000190989	0.940283		CHAF1A	0.133808	5.40399	4.18821	2.97048e-05	7.02291e-05	1.44462
PIM2	0.201665	6.74478	4.20143	2.804e-05	7.51005e-05	1.57668		ZBTB6	-0.119249	4.4884	-4.02985	5.85261e-05	0.00019036	0.943748		GFPT1	0.174871	7.83152	4.18917	2.95811e-05	6.99522e-05	1.44857
TPM3	-0.0955095	6.54967	-4.20168	2.80097e-05	7.50385e-05	1.5777		SCN3B	0.15122	3.61302	4.03107	5.82268e-05	0.000189445	0.948575		ARMC6	0.10755	5.74805	4.18952	2.95352e-05	6.98595e-05	1.45004
NCOA3	0.111942	6.74812	4.20198	2.79728e-05	7.49588e-05	1.57895		ENO1	0.124935	9.23022	4.03151	5.81199e-05	0.000189156	0.950306		PPIL6	0.108345	4.10487	4.18978	2.95019e-05	6.97965e-05	1.4511
AQP1	0.25374	7.06004	4.20213	2.79539e-05	7.49273e-05	1.57959		GUCY2D	0.112207	3.71995	4.03366	5.75956e-05	0.000187508	0.958837		CCDC15	0.129464	4.5479	4.19179	2.92448e-05	6.92039e-05	1.45939
PDZRN3	0.237295	5.00956	4.20449	2.76673e-05	7.4178e-05	1.58934		SPHK1	0.194546	5.58961	4.03376	5.75722e-05	0.00018749	0.959219		DMWD	-0.11424	5.81011	-4.19363	2.90108e-05	6.86658e-05	1.46699
GP1BA	0.121307	4.62388	4.20495	2.76116e-05	7.40476e-05	1.59124		TH	0.15928	3.27035	4.0339	5.75386e-05	0.000187439	0.959768		FABP1	0.493669	4.59279	4.19373	2.89987e-05	6.86526e-05	1.46739
AVPR1A	0.123031	3.99278	4.20851	2.71858e-05	7.29246e-05	1.60594		FOLR1	0.375839	5.05749	4.03418	5.74705e-05	0.000187275	0.960883		TBX19	0.114361	4.71218	4.19557	2.87662e-05	6.81174e-05	1.47501
LTBP1	0.195911	6.28489	4.21237	2.673e-05	7.172e-05	1.62194		ADIPOR1	0.0982313	7.77076	4.0352	5.72219e-05	0.000186523	0.964964		GNL1	0.1075	5.80795	4.1967	2.86253e-05	6.77991e-05	1.47966
MAOA	-0.270117	6.97403	-4.21306	2.66495e-05	7.15224e-05	1.6248		SYN3	0.12293	3.47867	4.03645	5.69216e-05	0.000185602	0.969918		OS9	-0.102905	7.48769	-4.19724	2.85579e-05	6.76549e-05	1.48189
CXorf21	0.124407	4.40192	4.21331	2.66204e-05	7.14626e-05	1.62583		LAX1	-0.206113	5.03864	-4.03652	5.69048e-05	0.000185602	0.970196		BCAS4	0.172419	5.12085	4.1984	2.84133e-05	6.73274e-05	1.48669
ARAF	0.100195	7.07359	4.21452	2.64798e-05	7.11035e-05	1.63084		SMC5	-0.103448	5.30987	-4.03658	5.68918e-05	0.000185602	0.970411		TPMT	0.149433	6.59952	4.19866	2.83811e-05	6.72663e-05	1.48777
MLH1	0.150492	6.80815	4.21779	2.61025e-05	7.01082e-05	1.64442		EVI5	-0.130123	5.82582	-4.03662	5.68812e-05	0.000185602	0.970586		CASP4	-0.148524	6.13476	-4.19923	2.83108e-05	6.71149e-05	1.49012
ASCC2	0.114965	6.86509	4.21843	2.60295e-05	6.99457e-05	1.64707		RAB33A	-0.117312	4.21546	-4.03807	5.65349e-05	0.00018457	0.976336		MTCH1	0.0814082	9.6214	4.1994	2.82891e-05	6.70787e-05	1.49084
PHYHIP	0.153022	4.15823	4.21838	2.60353e-05	6.99457e-05	1.64686		DDX52	0.100468	5.77295	4.03848	5.64361e-05	0.000184305	0.977982		KIF1C	-0.132495	6.20375	-4.20023	2.81869e-05	6.68514e-05	1.49427
ADCY6	0.111134	6.33159	4.21867	2.60023e-05	6.98928e-05	1.64806		THRAP3	-0.0806347	6.11718	-4.04045	5.5969e-05	0.000182837	0.985808		REPS1	0.0862877	4.8844	4.20072	2.81267e-05	6.67237e-05	1.49629
RBM39	0.106892	7.45571	4.21885	2.59824e-05	6.98572e-05	1.64878		ING2	-0.104524	5.69799	-4.0418	5.56511e-05	0.000181855	0.991171		CST6	0.327656	4.19221	4.20307	2.78401e-05	6.60588e-05	1.50599
CHST2	0.157101	4.825	4.21949	2.59093e-05	6.96785e-05	1.65145		TNFRSF17	-0.342055	4.74931	-4.04352	5.52491e-05	0.000180597	0.997999		RASA3	-0.152157	5.04491	-4.20313	2.78328e-05	6.60564e-05	1.50624
TMEM45A	0.212062	5.83781	4.2206	2.57837e-05	6.93587e-05	1.65604		TRIT1	0.103858	6.40768	4.04465	5.49873e-05	0.000179798	1.00247		NUMA1	-0.119756	6.05609	-4.20367	2.77673e-05	6.59159e-05	1.50847
LILRB2	0.166607	4.78424	4.22189	2.56377e-05	6.89836e-05	1.66142		DSN1	0.144131	5.77482	4.04507	5.48882e-05	0.00017953	1.00417		EDEM1	-0.142737	6.43636	-4.20503	2.76021e-05	6.55394e-05	1.51412
CLDN14	0.11032	4.23043	4.22214	2.56097e-05	6.89258e-05	1.66245		ABI2	0.0905889	5.47377	4.04576	5.47292e-05	0.000179066	1.0069		YME1L1	0.116201	6.9507	4.20503	2.76025e-05	6.55394e-05	1.51411
PDLIM2	0.125333	4.91599	4.22251	2.55685e-05	6.88328e-05	1.66397		TMEM158	0.241479	6.87867	4.0465	5.45594e-05	0.000178566	1.00983		ADCY3	-0.130569	6.77811	-4.20569	2.75234e-05	6.53814e-05	1.51682
KIAA0586	-0.0777584	5.26226	-4.22296	2.55182e-05	6.8715e-05	1.66584		SCARB2	-0.108775	8.24515	-4.04756	5.43141e-05	0.000177819	1.01407		DRD5	-0.121327	3.84412	-4.2064	2.74378e-05	6.51929e-05	1.51977
RTN1	0.184675	4.49208	4.22306	2.55066e-05	6.87014e-05	1.66627		MT1X	-0.25973	8.2886	-4.04906	5.39714e-05	0.000176752	1.02003		ARHGEF5	0.163205	6.01324	4.20662	2.74114e-05	6.51449e-05	1.52068
WWP1	-0.106544	7.21131	-4.22329	2.54815e-05	6.86514e-05	1.6672		SLC25A1	0.141437	7.23656	4.04922	5.39357e-05	0.00017669	1.02066		NIPBL	0.112819	6.53767	4.20736	2.73224e-05	6.4948e-05	1.52376
CR1	0.118789	3.86008	4.22467	2.53273e-05	6.82536e-05	1.67294		PEX11A	-0.142292	5.33441	-4.05132	5.34592e-05	0.000175184	1.02901		KCNIP1	-0.133589	3.68587	-4.20759	2.72951e-05	6.48979e-05	1.52471
ACOT11	-0.155012	5.20697	-4.2251	2.52792e-05	6.81414e-05	1.67474		SSBP2	-0.189259	5.00914	-4.05435	5.27764e-05	0.000173	1.04112		SYNGR2	-0.131244	6.95315	-4.20768	2.72841e-05	6.48863e-05	1.52509
TUBG1	-0.11815	6.9699	-4.22523	2.52653e-05	6.81215e-05	1.67526		CLPX	-0.0915974	6.40287	-4.05449	5.27457e-05	0.000172954	1.04167		ANXA13	0.436988	5.83868	4.20952	2.70656e-05	6.43815e-05	1.5327
ACSL5	-0.221326	7.60384	-4.22745	2.50198e-05	6.74822e-05	1.68451		GPR157	0.107165	4.81745	4.05457	5.27292e-05	0.000172954	1.04196		ZNF576	0.099189	5.5316	4.21034	2.69683e-05	6.41645e-05	1.53611
REG1B	-0.506525	4.61251	-4.22743	2.50218e-05	6.74822e-05	1.68443		KIF1C	-0.122699	6.20375	-4.05476	5.26863e-05	0.000172867	1.04273		NCOR1	-0.117917	6.30957	-4.21083	2.69113e-05	6.40434e-05	1.53812
SCRG1	0.38364	5.16405	4.22796	2.49643e-05	6.73618e-05	1.68661		PORCN	0.11169	5.26932	4.0557	5.24757e-05	0.00017223	1.0465		RPS15	-0.111988	9.89585	-4.21255	2.67089e-05	6.35761e-05	1.54527
SNAI2	0.212382	5.82191	4.23074	2.4661e-05	6.65607e-05	1.69817		SLCO5A1	-0.118485	3.62763	-4.05598	5.24144e-05	0.000172083	1.0476		BRD4	-0.0779173	6.0495	-4.21286	2.66732e-05	6.35055e-05	1.54654
KIF20A	-0.191487	6.19087	-4.23145	2.45841e-05	6.63701e-05	1.70113		DHX40	0.110383	6.45948	4.05666	5.22638e-05	0.000171642	1.05031		MAGI2	-0.140293	3.91567	-4.21359	2.65875e-05	6.3316e-05	1.54958
EDN3	-0.247414	4.30412	-4.23151	2.45774e-05	6.63691e-05	1.70139		PTPN4	-0.0962267	5.48367	-4.05814	5.19364e-05	0.00017062	1.05623		CYP11B1	-0.0797559	3.25387	-4.21478	2.64497e-05	6.30021e-05	1.5545
FDFT1	-0.164158	8.2569	-4.23175	2.45515e-05	6.633e-05	1.70239		ZWILCH	0.138337	6.18339	4.0611	5.1289e-05	0.000168546	1.06805		NGRN	0.133769	7.76611	4.21519	2.64026e-05	6.29041e-05	1.55619
CD48	0.223907	6.13473	4.2317	2.45566e-05	6.633e-05	1.70219		PRUNE2	-0.331649	4.97453	-4.06151	5.12007e-05	0.000168309	1.06967		CUL1	-0.0937339	6.77461	-4.21533	2.6386e-05	6.2879e-05	1.55678
FOXN3	0.100285	5.72301	4.23208	2.45162e-05	6.6255e-05	1.70375		SNRPF	0.141964	8.24897	4.06178	5.11414e-05	0.000168167	1.07076		SIRPB1	-0.138708	3.91323	-4.21552	2.6364e-05	6.28408e-05	1.55758
ZNF623	-0.0937777	4.93577	-4.23278	2.44406e-05	6.60676e-05	1.70667		RBM8A	0.0754188	6.08449	4.0618	5.11374e-05	0.000168167	1.07084		AP4M1	0.141438	5.42631	4.21597	2.63121e-05	6.27315e-05	1.55944
MAP2K7	0.0807775	5.13626	4.23284	2.44339e-05	6.60666e-05	1.70693		RBM14	0.0888292	7.0219	4.06199	5.10973e-05	0.000168127	1.07158		DUSP26	-0.146708	4.62415	-4.21704	2.61892e-05	6.24526e-05	1.56388
LYRM4	-0.108546	5.82762	-4.23472	2.42325e-05	6.5539e-05	1.71477		TNFRSF10B	-0.148957	6.58011	-4.06209	5.10743e-05	0.000168104	1.072		ZBTB39	0.109904	5.0142	4.21796	2.60834e-05	6.22144e-05	1.56771
PIAS4	0.10368	6.31872	4.23574	2.41244e-05	6.52636e-05	1.719		PIAS1	-0.0927386	6.71887	-4.06239	5.10093e-05	0.000167943	1.0732		PIN1	-0.120246	6.94159	-4.21887	2.59792e-05	6.198e-05	1.5715
INTS1	0.106533	6.47404	4.23597	2.41004e-05	6.52155e-05	1.71994		ANXA11	-0.121607	7.74602	-4.06422	5.06159e-05	0.0001667	1.08049		TPST2	-0.133335	6.63976	-4.21932	2.59283e-05	6.18725e-05	1.57336
RHOB	0.194297	7.70905	4.23664	2.40295e-05	6.50403e-05	1.72273		SNRPA	0.100983	7.59334	4.06459	5.05373e-05	0.000166494	1.08196		KCNJ15	-0.215382	4.35743	-4.21972	2.58828e-05	6.17781e-05	1.57502
TMOD3	-0.08832	5.36589	-4.23707	2.39842e-05	6.49345e-05	1.72451		DTX3	0.165282	5.01948	4.06474	5.05043e-05	0.000166437	1.08257		TAPBPL	-0.178388	6.32927	-4.22014	2.58355e-05	6.16793e-05	1.57675
ENPP4	-0.168335	5.948	-4.23727	2.39628e-05	6.48934e-05	1.72536		PON1	0.135496	3.47775	4.06553	5.03349e-05	0.000165931	1.08574		ZNF318	0.127669	5.94342	4.22095	2.57443e-05	6.1477e-05	1.58011
HMBOX1	0.102523	5.83235	4.23815	2.38695e-05	6.46574e-05	1.72905		TM4SF1	0.239832	8.60238	4.06657	5.01133e-05	0.000165253	1.0899		COL4A6	-0.229273	4.03333	-4.22094	2.57449e-05	6.1477e-05	1.58008
LCP2	0.149021	5.11997	4.23839	2.38448e-05	6.46071e-05	1.73003		TCP11	0.139342	3.7234	4.06694	5.00353e-05	0.000165047	1.09136		ARTN	0.128234	4.04443	4.22106	2.57312e-05	6.14723e-05	1.58058
DACT1	0.223573	5.60127	4.23849	2.38347e-05	6.45965e-05	1.73043		YIPF2	0.104999	6.22	4.06785	4.98427e-05	0.000164464	1.095		DERL1	0.111804	7.35918	4.22146	2.5686e-05	6.13782e-05	1.58225
TRPC3	0.0784295	3.32902	4.23926	2.37536e-05	6.43933e-05	1.73366		PLXNB3	0.195896	4.12018	4.06793	4.98248e-05	0.000164456	1.09534		TOX3	0.315818	6.12277	4.22352	2.54558e-05	6.08538e-05	1.59078
CSTA	0.267517	5.62518	4.24046	2.3628e-05	6.40694e-05	1.73868		HRK	0.0948405	3.49607	4.06815	4.97791e-05	0.000164357	1.0962		AKTIP	-0.119489	6.32628	-4.22347	2.54607e-05	6.08538e-05	1.5906
HLA-DPB1	0.22758	7.91865	4.24363	2.33007e-05	6.31984e-05	1.75188		SAMD14	0.0954833	4.35829	4.06955	4.94846e-05	0.000163436	1.10179		CPN1	0.17518	3.83066	4.22396	2.54063e-05	6.07514e-05	1.59262
TPM1	0.213513	7.94761	4.24447	2.32144e-05	6.29805e-05	1.7554		AKR1B10	-0.65871	7.51938	-4.06979	4.94336e-05	0.00016332	1.10276		IMPAD1	0.113471	6.55152	4.22436	2.53613e-05	6.06577e-05	1.5943
CCDC28B	0.113922	4.66623	4.24598	2.30604e-05	6.25788e-05	1.7617		ADRB2	-0.190537	4.73693	-4.07011	4.93655e-05	0.000163146	1.10406		SNF8	0.115896	6.9967	4.22631	2.5145e-05	6.0154e-05	1.60242
ADCYAP1	0.183155	3.85903	4.24734	2.29227e-05	6.22213e-05	1.76737		UAP1	-0.129564	7.6733	-4.07081	4.92204e-05	0.000162718	1.10683		SUMO1	0.111627	6.76003	4.22666	2.51063e-05	6.00751e-05	1.60388
OXTR	0.166223	4.42049	4.24798	2.2858e-05	6.20619e-05	1.77004		QRSL1	-0.119511	5.36174	-4.0711	4.9159e-05	0.000162566	1.10801		EPS8	-0.177824	7.78018	-4.22862	2.48917e-05	5.95816e-05	1.61201
CLIC1	-0.109652	9.98066	-4.2484	2.28159e-05	6.19635e-05	1.77179		LILRA6	-0.144757	4.25653	-4.0712	4.91381e-05	0.000162548	1.10841		HYAL1	-0.335287	5.47543	-4.2286	2.48943e-05	5.95816e-05	1.61191
ITCH	-0.0939175	6.22295	-4.24994	2.26609e-05	6.15585e-05	1.77824		ZNF573	-0.128611	4.94206	-4.07205	4.89604e-05	0.000162011	1.11183		SCAND1	0.146401	7.55869	4.22929	2.48188e-05	5.9428e-05	1.61478
ELF2	0.0713129	6.13356	4.25047	2.26081e-05	6.14311e-05	1.78045		KIAA0319	0.138857	3.58374	4.07243	4.88817e-05	0.000161802	1.11334		TMPRSS3	0.33727	5.86847	4.23179	2.4547e-05	5.87906e-05	1.62522
SHPK	-0.123471	5.631	-4.25153	2.2503e-05	6.11611e-05	1.78487		CD79B	-0.241669	4.91721	-4.07251	4.88648e-05	0.000161797	1.11367		EFHD1	-0.245406	5.64697	-4.23251	2.44692e-05	5.86177e-05	1.62822
RCBTB2	0.122524	5.50672	4.25164	2.24918e-05	6.11468e-05	1.78533		ARHGEF15	-0.119619	4.89145	-4.07282	4.88003e-05	0.000161634	1.11491		PARP11	-0.115653	4.54353	-4.23257	2.44631e-05	5.86164e-05	1.62846
REEP2	0.183824	4.63838	4.25268	2.23893e-05	6.08837e-05	1.78966		PPP2R5C	-0.0944711	6.25178	-4.07343	4.86747e-05	0.00016127	1.11734		GPR157	0.116729	4.81745	4.23666	2.40275e-05	5.75858e-05	1.64548
RIC8B	-0.0921404	5.29477	-4.25289	2.23682e-05	6.08421e-05	1.79055		PMM2	-0.132487	6.48593	-4.07455	4.84442e-05	0.000160557	1.12181		KCNJ14	0.0924116	4.06482	4.23683	2.40086e-05	5.75538e-05	1.64623
DUSP3	0.139768	7.60075	4.25298	2.23596e-05	6.08345e-05	1.79092		MGA	0.106388	5.19696	4.07516	4.83178e-05	0.000160188	1.12427		BTC	-0.216604	4.62716	-4.23716	2.39746e-05	5.74852e-05	1.64757
EPS8	-0.154347	7.78018	-4.25395	2.22635e-05	6.05889e-05	1.795		IL18BP	-0.159349	5.67262	-4.07522	4.83051e-05	0.000160188	1.12452		RABAC1	-0.146913	8.38776	-4.23803	2.38829e-05	5.72786e-05	1.6512
YRDC	-0.126117	7.05676	-4.25428	2.22314e-05	6.05171e-05	1.79636		HES2	0.187862	3.94278	4.07618	4.8109e-05	0.000159597	1.12836		EFNA3	0.223253	5.04192	4.24031	2.36436e-05	5.67177e-05	1.66074
ALG9	-0.0857136	5.7863	-4.25674	2.19912e-05	5.98788e-05	1.80665		MAPRE2	-0.129116	6.74197	-4.0779	4.77595e-05	0.000158488	1.13523		IQGAP1	-0.14881	7.84302	-4.24104	2.35686e-05	5.65507e-05	1.66375
ECSIT	-0.106671	6.15062	-4.25708	2.19576e-05	5.98029e-05	1.8081		F13A1	-0.321858	5.5653	-4.07852	4.76326e-05	0.000158117	1.13773		SLCO5A1	-0.12915	3.62763	-4.24112	2.35603e-05	5.65436e-05	1.66409
FAP	0.272601	5.83291	4.25741	2.1926e-05	5.97324e-05	1.80946		BRSK2	0.164044	3.69635	4.07853	4.76302e-05	0.000158117	1.13778		PGF	-0.152343	5.54841	-4.24334	2.33304e-05	5.60047e-05	1.67338
AP2S1	0.0906467	8.67851	4.25802	2.18674e-05	5.95882e-05	1.812		EMP2	-0.166303	6.26926	-4.07865	4.76073e-05	0.000158117	1.13824		RPL37	0.115445	8.9057	4.24356	2.3308e-05	5.59638e-05	1.67429
GYS1	0.0929931	6.46391	4.25814	2.1855e-05	5.95699e-05	1.81253		C11orf58	-0.0951197	6.49097	-4.08008	4.73179e-05	0.000157221	1.14398		DDX58	-0.163083	5.74249	-4.2446	2.32013e-05	5.57203e-05	1.67864
PIGL	-0.089643	4.8933	-4.2595	2.17244e-05	5.92293e-05	1.81821		NKG7	-0.295825	6.06033	-4.083	4.67328e-05	0.000155327	1.15571		HPSE	0.206804	5.27483	4.24741	2.29159e-05	5.50509e-05	1.69037
CCNF	-0.166261	5.78922	-4.26036	2.16417e-05	5.90193e-05	1.82182		NCF1	-0.212987	4.88687	-4.08409	4.65168e-05	0.000154658	1.16008		SCML1	0.204276	5.91459	4.24739	2.29173e-05	5.50509e-05	1.69031
FIP1L1	-0.0842019	5.32929	-4.26049	2.16297e-05	5.90149e-05	1.82235		EMP1	-0.215829	7.09414	-4.08436	4.64635e-05	0.000154529	1.16116		ZNF74	0.124598	4.7562	4.24898	2.27579e-05	5.46931e-05	1.69692
FAHD2A	-0.0889496	5.53836	-4.26045	2.16333e-05	5.90149e-05	1.82219		ROBO4	-0.126835	5.09867	-4.08552	4.62342e-05	0.000153816	1.16582		HAND1	0.123523	3.73105	4.24931	2.27242e-05	5.46247e-05	1.69833
OXR1	-0.118057	6.4119	-4.26044	2.16345e-05	5.90149e-05	1.82214		SPATA2	0.128634	6.07709	4.08559	4.62208e-05	0.000153816	1.16609		ZNF35	0.0990334	5.6155	4.2494	2.27159e-05	5.4622e-05	1.69867
VASP	0.120604	7.16997	4.2607	2.16097e-05	5.89933e-05	1.82322		ST3GAL2	0.127256	5.37092	4.08663	4.60155e-05	0.000153185	1.17029		DDX49	0.119096	5.69805	4.24938	2.27179e-05	5.4622e-05	1.69859
IQSEC2	0.102267	4.95898	4.26126	2.15556e-05	5.88611e-05	1.82559		F8	-0.148904	4.78177	-4.08754	4.58383e-05	0.000152644	1.17392		UPP1	0.179788	6.05338	4.25006	2.26489e-05	5.44811e-05	1.70147
CACNB2	0.161432	3.9667	4.26259	2.14292e-05	5.85311e-05	1.83117		WDR73	0.0969751	5.76069	4.08754	4.58372e-05	0.000152644	1.17395		TUBA1B	0.10969	10.4658	4.25175	2.24813e-05	5.40904e-05	1.70851
ZNF91	-0.156851	6.08472	-4.26271	2.14184e-05	5.85167e-05	1.83164		RAB20	-0.129997	6.65923	-4.08985	4.53886e-05	0.000151242	1.18322		PAX9	0.183401	3.77379	4.25184	2.24721e-05	5.40806e-05	1.7089
CCR10	0.145639	4.04938	4.26299	2.13914e-05	5.84583e-05	1.83284		CRIPT	0.0990638	6.20357	4.09198	4.4977e-05	0.000149918	1.19181		FAM102A	-0.145842	6.83549	-4.25233	2.2424e-05	5.39771e-05	1.71094
RGS4	0.245162	5.04778	4.26371	2.13235e-05	5.8288e-05	1.83585		TACR2	-0.376719	4.74452	-4.0921	4.49554e-05	0.000149894	1.19226		MATN4	0.115386	3.85638	4.25259	2.2398e-05	5.39271e-05	1.71203
OSGEP	-0.0940149	6.11882	-4.26427	2.12706e-05	5.81586e-05	1.8382		AMBP	0.197886	4.10077	4.0925	4.48783e-05	0.000149685	1.19388		SULT1A1	-0.184045	6.60581	-4.25286	2.23712e-05	5.38975e-05	1.71317
IER2	0.126536	7.8016	4.26492	2.12098e-05	5.80073e-05	1.84091		SGCE	0.268118	6.58972	4.0932	4.47443e-05	0.000149285	1.1967		INSR	-0.127814	5.76839	-4.25281	2.23757e-05	5.38975e-05	1.71298
PDYN	-0.0847583	3.42013	-4.26577	2.11297e-05	5.78034e-05	1.8445		HK1	0.133823	7.7113	4.0933	4.4725e-05	0.000149268	1.1971		KCNAB3	-0.140414	3.87357	-4.25276	2.23806e-05	5.38975e-05	1.71277
TTLL1	0.108016	4.7793	4.26964	2.07711e-05	5.68371e-05	1.86071		CLDN10	0.236076	3.93619	4.09475	4.44492e-05	0.000148395	1.20294		CIDEA	-0.179753	3.84195	-4.25297	2.23608e-05	5.38869e-05	1.71361
METTL8	-0.0874883	4.89653	-4.27096	2.06502e-05	5.65213e-05	1.86624		ATG5	-0.110786	6.61446	-4.09609	4.41964e-05	0.000147598	1.20831		ANAPC10	0.117643	5.57146	4.2536	2.22978e-05	5.37475e-05	1.71628
DENND1B	-0.091715	4.87154	-4.27139	2.06104e-05	5.6427e-05	1.86806		FOXL2	0.174391	3.26592	4.09819	4.38017e-05	0.000146327	1.21677		LY6G5C	0.102818	4.40701	4.25462	2.21981e-05	5.35195e-05	1.72053
MTMR14	0.0808146	6.39882	4.2729	2.04727e-05	5.60645e-05	1.87442		ALDH9A1	-0.0953404	8.71947	-4.10137	4.32098e-05	0.000144395	1.2296		PPFIA1	0.121009	6.28636	4.2552	2.21415e-05	5.34054e-05	1.72295
EFNA3	-0.194162	5.04192	-4.2742	2.03555e-05	5.57583e-05	1.87985		PROX1	0.297793	4.5346	4.10232	4.30352e-05	0.000143858	1.23342		TIMM13	0.150006	6.15041	4.25515	2.21457e-05	5.34054e-05	1.72277
ANAPC13	-0.0838964	7.65247	-4.279	1.99265e-05	5.45973e-05	1.90003		PPP2R2B	-0.0908632	4.14143	-4.10235	4.30287e-05	0.000143858	1.23356		PTPN14	-0.123146	4.90226	-4.25862	2.18087e-05	5.26172e-05	1.73731
ZNF667	0.0991265	3.50722	4.28026	1.98152e-05	5.43067e-05	1.90534		FASTKD5	0.117683	6.71144	4.10269	4.29672e-05	0.000143722	1.23491		SNCG	-0.20914	4.51793	-4.25862	2.18088e-05	5.26172e-05	1.7373
BCL7C	0.114506	6.80626	4.28052	1.97926e-05	5.42587e-05	1.90642		NFKBIB	0.120405	5.81566	4.10271	4.29625e-05	0.000143722	1.23501		LLGL2	0.184586	6.09239	4.25879	2.17925e-05	5.26021e-05	1.73801
COG4	0.0948006	6.43281	4.28124	1.97291e-05	5.40988e-05	1.90947		EFEMP1	-0.317143	6.65667	-4.10417	4.26946e-05	0.000142902	1.24091		LILRA5	-0.155746	4.33802	-4.26007	2.16701e-05	5.23187e-05	1.74335
IGF2R	0.120771	7.57209	4.28165	1.96929e-05	5.40137e-05	1.91121		PILRA	-0.172906	4.94155	-4.10426	4.26788e-05	0.000142894	1.24126		SRF	-0.143299	7.03434	-4.26058	2.16204e-05	5.22108e-05	1.74552
CNKSR1	-0.143496	5.62538	-4.28191	1.96705e-05	5.39664e-05	1.91228		TRMT12	0.153368	6.17117	4.10543	4.24661e-05	0.000142228	1.24597		PAK1	0.121649	6.25518	4.26292	2.13983e-05	5.16862e-05	1.75532
SENP2	-0.0892318	6.09374	-4.28297	1.95785e-05	5.37281e-05	1.91672		KLK8	0.297049	4.25724	4.10738	4.21126e-05	0.000141088	1.25385		PAEP	0.262847	3.64162	4.26423	2.12749e-05	5.14e-05	1.7608
FAM135A	-0.135213	5.39793	-4.28419	1.94724e-05	5.34509e-05	1.92188		HOOK1	0.206451	6.33922	4.1081	4.19833e-05	0.0001407	1.25675		GLRB	-0.196816	3.95754	-4.26456	2.12435e-05	5.13359e-05	1.7622
ALPK3	0.18293	4.33357	4.28453	1.94431e-05	5.33844e-05	1.9233		RPAIN	-0.0825749	5.69093	-4.10886	4.18469e-05	0.000140288	1.25982		ACAA2	0.205621	6.78213	4.26471	2.12295e-05	5.13139e-05	1.76282
NLRX1	0.108056	5.98585	4.28477	1.94222e-05	5.33411e-05	1.92432		PRPF6	0.116344	6.68075	4.10893	4.18338e-05	0.000140288	1.26012		PYCARD	-0.203991	7.54219	-4.26887	2.08421e-05	5.03893e-05	1.78028
RNF141	-0.0965134	5.7677	-4.28494	1.94075e-05	5.33147e-05	1.92504		TRIM13	-0.110538	6.00629	-4.11096	4.14727e-05	0.000139123	1.26829		MMP12	0.51298	6.99867	4.26969	2.07663e-05	5.02175e-05	1.78374
SGCD	0.181157	4.68839	4.28721	1.92126e-05	5.2793e-05	1.9346		CRCT1	0.242566	3.21798	4.11134	4.14044e-05	0.000138938	1.26985		MAML3	-0.11968	4.63713	-4.2706	2.06824e-05	5.00261e-05	1.78758
CD5	0.171254	5.25224	4.28826	1.91231e-05	5.25693e-05	1.93902		LCP1	-0.226708	7.83159	-4.11151	4.13746e-05	0.000138882	1.27053		RGS4	-0.284685	5.04778	-4.2718	2.05734e-05	4.97741e-05	1.79258
NLE1	-0.106749	5.16553	-4.28822	1.91262e-05	5.25693e-05	1.93887		STS	-0.169267	5.19523	-4.11205	4.12788e-05	0.000138605	1.27271		RAB30	-0.136442	4.73171	-4.27257	2.05033e-05	4.9616e-05	1.79582
CD2BP2	0.0795386	7.2133	4.28909	1.90526e-05	5.23947e-05	1.94252		SLC17A7	0.097117	4.35674	4.11317	4.10818e-05	0.000137988	1.27722		TSNAX	0.12843	6.54847	4.27262	2.0498e-05	4.96146e-05	1.79607
TRIM52	0.110254	5.06425	4.29025	1.89547e-05	5.21391e-05	1.94741		GTF2IRD1	0.13479	6.46621	4.11404	4.09281e-05	0.000137516	1.28076		KIAA0355	-0.144502	6.66024	-4.27328	2.04388e-05	4.94827e-05	1.79881
EDC3	0.100955	5.64018	4.29058	1.89264e-05	5.2075e-05	1.94882		ATP8B2	-0.166578	5.55933	-4.11466	4.08202e-05	0.000137197	1.28325		HSD3B1	0.126906	3.1344	4.27407	2.0367e-05	4.93203e-05	1.80214
RPL23A	-0.10054	10.1546	-4.29107	1.88858e-05	5.19769e-05	1.95086		SPTB	0.0915132	4.008	4.11541	4.06876e-05	0.000136795	1.28632		DNASE1	0.201931	4.75139	4.27423	2.03527e-05	4.92969e-05	1.80281
DMTF1	0.108313	6.67243	4.29249	1.87665e-05	5.16621e-05	1.95686		ZBTB3	-0.0960242	4.83524	-4.11583	4.0615e-05	0.000136595	1.288		SPRED2	0.114249	5.84756	4.27512	2.02728e-05	4.91148e-05	1.80654
HOXC8	0.182578	4.48021	4.2927	1.8749e-05	5.16275e-05	1.95775		YEATS4	-0.163053	6.00685	-4.11607	4.05736e-05	0.0001365	1.28896		YIPF5	-0.0890569	6.06603	-4.27545	2.02424e-05	4.90526e-05	1.80796
NUDT2	-0.130653	6.43469	-4.29308	1.87174e-05	5.1554e-05	1.95934		GRIN2A	-0.145453	3.97873	-4.11713	4.03896e-05	0.000135924	1.29325		POLM	0.161984	5.542	4.27597	2.01963e-05	4.89521e-05	1.81013
DTYMK	-0.10296	5.4305	-4.29396	1.86438e-05	5.13647e-05	1.96308		TLK1	-0.0949248	5.5939	-4.11721	4.03754e-05	0.00013592	1.29358		ABCB9	0.138373	4.59433	4.27641	2.01567e-05	4.88674e-05	1.81199
HMGCS1	-0.18534	7.00585	-4.29456	1.85939e-05	5.12408e-05	1.96562		RAB11FIP3	-0.139321	6.26248	-4.11858	4.01387e-05	0.000135167	1.29913		FSD1	0.145987	4.09176	4.27652	2.01471e-05	4.88554e-05	1.81244
GRK5	0.143821	6.26916	4.29748	1.83539e-05	5.05925e-05	1.97793		RNF128	-0.309617	7.00214	-4.1191	4.00496e-05	0.00013491	1.30123		LIG4	0.109297	5.02464	4.27848	1.99722e-05	4.84426e-05	1.82071
LRCH4	0.12622	5.85281	4.29824	1.82923e-05	5.04361e-05	1.98112		BBS10	0.1571	4.93709	4.11928	4.00176e-05	0.000134846	1.30198		PARD3	0.111627	5.74312	4.27863	1.99594e-05	4.84227e-05	1.82132
LDB3	0.201825	4.18764	4.29944	1.81946e-05	5.018e-05	1.98619		AQR	-0.0792851	5.85025	-4.12183	3.95825e-05	0.000133422	1.31229		UBE3A	-0.0869991	6.58711	-4.27903	1.99234e-05	4.83466e-05	1.82303
WDR82	0.0968063	8.12821	4.29968	1.81752e-05	5.01397e-05	1.9872		YKT6	0.115785	6.1183	4.12251	3.94672e-05	0.000133077	1.31504		MAGEB1	0.160451	3.10786	4.27959	1.98745e-05	4.8239e-05	1.82536
BIN2	0.176562	4.9064	4.29977	1.81678e-05	5.01325e-05	1.98759		ROS1	0.128003	3.41413	4.12333	3.93291e-05	0.000132654	1.31835		PRSS22	0.236695	5.91878	4.27984	1.98524e-05	4.81966e-05	1.82641
GDE1	-0.113586	7.21288	-4.3003	1.81246e-05	5.00264e-05	1.98985		ZNF207	0.0693014	7.5336	4.12384	3.9242e-05	0.000132402	1.32044		ZNF468	0.167471	5.52319	4.28051	1.97935e-05	4.80646e-05	1.82923
DPYSL4	0.130869	3.95596	4.30133	1.80414e-05	4.98098e-05	1.99421		LIPC	0.2892	3.74349	4.12463	3.91088e-05	0.000131995	1.32365		PTCH1	-0.197716	4.88604	-4.28108	1.97434e-05	4.79542e-05	1.83163
AP3D1	0.0804766	7.0722	4.30161	1.80187e-05	4.97604e-05	1.9954		AHDC1	0.124517	4.9837	4.12512	3.90279e-05	0.000131765	1.3256		CEP97	0.0860058	4.08035	4.2825	1.96187e-05	4.76622e-05	1.83765
CREBZF	-0.102303	5.78121	-4.30203	1.79851e-05	4.96805e-05	1.99717		UTRN	-0.144303	5.4918	-4.12547	3.89681e-05	0.000131605	1.32705		STX6	0.0836438	6.22144	4.28328	1.95511e-05	4.75091e-05	1.84092
STIP1	-0.125771	7.62143	-4.3022	1.79714e-05	4.96661e-05	1.99789		ADAR	0.105448	8.75732	4.12549	3.89648e-05	0.000131605	1.32713		PCDHGA3	-0.102653	3.63302	-4.28348	1.95335e-05	4.74774e-05	1.84177
NDUFV2	-0.119001	8.13678	-4.30216	1.79751e-05	4.96661e-05	1.9977		RMI1	-0.125789	6.17886	-4.12561	3.89453e-05	0.000131605	1.3276		RNF39	0.248548	5.30986	4.28389	1.94983e-05	4.74028e-05	1.84348
GOSR2	-0.0722336	5.36421	-4.3047	1.77721e-05	4.9131e-05	2.00846		ITGB7	-0.204691	5.33407	-4.12573	3.89252e-05	0.000131588	1.32809		SLC30A1	0.139386	6.48037	4.284	1.94885e-05	4.739e-05	1.84396
SERPINA3	0.375933	6.933	4.30557	1.77037e-05	4.89549e-05	2.01212		MAST1	0.146098	3.95769	4.12702	3.87106e-05	0.000130904	1.33331		CCHCR1	0.128351	5.10127	4.28476	1.94234e-05	4.72426e-05	1.84713
ID3	0.190514	7.57827	4.30661	1.76214e-05	4.874e-05	2.01654		GDF15	-0.307158	6.65837	-4.12767	3.86019e-05	0.000130579	1.33596		MTF2	0.135565	6.03336	4.2849	1.94111e-05	4.72236e-05	1.84773
PSRC1	-0.15782	5.37198	-4.30908	1.74282e-05	4.82186e-05	2.02698		SLC38A3	0.188337	3.82207	4.12858	3.84507e-05	0.000130109	1.33966		SEL1L	-0.117761	6.21958	-4.2851	1.93939e-05	4.71928e-05	1.84857
VPS13D	0.0849745	5.19657	4.30929	1.74116e-05	4.81852e-05	2.02789		FLCN	0.0927149	4.70324	4.12976	3.82562e-05	0.000129493	1.34445		RPL14	-0.156221	8.49832	-4.28559	1.93511e-05	4.70996e-05	1.85067
AVEN	-0.11158	5.91669	-4.31138	1.72496e-05	4.77496e-05	2.03675		VCAM1	-0.236411	6.67632	-4.132	3.78895e-05	0.000128293	1.35353		MYL5	-0.148222	5.243	-4.28566	1.93457e-05	4.70972e-05	1.85094
ARG2	-0.137356	4.60618	-4.31583	1.69102e-05	4.68225e-05	2.05559		TOMM22	-0.110512	7.18546	-4.1341	3.75478e-05	0.000127177	1.36208		SLC30A9	-0.110355	6.96669	-4.28741	1.91957e-05	4.67429e-05	1.85832
ACTR2	-0.089369	8.43528	-4.31626	1.68777e-05	4.67447e-05	2.05742		IL20RA	-0.203227	4.99097	-4.13488	3.74231e-05	0.000126796	1.36522		MLLT11	0.263763	5.96645	4.28851	1.91018e-05	4.6525e-05	1.86297
MBNL2	-0.148107	6.78446	-4.3174	1.67921e-05	4.65199e-05	2.06224		UBE2E3	0.115822	7.34828	4.13821	3.68893e-05	0.000125028	1.37878		FOXC2	-0.166474	4.16662	-4.28928	1.90361e-05	4.6376e-05	1.86623
SGMS1	-0.116237	5.67074	-4.31872	1.66932e-05	4.62583e-05	2.06783		ZBTB16	-0.245703	4.45114	-4.13868	3.68151e-05	0.000124817	1.38068		TFB1M	0.119844	5.90972	4.29111	1.88821e-05	4.60113e-05	1.87394
SART1	0.0750224	5.65312	4.31932	1.66482e-05	4.61458e-05	2.07039		SH3BGR	-0.224266	4.65468	-4.13909	3.67495e-05	0.000124634	1.38236		SF1	-0.0972483	6.39347	-4.29133	1.88637e-05	4.59772e-05	1.87487
E2F2	-0.174235	5.43535	-4.31968	1.66213e-05	4.60834e-05	2.07193		SPAG4	0.197884	5.1756	4.13988	3.66249e-05	0.000124252	1.38557		DSC3	0.225619	3.57215	4.29559	1.85094e-05	4.51243e-05	1.89285
CBR4	-0.109212	5.99351	-4.31981	1.66117e-05	4.60689e-05	2.07248		CD40LG	-0.160934	4.31702	-4.14013	3.6586e-05	0.00012416	1.38657		RASSF7	0.17728	7.74579	4.2967	1.84176e-05	4.49108e-05	1.89757
CHML	-0.114968	4.56828	-4.32023	1.65802e-05	4.59936e-05	2.07428		FXYD1	-0.204133	4.70791	-4.14034	3.65521e-05	0.000124085	1.38745		SNRPD2	0.10806	9.66058	4.2972	1.83767e-05	4.48219e-05	1.89967
NAV2	0.164068	5.51216	4.32035	1.65717e-05	4.59822e-05	2.07476		GAB2	-0.138881	6.02069	-4.14041	3.65407e-05	0.000124085	1.38774		ZDHHC17	-0.115465	5.63815	-4.2972	1.83769e-05	4.48219e-05	1.89967
VGLL1	0.263392	3.86804	4.32384	1.63147e-05	4.52813e-05	2.08958		SIDT1	-0.198556	4.67261	-4.14046	3.65338e-05	0.000124085	1.38792		CA1	0.238456	4.13469	4.29752	1.83504e-05	4.47781e-05	1.90104
RAD51	-0.14382	5.30717	-4.32507	1.62249e-05	4.50438e-05	2.09482		NOC3L	-0.119485	6.82714	-4.14088	3.64666e-05	0.000123915	1.38966		PTN	-0.243121	5.78726	-4.29894	1.82352e-05	4.45076e-05	1.90701
PCBP1	-0.0832016	9.39339	-4.32563	1.61844e-05	4.49433e-05	2.09719		KLHL7	0.109626	5.38692	4.14102	3.64448e-05	0.000123882	1.39022		CHODL	-0.1974	4.10991	-4.29973	1.81705e-05	4.43598e-05	1.91038
POP4	-0.168964	6.5538	-4.32648	1.61224e-05	4.4783e-05	2.10083		CCDC87	0.102143	3.79056	4.1422	3.62599e-05	0.000123293	1.39502		DHRS3	-0.183425	7.64316	-4.30002	1.81469e-05	4.43127e-05	1.91161
PEX5	-0.0920829	6.66886	-4.32769	1.60351e-05	4.45524e-05	2.10597		STK17A	-0.103052	5.40787	-4.14244	3.6223e-05	0.000123208	1.39598		COG7	-0.108478	5.92862	-4.30265	1.79355e-05	4.38065e-05	1.92273
TEF	0.123021	4.69307	4.32838	1.59856e-05	4.44265e-05	2.10891		NIT1	0.0896949	5.95676	4.14247	3.62177e-05	0.000123208	1.39612		SOX21	-0.361438	4.35785	-4.30423	1.781e-05	4.35102e-05	1.92939
RPL12	-0.0998832	10.6775	-4.32848	1.59787e-05	4.44193e-05	2.10931		PRKY	-0.185557	4.14605	-4.14251	3.62114e-05	0.000123208	1.39628		LBR	0.164002	7.49619	4.30527	1.77276e-05	4.3319e-05	1.93379
ZMYM5	-0.0994541	4.77184	-4.32944	1.59096e-05	4.42389e-05	2.11342		CST3	0.148745	9.38747	4.14519	3.5796e-05	0.000121874	1.40717		TMEM70	0.114514	6.2745	4.30693	1.75962e-05	4.3008e-05	1.94085
C9orf78	-0.0843483	7.21755	-4.33008	1.58641e-05	4.4124e-05	2.11614		PLEKHO1	-0.225319	6.33806	-4.14541	3.57615e-05	0.000121796	1.40808		MAPK7	-0.101708	5.40973	-4.30782	1.75267e-05	4.28481e-05	1.94461
POLR2H	-0.117277	8.01599	-4.33131	1.57768e-05	4.38928e-05	2.12138		CHMP5	-0.137923	7.73849	-4.14585	3.56933e-05	0.000121603	1.40988		CCK	0.29915	4.26716	4.30792	1.75191e-05	4.28394e-05	1.94502
UBAP2L	0.0935924	7.05006	4.33249	1.56939e-05	4.36738e-05	2.12637		PLEKHG3	0.145591	5.5721	4.14641	3.56083e-05	0.000121353	1.41214		SUPT3H	0.10827	4.85205	4.30842	1.74794e-05	4.27523e-05	1.94717
BSDC1	0.0898995	6.82734	4.33353	1.56206e-05	4.34814e-05	2.13081		SFTPB	0.126146	4.18628	4.14709	3.55025e-05	0.000121032	1.41494		CEPT1	-0.106834	6.07939	-4.31022	1.73395e-05	4.24201e-05	1.9548
NLK	-0.105996	5.68055	-4.33859	1.52694e-05	4.2515e-05	2.15238		DCBLD2	0.202252	5.45897	4.14788	3.53824e-05	0.000120662	1.41814		MUTYH	0.119117	6.16893	4.31448	1.70127e-05	4.16302e-05	1.97285
ADSL	-0.0967691	7.60105	-4.33891	1.52479e-05	4.24664e-05	2.15372		LAPTM4A	-0.11207	8.95891	-4.14955	3.51277e-05	0.000119832	1.42496		SEMA3C	-0.285917	6.27787	-4.31543	1.69404e-05	4.14631e-05	1.97689
TRIM16	-0.145385	5.52886	-4.34115	1.50949e-05	4.20515e-05	2.16328		RPS4X	-0.110141	10.8748	-4.15016	3.5036e-05	0.000119558	1.42743		AGXT	0.126751	3.53229	4.31647	1.6862e-05	4.12809e-05	1.98129
TMPRSS4	-0.296726	6.70213	-4.34231	1.50162e-05	4.18433e-05	2.16824		ILKAP	0.0953993	6.16427	4.15085	3.49317e-05	0.000119241	1.43024		LYRM4	0.128239	5.82762	4.31663	1.68497e-05	4.12604e-05	1.98199
CDC20	-0.235726	7.5116	-4.34245	1.50068e-05	4.18285e-05	2.16883		NCBP1	-0.118469	5.93882	-4.15184	3.47814e-05	0.000118767	1.43431		ASRGL1	0.212411	5.69307	4.31789	1.67551e-05	4.10384e-05	1.98733
PRKG1	0.151594	4.4916	4.34401	1.49022e-05	4.15479e-05	2.17547		CUTA	0.107302	8.66234	4.15275	3.46449e-05	0.000118339	1.43803		NDUFA4	0.106209	9.55203	4.32081	1.65376e-05	4.05151e-05	1.99973
EGR3	0.225078	5.2303	4.3457	1.47889e-05	4.12428e-05	2.18271		PSMB7	0.0998972	8.51777	4.15351	3.45322e-05	0.000117992	1.4411		STX8	-0.117772	6.19973	-4.32155	1.64828e-05	4.03901e-05	2.00288
PANK3	-0.102525	6.01353	-4.34579	1.47829e-05	4.1242e-05	2.18309		KCNK2	-0.176134	3.56748	-4.1539	3.44738e-05	0.000117831	1.4427		C5orf15	-0.12596	7.75449	-4.32206	1.6445e-05	4.03069e-05	2.00506
KLHL9	-0.12149	6.47842	-4.34577	1.47846e-05	4.1242e-05	2.18298		CTNNA3	-0.170922	3.71132	-4.15676	3.40492e-05	0.000116418	1.4544		MAP2K1	0.107979	7.29768	4.32295	1.63799e-05	4.01568e-05	2.00883
PPP2CA	-0.0696923	7.9008	-4.3459	1.47759e-05	4.12395e-05	2.18354		NMU	0.424701	6.15151	4.15858	3.3783e-05	0.000115545	1.46181		PKN1	-0.147203	5.90553	-4.32374	1.6322e-05	4.00263e-05	2.01219
IVNS1ABP	-0.130499	7.15176	-4.34627	1.47514e-05	4.11963e-05	2.18512		HDC	-0.225297	4.8084	-4.15897	3.37253e-05	0.000115386	1.46342		CNOT4	-0.0751493	5.21956	-4.32373	1.63229e-05	4.00263e-05	2.01214
GATA4	-0.276047	5.33323	-4.34621	1.47554e-05	4.11963e-05	2.18486		ALOX15	0.178625	3.45125	4.15978	3.36076e-05	0.000115021	1.46672		RHBDF1	-0.161872	6.76935	-4.32406	1.62986e-05	3.99855e-05	2.01355
STRN4	0.0971444	6.04294	4.34619	1.47565e-05	4.11963e-05	2.18479		BTG1	-0.133016	8.57412	-4.16005	3.3568e-05	0.000114923	1.46784		KL	-0.191271	3.8823	-4.32478	1.6246e-05	3.98658e-05	2.01662
PTPRU	0.192657	5.58936	4.34678	1.47174e-05	4.11201e-05	2.18731		MDK	0.240566	7.92519	4.16025	3.35401e-05	0.000114865	1.46862		CNOT3	0.137598	5.58591	4.32483	1.6242e-05	3.98655e-05	2.01685
KIN	-0.0852405	4.60557	-4.34714	1.46933e-05	4.10636e-05	2.18886		PLEKHA4	0.232738	5.60856	4.161	3.34312e-05	0.000114529	1.47169		AMOTL2	-0.163685	6.04927	-4.3259	1.61647e-05	3.9685e-05	2.02138
ING1	-0.0912181	5.5171	-4.3511	1.44336e-05	4.03487e-05	2.20578		TBX1	0.128843	3.65884	4.16173	3.33251e-05	0.000114203	1.47469		LCN2	0.612289	9.73218	4.32677	1.61013e-05	3.95385e-05	2.02511
CYP4F11	-0.29214	4.22444	-4.35358	1.42734e-05	3.99114e-05	2.21637		LPAR1	-0.205774	5.73399	-4.1623	3.32423e-05	0.000113957	1.47704		PRL	0.127694	3.67913	4.32782	1.60259e-05	3.93625e-05	2.02957
EVI5	0.126252	5.82582	4.35453	1.42122e-05	3.97508e-05	2.22045		PANK2	0.0918513	6.1323	4.16269	3.31862e-05	0.000113801	1.47864		LY6E	0.2845	8.5133	4.32917	1.59295e-05	3.9135e-05	2.03529
ANXA1	0.249776	8.26561	4.35482	1.41938e-05	3.97102e-05	2.22167		SLC9A8	0.134031	5.99143	4.16331	3.30982e-05	0.000113537	1.48115		MYOZ3	-0.14283	4.30429	-4.32943	1.5911e-05	3.90986e-05	2.0364
KCTD9	-0.121397	6.39264	-4.35643	1.40909e-05	3.94326e-05	2.22858		EPHA5	-0.0753541	3.28662	-4.16446	3.29334e-05	0.000113008	1.48586		CCL13	-0.267115	4.73675	-4.32954	1.59029e-05	3.90879e-05	2.03688
THSD4	0.146096	4.37222	4.35767	1.40121e-05	3.92228e-05	2.2339		BEX1	0.401943	5.20201	4.16487	3.2875e-05	0.000112845	1.48753		QSOX1	-0.203425	7.09336	-4.32997	1.58724e-05	3.90223e-05	2.0387
NOVA2	0.0926483	4.04067	4.35821	1.39781e-05	3.9138e-05	2.23621		DCLRE1C	0.143388	5.89074	4.16533	3.28088e-05	0.000112655	1.48944		GYPE	-0.0887511	3.0559	-4.33177	1.57444e-05	3.87166e-05	2.04639
ATP6AP1	0.103897	8.73314	4.35893	1.3933e-05	3.9022e-05	2.23928		CDKN2D	0.116344	4.92715	4.16902	3.2288e-05	0.000110903	1.50455		MVK	0.117056	5.32558	4.33257	1.56883e-05	3.85877e-05	2.04977
UPF1	0.0962578	6.58637	4.36176	1.3756e-05	3.85365e-05	2.25141		CROT	-0.152433	5.46896	-4.16986	3.21709e-05	0.000110537	1.50798		SETD1B	-0.10339	6.679	-4.33321	1.5643e-05	3.84852e-05	2.05252
COPZ1	-0.0954074	8.03682	-4.36237	1.37185e-05	3.84506e-05	2.254		SHQ1	-0.0928899	5.89405	-4.17	3.21511e-05	0.000110505	1.50856		RAD9A	0.15276	5.8919	4.33465	1.55423e-05	3.82465e-05	2.05865
ABCA3	0.210349	4.9353	4.36231	1.37216e-05	3.84506e-05	2.25378		IPO8	-0.121685	6.36717	-4.17043	3.2091e-05	0.000110335	1.51033		SPANXB1	0.163241	3.16392	4.33497	1.55198e-05	3.82e-05	2.06003
FBXL6	-0.155749	5.8456	-4.36836	1.33519e-05	3.74345e-05	2.27971		PCID2	0.107525	7.3264	4.17109	3.20001e-05	0.000110058	1.51301		LIFR	-0.228588	4.44153	-4.33588	1.54564e-05	3.80529e-05	2.06392
RNF43	-0.256518	5.86319	-4.36942	1.32879e-05	3.72652e-05	2.28426		CHST5	-0.245866	4.56254	-4.17192	3.1885e-05	0.000109698	1.51641		BST2	-0.295128	8.09706	-4.33611	1.5441e-05	3.80239e-05	2.06486
RHBDF2	0.144228	6.24679	4.3696	1.3277e-05	3.72445e-05	2.28504		ABHD6	-0.112549	5.25701	-4.17213	3.18553e-05	0.000109632	1.51729		YIPF2	0.116688	6.22	4.33667	1.54017e-05	3.79361e-05	2.06728
GAS2	-0.209446	4.15503	-4.37233	1.3114e-05	3.67972e-05	2.29676		TBC1D8B	-0.131626	5.13897	-4.17252	3.18012e-05	0.000109482	1.51889		MIA3	-0.11089	5.76705	-4.33734	1.53555e-05	3.78312e-05	2.07013
POU2F1	0.0969888	5.46902	4.37282	1.3085e-05	3.67255e-05	2.29887		SHC1	0.10235	7.72054	4.17276	3.17683e-05	0.000109405	1.51987		PRRG2	0.192219	5.97859	4.34342	1.49412e-05	3.68191e-05	2.0961
GIT1	0.108145	6.40277	4.37417	1.30056e-05	3.65126e-05	2.30464		WDR55	-0.0972487	5.82172	-4.17373	3.16354e-05	0.000108983	1.52383		ANGPTL4	-0.249038	4.93054	-4.34477	1.48512e-05	3.66059e-05	2.10184
ALG13	-0.108085	6.03292	-4.37439	1.29927e-05	3.64861e-05	2.30559		CREG1	-0.120091	8.7503	-4.17415	3.15771e-05	0.000108818	1.52557		MBP	-0.126104	5.92487	-4.34588	1.47767e-05	3.6431e-05	2.10661
SERTAD3	0.107649	6.2319	4.3745	1.29859e-05	3.64768e-05	2.30608		GLO1	0.133578	9.04164	4.17579	3.13538e-05	0.000108083	1.53227		KLF8	-0.144416	3.80909	-4.34625	1.47521e-05	3.63789e-05	2.10819
TGFBR3	0.246173	6.46841	4.3758	1.29097e-05	3.62725e-05	2.31167		C3orf52	0.197463	5.18568	4.17976	3.08176e-05	0.00010627	1.54857		SWAP70	-0.136677	6.49304	-4.34695	1.47063e-05	3.62745e-05	2.11115
SUB1	-0.121485	7.73077	-4.3778	1.27933e-05	3.59551e-05	2.32026		ATP6V0E2	0.205468	6.55756	4.17994	3.07926e-05	0.000106219	1.54933		ATG4B	0.122858	6.14419	4.34732	1.46818e-05	3.62224e-05	2.11273
SNCAIP	0.248115	4.73063	4.37926	1.27092e-05	3.57283e-05	2.32653		ALPP	0.275236	5.1269	4.18124	3.06196e-05	0.000105657	1.55466		HRC	-0.147743	3.747	-4.34829	1.46176e-05	3.60726e-05	2.11689
TMEM19	-0.10111	5.1185	-4.3794	1.27008e-05	3.57141e-05	2.32716		STAB1	-0.168357	6.14778	-4.18242	3.04623e-05	0.000105149	1.55952		SP100	-0.122258	5.73397	-4.35005	1.45019e-05	3.58004e-05	2.12444
TSR1	-0.0998549	5.92592	-4.37954	1.26927e-05	3.57009e-05	2.32776		TCF7L1	0.175883	5.11017	4.18247	3.0456e-05	0.000105149	1.55972		PMFBP1	0.157182	3.83337	4.35002	1.45039e-05	3.58004e-05	2.12431
ANP32E	-0.126683	6.33599	-4.38081	1.26199e-05	3.55058e-05	2.33322		RCC1	0.136982	5.93067	4.18326	3.03518e-05	0.000104836	1.56295		C6orf120	0.125255	6.28673	4.35212	1.43676e-05	3.54807e-05	2.13328
MAST3	0.125002	5.90146	4.38121	1.25974e-05	3.5452e-05	2.33491		CCR7	-0.292472	5.35679	-4.18367	3.02979e-05	0.000104685	1.56463		CCDC87	0.111929	3.79056	4.3543	1.42269e-05	3.51416e-05	2.14262
ZNF226	-0.108425	4.77477	-4.38379	1.24504e-05	3.50478e-05	2.34605		SEZ6L2	0.222776	6.52718	4.18452	3.01855e-05	0.000104331	1.56814		EPHA4	-0.209568	4.70034	-4.356	1.41181e-05	3.48809e-05	2.14992
STEAP3	-0.167271	6.14297	-4.38528	1.23667e-05	3.48214e-05	2.35246		GFRA1	-0.220424	4.04321	-4.18518	3.00986e-05	0.000104065	1.57087		TUBB2A	0.217357	7.23353	4.35623	1.41036e-05	3.48534e-05	2.15089
UBE2D1	-0.0861463	5.12727	-4.38569	1.23438e-05	3.47663e-05	2.35422		EIF5B	0.118971	6.86542	4.18874	2.96361e-05	0.000102499	1.5855		RB1CC1	0.132678	7.031	4.35915	1.39189e-05	3.44051e-05	2.16341
PDK2	-0.109014	5.55848	-4.3868	1.22819e-05	3.46012e-05	2.359		ZNF556	0.176849	3.7547	4.18878	2.96309e-05	0.000102499	1.58566		TMOD1	-0.277163	5.09948	-4.36037	1.38429e-05	3.42251e-05	2.16861
ARL2	0.113333	7.75956	4.38699	1.2271e-05	3.45797e-05	2.35984		SLC16A5	0.210952	6.0513	4.18918	2.95797e-05	0.000102372	1.5873		KCNE2	-0.493949	4.915	-4.36092	1.38081e-05	3.41474e-05	2.171
ARL6IP4	0.0921823	6.01648	4.38761	1.22365e-05	3.44918e-05	2.36251		EFHC1	0.131192	5.35904	4.18945	2.95443e-05	0.000102283	1.58843		CBX4	0.150353	6.68058	4.36187	1.37495e-05	3.40104e-05	2.17504
HEPH	-0.263937	6.05339	-4.38768	1.22326e-05	3.44901e-05	2.36281		B4GALT5	0.135179	8.19459	4.18968	2.95142e-05	0.000102213	1.58939		CALM1	-0.134365	7.7005	-4.36205	1.37378e-05	3.39894e-05	2.17585
S100A14	-0.338677	7.29076	-4.38939	1.21382e-05	3.42332e-05	2.37017		DDX3X	-0.0962215	7.41893	-4.19029	2.9436e-05	0.000101975	1.5919		NRIP3	0.178336	4.59164	4.3627	1.36975e-05	3.38977e-05	2.17864
LRP4	-0.24217	4.96398	-4.39031	1.20876e-05	3.40997e-05	2.37413		SNRPD2	0.101087	9.66058	4.19049	2.94112e-05	0.000101923	1.59269		ZNF544	0.176125	5.86173	4.36289	1.36859e-05	3.38771e-05	2.17944
SCAP	0.10737	7.45518	4.39239	1.19737e-05	3.37873e-05	2.38313		DLST	-0.105925	7.18761	-4.19231	2.91789e-05	0.000101152	1.60018		PAGE1	0.233875	3.40599	4.36298	1.36806e-05	3.38719e-05	2.17982
YAF2	-0.0797257	4.95091	-4.39332	1.19235e-05	3.3655e-05	2.38711		RNF121	0.101363	6.02577	4.19462	2.88857e-05	0.000100168	1.60973		FOXL2	0.19355	3.26592	4.36327	1.36627e-05	3.38356e-05	2.18106
CPS1	-0.52261	5.76045	-4.39619	1.17686e-05	3.32265e-05	2.39953		TXNRD2	0.100865	5.10551	4.19534	2.87957e-05	9.98894e-05	1.61267		MIPEP	0.146808	6.24068	4.3638	1.36301e-05	3.37628e-05	2.18333
PBLD	-0.261022	5.77476	-4.39727	1.17111e-05	3.3073e-05	2.40418		CRIP1	-0.234316	7.74156	-4.19687	2.86038e-05	9.92563e-05	1.61899		ZNF654	-0.112207	5.08228	-4.36446	1.35891e-05	3.36693e-05	2.18619
CORO7	0.118046	5.24639	4.39837	1.16525e-05	3.29164e-05	2.40895		RANBP10	-0.0846496	5.50732	-4.19757	2.85166e-05	9.89867e-05	1.62188		ALOX5	-0.224808	5.91708	-4.36469	1.35751e-05	3.36425e-05	2.18717
ZDHHC14	0.11834	5.39247	4.39886	1.1627e-05	3.28533e-05	2.41103		GBE1	-0.139319	6.41362	-4.19763	2.85085e-05	9.89867e-05	1.62215		RAB3GAP1	-0.0903763	7.25514	-4.36545	1.35286e-05	3.35352e-05	2.19043
IMPA2	-0.198444	7.1809	-4.40339	1.13897e-05	3.21914e-05	2.43061		PSMB6	0.100345	8.798	4.1989	2.83516e-05	9.84792e-05	1.62736		MTHFSD	0.0959063	4.6761	4.36579	1.35077e-05	3.34914e-05	2.19189
MMRN1	0.248794	4.19018	4.40527	1.12921e-05	3.19243e-05	2.43878		POU3F2	0.113623	3.38332	4.19928	2.8305e-05	9.83497e-05	1.62892		BCL2L1	0.178356	7.17318	4.3666	1.34582e-05	3.33766e-05	2.19538
REPS1	-0.0780877	4.8844	-4.40602	1.12539e-05	3.18247e-05	2.442		YTHDC1	-0.069537	6.55009	-4.19971	2.82518e-05	9.81976e-05	1.63069		SF3B5	0.110958	8.73505	4.36752	1.34025e-05	3.32461e-05	2.19933
PIGB	-0.0934093	5.75946	-4.40633	1.12378e-05	3.17879e-05	2.44336		PTPRF	0.165692	7.72573	4.20233	2.79305e-05	9.71131e-05	1.6415		CYP4F3	0.332631	4.90423	4.37003	1.32516e-05	3.28797e-05	2.21008
SLC16A7	0.174895	4.44425	4.4102	1.10414e-05	3.12406e-05	2.46011		VIP	-0.392575	3.91998	-4.20258	2.78995e-05	9.70374e-05	1.64255		TXNRD2	0.109559	5.10551	4.37146	1.31662e-05	3.26754e-05	2.21622
CUL3	-0.0694524	5.55698	-4.41068	1.10172e-05	3.11808e-05	2.46219		CNBP	-0.0992659	9.00338	-4.20371	2.77618e-05	9.65903e-05	1.64723		IK	-0.0868539	7.51518	-4.37219	1.31227e-05	3.25753e-05	2.21936
VLDLR	0.212963	4.66252	4.41308	1.08975e-05	3.08503e-05	2.47256		PIP5K1A	0.0989259	5.72717	4.20383	2.77478e-05	9.65738e-05	1.6477		AXIN1	-0.158486	6.41019	-4.37504	1.29544e-05	3.21652e-05	2.23163
PLXNB2	0.128009	7.52386	4.41529	1.07879e-05	3.05483e-05	2.48216		SF3B2	0.0920418	7.40388	4.20398	2.77289e-05	9.65399e-05	1.64835		CPSF4	0.130939	7.00677	4.37535	1.29363e-05	3.21278e-05	2.23296
POLR2A	0.10181	6.62738	4.41552	1.07766e-05	3.05244e-05	2.48316		PPP1R15A	0.156471	7.39013	4.20409	2.7716e-05	9.65271e-05	1.64879		PTPRU	0.22483	5.58936	4.3767	1.28571e-05	3.19386e-05	2.23879
TGM2	0.223463	6.85361	4.41665	1.07211e-05	3.03754e-05	2.48807		FAH	0.155874	5.10708	4.20454	2.76618e-05	9.63703e-05	1.65064		ZKSCAN4	0.129591	5.27672	4.37716	1.28304e-05	3.18799e-05	2.24077
PABPC3	-0.124423	7.21134	-4.41854	1.06288e-05	3.01223e-05	2.49628		COLEC12	-0.273636	5.31607	-4.20478	2.7633e-05	9.6302e-05	1.65162		CDKN1A	-0.194354	7.91072	-4.378	1.27819e-05	3.17668e-05	2.24437
JPH2	0.239577	4.41065	4.41895	1.06093e-05	3.00751e-05	2.49802		PRDX2	-0.136617	7.59115	-4.2055	2.75458e-05	9.603e-05	1.65461		OSBP	0.0934088	7.49216	4.37843	1.27568e-05	3.17193e-05	2.24623
SSRP1	-0.102041	6.94557	-4.41969	1.05733e-05	2.99941e-05	2.50126		PCTP	-0.151884	6.02559	-4.20559	2.75345e-05	9.60228e-05	1.655		CHM	0.107919	5.31546	4.37841	1.2758e-05	3.17193e-05	2.24614
PRPS1	-0.119444	6.95992	-4.4196	1.05775e-05	2.99941e-05	2.50088		LDB3	-0.219518	4.18764	-4.20597	2.74896e-05	9.58979e-05	1.65654		ZNF507	0.106638	5.14933	4.37838	1.27597e-05	3.17193e-05	2.24602
ICMT	-0.0913309	6.61249	-4.41959	1.05779e-05	2.99941e-05	2.50084		PDE1C	-0.111898	3.86785	-4.20602	2.74835e-05	9.58979e-05	1.65675		DGAT1	0.215571	7.11489	4.37897	1.27255e-05	3.16568e-05	2.24857
TMEM50A	-0.0788253	7.50986	-4.41994	1.05614e-05	2.99717e-05	2.50232		CHRM2	-0.201948	3.58459	-4.20628	2.74514e-05	9.58286e-05	1.65785		ANKMY1	-0.108363	4.35897	-4.37932	1.27057e-05	3.1615e-05	2.25005
COG2	-0.0902935	6.31994	-4.42093	1.05135e-05	2.98438e-05	2.50664		C12orf49	0.120801	6.01756	4.20639	2.74386e-05	9.58156e-05	1.6583		AKAP11	-0.136662	6.59799	-4.38058	1.2633e-05	3.14416e-05	2.2555
SEC61G	-0.144562	8.90901	-4.42125	1.0498e-05	2.98078e-05	2.50805		DRAP1	0.127882	7.34888	4.20812	2.72318e-05	9.51252e-05	1.66545		HSD17B11	0.217761	7.86627	4.38069	1.26268e-05	3.14336e-05	2.25597
BLK	0.208147	3.96871	4.42192	1.04663e-05	2.97258e-05	2.51092		CDH15	0.114416	3.81841	4.20949	2.70693e-05	9.4589e-05	1.6711		MBIP	0.153744	5.99018	4.38119	1.25982e-05	3.13699e-05	2.25812
SLC13A2	-0.255244	3.99854	-4.42214	1.04556e-05	2.97036e-05	2.51189		PUS1	0.132464	6.09393	4.20975	2.70382e-05	9.45119e-05	1.67219		ZNF16	0.103858	5.42965	4.38199	1.25529e-05	3.12645e-05	2.26154
KHDRBS1	-0.0702314	8.48755	-4.42223	1.04512e-05	2.96992e-05	2.51229		UBA6	-0.130718	5.79713	-4.21126	2.68602e-05	9.3921e-05	1.67843		RPA1	0.107834	7.17652	4.383	1.24952e-05	3.11281e-05	2.26592
AP4M1	-0.128047	5.42631	-4.42374	1.03795e-05	2.95032e-05	2.51883		NIT2	0.108145	7.01962	4.21153	2.68289e-05	9.3843e-05	1.67953		IL2RA	-0.181868	4.68238	-4.38481	1.23934e-05	3.08845e-05	2.2737
CIITA	0.180074	4.8293	4.42435	1.03504e-05	2.94287e-05	2.52149		EYA2	0.336905	4.71495	4.21184	2.6792e-05	9.37452e-05	1.68084		MFAP2	0.27983	6.10179	4.38479	1.23945e-05	3.08845e-05	2.27361
ZNF571	-0.113706	4.07848	-4.425	1.03197e-05	2.93492e-05	2.52432		DGKD	-0.157028	6.10701	-4.21249	2.67163e-05	9.35115e-05	1.68351		FIBP	0.098165	7.46202	4.38502	1.23811e-05	3.08659e-05	2.27464
MRTO4	-0.130438	6.66212	-4.42542	1.02997e-05	2.93005e-05	2.52616		PRPF4B	-0.102332	6.32439	-4.21456	2.64747e-05	9.26967e-05	1.6921		NCSTN	0.109888	7.58198	4.38938	1.21385e-05	3.02683e-05	2.29345
CDYL	-0.0938114	5.7196	-4.42973	1.00988e-05	2.87397e-05	2.54488		SERPINC1	0.113232	3.3583	4.2165	2.62512e-05	9.19451e-05	1.70011		AP1M2	0.224634	6.69433	4.39065	1.20687e-05	3.01013e-05	2.29893
VPS13A	-0.1139	5.29866	-4.42971	1.00999e-05	2.87397e-05	2.54478		ZBTB11	-0.109522	5.60722	-4.21653	2.62473e-05	9.19451e-05	1.70025		APRT	0.149887	7.59137	4.3908	1.20607e-05	3.00886e-05	2.29956
SLC2A4RG	0.152582	6.16256	4.43017	1.00786e-05	2.86948e-05	2.54678		ECHDC1	-0.129466	6.59354	-4.21658	2.62417e-05	9.19451e-05	1.70045		EXPH5	0.199461	5.09449	4.3935	1.19136e-05	2.97286e-05	2.31122
USP34	0.0989088	6.19246	4.43023	1.00756e-05	2.86939e-05	2.54707		DOK2	-0.162052	5.06834	-4.21908	2.5956e-05	9.10024e-05	1.7108		NAGA	-0.101503	6.27775	-4.39395	1.18892e-05	2.96749e-05	2.31317
BRWD1	-0.0810155	5.03811	-4.43063	1.00571e-05	2.8652e-05	2.54881		CASP9	0.0868387	5.56686	4.2191	2.5954e-05	9.10024e-05	1.71087		RAB8A	-0.0984766	7.87222	-4.39412	1.18801e-05	2.96592e-05	2.3139
MAP2	0.159843	4.19837	4.43061	1.00581e-05	2.8652e-05	2.54871		WDR18	0.131781	7.02711	4.21935	2.59249e-05	9.0954e-05	1.71193		ENC1	-0.219023	7.74511	-4.39467	1.18507e-05	2.95928e-05	2.31626
GMDS	-0.244536	7.96662	-4.43179	1.00037e-05	2.85126e-05	2.55386		AP2S1	0.0998734	8.67851	4.21955	2.59022e-05	9.09049e-05	1.71276		CRYZL1	-0.108738	5.41261	-4.39529	1.18173e-05	2.95165e-05	2.31894
TRIM9	0.112017	3.61749	4.4326	9.96706e-06	2.84157e-05	2.55736		NOL10	0.0958266	5.45113	4.22122	2.57129e-05	9.02706e-05	1.7197		TAC1	-0.334972	3.47878	-4.39965	1.15849e-05	2.89428e-05	2.33782
CYP3A4	-0.224237	4.30421	-4.43541	9.83952e-06	2.80598e-05	2.56959		SIRT1	-0.120677	6.60366	-4.22198	2.56283e-05	9.00038e-05	1.72281		PNPLA4	-0.189763	5.2096	-4.40087	1.15209e-05	2.87899e-05	2.34308
ESPL1	-0.166077	5.77344	-4.43642	9.79371e-06	2.79367e-05	2.57403		BCL2L1	0.165539	7.17318	4.22479	2.53134e-05	8.89277e-05	1.7345		SYP	0.199927	4.04967	4.40111	1.15083e-05	2.87654e-05	2.34412
NAP1L3	0.231165	4.231	4.43866	9.69394e-06	2.76597e-05	2.58376		PLAC1	0.200632	3.90013	4.22494	2.52976e-05	8.8902e-05	1.73509		STRN4	0.114021	6.04294	4.40136	1.14953e-05	2.87397e-05	2.34519
TXLNA	0.0939634	6.97734	4.43984	9.6414e-06	2.75172e-05	2.58892		RCAN1	-0.15657	6.14481	-4.22512	2.52774e-05	8.88608e-05	1.73585		LAG3	-0.27579	5.00587	-4.40338	1.13901e-05	2.84834e-05	2.35393
SCAMP4	0.0984118	5.65349	4.44102	9.5896e-06	2.73768e-05	2.59404		PNMA2	0.252209	4.92421	4.22562	2.52214e-05	8.86936e-05	1.73795		CORO2A	0.23595	6.50275	4.40444	1.13352e-05	2.83529e-05	2.35853
ATP8B1	-0.172304	6.82841	-4.44115	9.58367e-06	2.73674e-05	2.59463		ACTL6B	0.129126	3.36468	4.22585	2.51958e-05	8.86333e-05	1.73891		IL6R	-0.164729	4.76576	-4.40457	1.13285e-05	2.83429e-05	2.35909
HMGN4	-0.111013	8.31759	-4.44175	9.55736e-06	2.72997e-05	2.59724		KRT5	0.364646	3.93715	4.22644	2.51306e-05	8.84338e-05	1.74135		FBXO3	0.104681	5.25978	4.4057	1.12703e-05	2.8204e-05	2.36399
TST	-0.20222	8.69793	-4.44573	9.38418e-06	2.68123e-05	2.61462		PNOC	-0.205115	4.18256	-4.22673	2.50995e-05	8.83539e-05	1.74253		ADI1	0.163168	6.93713	4.40819	1.11429e-05	2.78918e-05	2.3748
CTSG	0.282832	4.83879	4.44587	9.37823e-06	2.68026e-05	2.61523		GIPC1	0.135433	7.59721	4.22696	2.50735e-05	8.8292e-05	1.74351		ABCB1	-0.220214	4.6185	-4.40989	1.1057e-05	2.76835e-05	2.38215
CUL1	-0.085312	6.77461	-4.44666	9.34446e-06	2.67134e-05	2.61866		CACNA2D2	0.167619	4.48214	4.22759	2.50044e-05	8.80782e-05	1.74612		KCTD3	0.165891	6.81363	4.4105	1.10262e-05	2.76128e-05	2.38481
VENTX	0.126885	3.97751	4.44716	9.32304e-06	2.66594e-05	2.62084		PSG3	0.147712	3.32188	4.23008	2.47326e-05	8.71504e-05	1.75645		RNF126	0.116608	6.43169	4.4106	1.10213e-05	2.76072e-05	2.38523
PDPR	0.123823	5.70237	4.44754	9.30664e-06	2.66198e-05	2.62251		DNMBP	-0.126383	6.12125	-4.23188	2.4537e-05	8.64901e-05	1.76396		CACNA2D3	-0.181226	3.79464	-4.41132	1.09851e-05	2.75232e-05	2.38835
NFE2L2	-0.11805	7.67606	-4.44799	9.28755e-06	2.65724e-05	2.62446		SULT1B1	-0.296224	5.31595	-4.2324	2.44811e-05	8.63221e-05	1.76611		CDKN1C	0.268133	5.68227	4.41159	1.09717e-05	2.74962e-05	2.38951
PMPCA	-0.115784	7.00589	-4.44865	9.25931e-06	2.64989e-05	2.62736		SMARCC2	0.108248	6.37817	4.23267	2.44529e-05	8.62516e-05	1.7672		OR2B6	0.146714	3.52763	4.41263	1.09198e-05	2.73727e-05	2.39402
SCTR	0.22779	4.02445	4.4488	9.25284e-06	2.64876e-05	2.62802		KCNA3	-0.190544	3.75464	-4.23276	2.44431e-05	8.6246e-05	1.76758		NDUFB11	0.121542	8.8525	4.41428	1.08376e-05	2.7173e-05	2.40121
DCLRE1B	-0.0977557	5.19244	-4.44925	9.23374e-06	2.64401e-05	2.62999		ZBTB5	0.108201	6.24105	4.23286	2.44321e-05	8.62362e-05	1.76801		OSBPL7	-0.197201	5.40818	-4.41508	1.07985e-05	2.70814e-05	2.40465
HOXC11	-0.210618	5.25963	-4.45219	9.10973e-06	2.60921e-05	2.64284		GOT2	-0.118185	8.39527	-4.23309	2.44071e-05	8.61771e-05	1.76898		DOK1	-0.111676	5.2658	-4.41528	1.07883e-05	2.70623e-05	2.40554
TLR3	-0.176137	4.81952	-4.45304	9.0741e-06	2.59972e-05	2.64656		RAB11FIP1	-0.209795	7.48397	-4.23361	2.43518e-05	8.60107e-05	1.77112		IMPA1	0.162458	7.3574	4.41558	1.07735e-05	2.70316e-05	2.40685
TOX4	-0.0775423	5.91985	-4.45405	9.0321e-06	2.5884e-05	2.65097		IKBKE	0.13697	5.80877	4.23403	2.43066e-05	8.58799e-05	1.77288		NCKAP1	0.143694	6.69578	4.41598	1.07541e-05	2.69896e-05	2.40856
SERPINB9	0.153759	5.47871	4.45424	9.02427e-06	2.58686e-05	2.6518		DHFR	-0.135588	5.49928	-4.23479	2.42258e-05	8.56233e-05	1.77603		DYNC2H1	-0.147042	4.43351	-4.41606	1.07501e-05	2.69859e-05	2.40892
CSF2RB	0.20134	5.5894	4.45591	8.95505e-06	2.56772e-05	2.65912		ARMC7	0.12458	6.00256	4.23803	2.38823e-05	8.44379e-05	1.78953		FNBP4	-0.124311	6.83283	-4.41733	1.06878e-05	2.6836e-05	2.41444
RER1	-0.0945374	7.26613	-4.45638	8.9358e-06	2.5629e-05	2.66116		PFDN4	0.138168	5.98055	4.23938	2.37413e-05	8.39677e-05	1.79513		SMAD4	-0.143167	5.91776	-4.42148	1.04873e-05	2.63387e-05	2.43245
RPL24	-0.0824776	10.6823	-4.45717	8.90325e-06	2.55426e-05	2.66463		SMPDL3A	-0.197188	6.27156	-4.23938	2.37413e-05	8.39677e-05	1.79513		LYPD3	0.3267	4.87732	4.42176	1.04738e-05	2.63111e-05	2.43368
DHX29	-0.0913583	6.71668	-4.4579	8.87341e-06	2.5464e-05	2.66782		TCFL5	0.164315	6.16099	4.24185	2.34844e-05	8.31151e-05	1.80542		SMARCA4	0.124408	7.07897	4.42248	1.04395e-05	2.62313e-05	2.4368
GPX4	0.128504	9.16628	4.45812	8.8646e-06	2.54457e-05	2.66877		NCAPH	0.209746	5.46647	4.24241	2.34264e-05	8.29378e-05	1.80776		GSK3B	0.116423	6.56151	4.42328	1.04013e-05	2.61417e-05	2.44028
CCDC15	-0.118834	4.5479	-4.45941	8.81211e-06	2.53019e-05	2.67441		SYNE2	-0.156495	5.79339	-4.2425	2.34169e-05	8.29321e-05	1.80815		HECA	-0.14591	6.47056	-4.42403	1.03658e-05	2.60587e-05	2.44353
MYNN	-0.104671	5.46877	-4.46179	8.71602e-06	2.50329e-05	2.68484		SART1	0.0819522	5.65312	4.24371	2.32923e-05	8.25189e-05	1.81319		CEP290	-0.120124	4.98595	-4.42531	1.03052e-05	2.59126e-05	2.44911
TSGA10	-0.0856027	3.75399	-4.46195	8.70938e-06	2.50207e-05	2.68556		IGF1	-0.269452	4.832	-4.24378	2.32858e-05	8.25189e-05	1.81346		TRIM37	0.105507	6.09792	4.42615	1.02658e-05	2.58196e-05	2.45275
LMF1	0.109426	4.6708	4.4624	8.69145e-06	2.4976e-05	2.68752		POFUT2	0.0824678	5.48627	4.24382	2.32812e-05	8.25189e-05	1.81364		ZMYND11	-0.124291	7.16299	-4.42784	1.01864e-05	2.5626e-05	2.46014
RBM10	0.0851639	7.37024	4.46427	8.61702e-06	2.47689e-05	2.6957		ACAD8	-0.104685	5.7415	-4.24545	2.31147e-05	8.19728e-05	1.82043		CHST3	-0.211637	5.30534	-4.43066	1.00558e-05	2.53036e-05	2.47241
SSPN	0.238029	5.79599	4.46454	8.60615e-06	2.47444e-05	2.6969		PVRIG	-0.188261	4.77993	-4.24553	2.31066e-05	8.19716e-05	1.82076		C4BPB	0.358214	5.43714	4.4323	9.98037e-06	2.51199e-05	2.47957
HSD17B2	-0.41582	6.42615	-4.46555	8.56625e-06	2.46365e-05	2.70132		UNC45A	0.0950097	6.40989	4.24685	2.29722e-05	8.15225e-05	1.82628		CALML3	0.216505	3.86112	4.43305	9.94644e-06	2.50405e-05	2.48281
LAD1	-0.205319	7.55817	-4.46602	8.54755e-06	2.45895e-05	2.7034		ITGA3	0.192213	6.71175	4.24728	2.29286e-05	8.13954e-05	1.82808		RRAD	-0.26377	4.72523	-4.43597	9.81418e-06	2.47134e-05	2.49554
MED28	-0.0928394	6.22731	-4.46691	8.51261e-06	2.44957e-05	2.70729		KLRC3	-0.145502	3.32477	-4.24833	2.28234e-05	8.10494e-05	1.83243		RBBP8	0.16798	6.93427	4.43658	9.78667e-06	2.46501e-05	2.49821
GSTT2	0.163994	4.17781	4.46834	8.45662e-06	2.43412e-05	2.71357		ZNF362	0.131694	5.85548	4.24959	2.26962e-05	8.06248e-05	1.83772		LGMN	-0.178939	7.99813	-4.43965	9.65e-06	2.43117e-05	2.51159
WASF3	0.247162	5.17434	4.46958	8.40832e-06	2.42088e-05	2.71901		NETO2	0.26872	5.12299	4.25161	2.24946e-05	7.99358e-05	1.84615		SLC22A18	0.26909	6.70154	4.43997	9.63571e-06	2.42815e-05	2.513
TPP2	-0.0925454	5.96683	-4.47007	8.38941e-06	2.4161e-05	2.72115		COLEC11	0.169056	4.45389	4.25181	2.24752e-05	7.98941e-05	1.84697		SCARB2	-0.124409	8.24515	-4.44087	9.59623e-06	2.41879e-05	2.5169
FCAR	0.168303	4.0961	4.4732	8.269e-06	2.38208e-05	2.7349		FASTKD3	0.126848	5.97291	4.25217	2.24391e-05	7.97928e-05	1.84849		SPTBN2	0.227834	4.8122	4.44185	9.55319e-06	2.40852e-05	2.52118
PKN2	-0.130188	6.23693	-4.47558	8.1787e-06	2.35672e-05	2.74534		NUDT13	-0.129617	4.27188	-4.25232	2.24249e-05	7.97693e-05	1.84909		ATP9B	-0.127518	4.96534	-4.44252	9.52348e-06	2.4016e-05	2.52414
STUB1	0.104985	7.76551	4.47598	8.16347e-06	2.35297e-05	2.74711		PLXNB1	0.182765	6.19937	4.2526	2.23969e-05	7.96969e-05	1.85027		KCNS1	0.181849	4.47156	4.44277	9.51293e-06	2.39952e-05	2.5252
PSMB2	-0.0905887	7.87753	-4.47677	8.13385e-06	2.34508e-05	2.75057		NTSR1	0.271428	4.28463	4.25307	2.23503e-05	7.95579e-05	1.85224		MT2A	-0.282096	9.30647	-4.4437	9.47216e-06	2.38981e-05	2.52929
ZC3H4	0.0804038	6.91084	4.47963	8.02703e-06	2.31492e-05	2.76314		ECHS1	-0.122658	8.79021	-4.25375	2.22838e-05	7.93481e-05	1.85506		LHCGR	-0.152243	3.03279	-4.44383	9.46668e-06	2.389e-05	2.52984
PRPF4B	-0.0978752	6.32439	-4.48179	7.94695e-06	2.29246e-05	2.77268		SLC35A1	-0.138877	7.41026	-4.25487	2.21739e-05	7.89836e-05	1.85974		TBL2	0.12518	6.39681	4.44422	9.44949e-06	2.38524e-05	2.53156
FAM53C	0.102205	6.85153	4.48217	7.93333e-06	2.28916e-05	2.77431		TIMP4	-0.234851	4.49714	-4.25604	2.20596e-05	7.86031e-05	1.86463		KCTD15	-0.188803	5.11479	-4.44563	9.38854e-06	2.37043e-05	2.53772
GOT2	-0.112559	8.39527	-4.48243	7.92344e-06	2.28693e-05	2.7755		SPTLC1	-0.110264	7.27097	-4.25625	2.20386e-05	7.85552e-05	1.86553		APOM	0.183834	4.962	4.44672	9.34193e-06	2.35923e-05	2.54246
KIF18B	-0.156309	5.45731	-4.48607	7.79133e-06	2.24942e-05	2.79149		ELL2	-0.162668	5.77768	-4.25636	2.20278e-05	7.85435e-05	1.86599		MTRR	0.118908	6.38942	4.44752	9.30734e-06	2.35106e-05	2.54599
TSC22D4	0.126147	5.73757	4.48623	7.78559e-06	2.24838e-05	2.79219		TRPC7	-0.0973629	3.14086	-4.25712	2.19541e-05	7.83072e-05	1.86916		S100A14	0.39781	7.29076	4.44842	9.26904e-06	2.34195e-05	2.54991
[truncated: 4,148 more rows]
