# Supplementary material for: Systematic analysis of the cuprotosis in tumor microenvironment and prognosis of gastric cancer
Source: Heliyon. 2023 Feb 17;9(3):e13831. doi: 10.1016/j.heliyon.2023.e13831 (PMC9988515; doi:10.1016/j.heliyon.2023.e13831)
Supplement: Multimedia component 9 [file mmc9.xlsx]

## Sheet: Sheet1
Table S9. KEGG pathways enriched by 1735 genes
ONTOLOGY	ID	Description	GeneRatio	BgRatio	pvalue	p.adjust	qvalue	geneID	Count
KEGG	hsa04110	Cell cycle	39/932	124/8076	1.97897e-09	6.31291e-07	5.22864e-07	ATM/BUB1/BUB1B/CCND2/CCNE1/CDC6/CDC20/CDC25A/CDC25C/CDK2/CDK4/CDK7/CDKN1C/CDKN2A/CHEK1/CREBBP/E2F2/HDAC1/SMAD4/MCM2/MCM4/MCM7/MYC/PLK1/PRKDC/RB1/RBL1/SKP2/TGFB3/TTK/YWHAB/YWHAZ/CUL1/CDC14B/CCNB2/PTTG1/ESPL1/ANAPC10/CHEK2	39
KEGG	hsa04658	Th1 and Th2 cell differentiation	24/932	92/8076	8.26622e-05	0.00364877	0.00302208	JAG1/CD3D/CD3E/CD3G/CD247/CD4/HLA-DMA/HLA-DMB/HLA-DOA/HLA-DOB/HLA-DPB1/RBPJ/IKBKB/IL2RB/NFATC1/NFATC3/NOTCH3/PPP3CB/PPP3CC/MAPK10/MAPK13/STAT4/STAT5A/ZAP70	24
KEGG	hsa04660	T cell receptor signaling pathway	25/932	104/8076	0.000243204	0.00775819	0.00642569	RHOA/CD3D/CD3E/CD3G/CD247/CD4/CD8A/CD28/CD40LG/CDK4/IKBKB/ITK/LCP2/NFATC1/NFATC3/PDPK1/PPP3CB/PPP3CC/MAPK10/MAPK13/ZAP70/MAP3K14/AKT3/RASGRP1/PAK6	25
KEGG	hsa03030	DNA replication	11/932	36/8076	0.00178735	0.0271507	0.0224874	DNA2/FEN1/MCM2/MCM4/MCM7/RFC3/RFC4/RPA3/SSBP1/RNASEH2A/POLA2	11
KEGG	hsa04062	Chemokine signaling pathway	36/932	192/8076	0.00206894	0.0275874	0.0228491	ADCY6/ADCY9/RHOA/CXCR5/CCR1/CCR4/CCR5/CCR7/CX3CR1/DOCK2/PTK2B/FGR/GNG7/GNG11/GRK5/HCK/IKBKB/ITK/PIK3CG/PLCG2/RAC2/RAC3/CCL5/CCL11/CCL19/CCL21/CXCL12/SHC1/WAS/CXCR4/AKT3/RASGRP2/PIK3R5/SHC3/NCF1/CCR2	36
KEGG	hsa04662	B cell receptor signaling pathway	19/932	82/8076	0.00207554	0.0275874	0.0228491	BTK/CD22/CD72/CD79A/CD79B/FCGR2B/IKBKB/INPP5D/NFATC1/NFATC3/PLCG2/PPP3CB/PPP3CC/RAC2/RAC3/AKT3/LILRB2/RASGRP3/DAPP1	19
KEGG	hsa04115	p53 signaling pathway	17/932	73/8076	0.00329993	0.0362992	0.0300647	ATM/BCL2/CASP8/CCND2/CCNE1/CCNG1/CDK2/CDK4/CDKN2A/CHEK1/IGF1/TSC2/CCNB2/CHEK2/GTSE1/CYCS/ZMAT3	17
KEGG	hsa05166	Human T-cell leukemia virus 1 infection	51/932	219/8076	5.04653e-07	8.04922e-05	6.66673e-05	ADCY6/ADCY9/SLC25A5/ATM/BUB1B/CCND2/CCNE1/CD3D/CD3E/CD3G/CD4/CDC20/CDK2/CDK4/CDKN2A/CHEK1/CREBBP/E2F2/ETS1/ETS2/HLA-DMA/HLA-DMB/HLA-DOA/HLA-DOB/HLA-DPB1/HLA-E/IKBKB/IL1R1/IL2RB/ITGAL/ITGB2/SMAD4/MYC/NFATC1/NFATC3/PPP3CB/PPP3CC/MAPK10/RB1/SPI1/STAT5A/TGFB3/TGFBR2/TNFRSF1A/MAP3K14/CCNB2/PTTG1/ESPL1/AKT3/ANAPC10/CHEK2	51
KEGG	hsa04659	Th17 cell differentiation	26/932	107/8076	0.000152523	0.00540608	0.00447756	CD3D/CD3E/CD3G/CD247/CD4/HLA-DMA/HLA-DMB/HLA-DOA/HLA-DOB/HLA-DPB1/HSP90AB1/IKBKB/IL1R1/IL2RB/IRF4/SMAD4/NFATC1/NFATC3/PPP3CB/PPP3CC/MAPK10/MAPK13/STAT5A/TGFBR2/ZAP70/IL21R	26
KEGG	hsa00020	Citrate cycle (TCA cycle)	11/932	30/8076	0.00031148	0.00817847	0.00677378	ACO1/DLAT/DLD/FH/IDH3A/MDH1/MDH2/SDHD/SUCLG2/SUCLG1/SUCLA2	11
KEGG	hsa04022	cGMP-PKG signaling pathway	33/932	167/8076	0.00127133	0.021345	0.0176789	ADCY6/ADCY9/ADRB2/AGTR1/SLC25A5/RHOA/ATP1A2/ATP2B4/CACNA1C/EDNRA/GNA12/ITPR1/KCNJ8/KCNMA1/KCNMB1/MEF2C/MYLK/NFATC1/NFATC3/NPR1/NPR2/PDE2A/PIK3CG/PLN/PPP1CC/PPP3CB/PPP3CC/PRKG1/RGS2/GTF2IRD1/AKT3/PPIF/PIK3R5	33
KEGG	hsa05340	Primary immunodeficiency	11/932	38/8076	0.00288473	0.0333481	0.0276204	BTK/CD3D/CD3E/CD4/CD8A/CD40LG/CD79A/IL7R/CIITA/ZAP70/TNFRSF13B	11
KEGG	hsa04640	Hematopoietic cell lineage	29/932	99/8076	1.24513e-06	0.000132399	0.000109659	CD1C/CD1D/CD2/CD3D/CD3E/CD3G/CD4/CD5/CD8A/CD14/MS4A1/CD22/CD34/CD37/CD44/CR1/CSF1R/FCER2/FLT3/HLA-DMA/HLA-DMB/HLA-DOA/HLA-DOB/HLA-DPB1/IL1R1/IL7R/ITGA1/ITGAM/KIT	29
KEGG	hsa04514	Cell adhesion molecules	37/932	149/8076	3.8508e-06	0.000307101	0.000254355	CD2/CD4/CD6/CD8A/CD22/CD28/CD34/CD40LG/CDH5/CLDN3/HLA-DMA/HLA-DMB/HLA-DOA/HLA-DOB/HLA-DPB1/HLA-E/ICAM3/ITGA9/ITGAL/ITGAM/ITGAV/ITGB2/ITGB7/PECAM1/SELL/SELP/SIGLEC1/VCAM1/MADCAM1/ITGA8/NLGN1/CNTNAP2/F11R/NLGN3/CADM3/JAM2/JAM3	37
KEGG	hsa04218	Cellular senescence	37/932	156/8076	1.19932e-05	0.000765169	0.000633748	SLC25A5/ATM/ZFP36L1/CAPN2/CCND2/CCNE1/CDC25A/CDK2/CDK4/CDKN2A/CHEK1/E2F2/EIF4EBP1/ETS1/FOXM1/HLA-E/ITPR1/MYC/NFATC1/NFATC3/PPID/PPP1CC/PPP3CB/PPP3CC/MAPK13/RAD1/RAD9A/RB1/RBL1/TGFB3/TGFBR2/TSC2/CCNB2/AKT3/RAD50/CHEK2/FBXW11	37
KEGG	hsa03050	Proteasome	16/932	46/8076	2.99302e-05	0.00159129	0.00131798	PSMA2/PSMA3/PSMA5/PSMA7/PSMB1/PSMB2/PSMB5/PSMB6/PSMB7/PSMB10/PSMC4/PSMD11/PSMD13/PSME1/PSMD6/PSME3	16
KEGG	hsa05416	Viral myocarditis	18/932	60/8076	9.15051e-05	0.00364877	0.00302208	CASP8/CAV1/CD28/CD40LG/HLA-DMA/HLA-DMB/HLA-DOA/HLA-DOB/HLA-DPB1/HLA-E/ITGAL/ITGB2/LAMA2/RAC2/RAC3/SGCA/SGCD/CYCS	18
KEGG	hsa05020	Prion disease	51/932	273/8076	0.000296937	0.00817847	0.00677378	SLC25A5/C1QA/C7/CACNA1C/CAV1/COX6B1/COX7A1/COX7C/CSNK2A1/ITPR1/LAMC1/NCF4/NDUFA4/NDUFA8/NDUFA10/NDUFAB1/NDUFB3/NDUFB5/NDUFS1/NDUFS4/PPP3CB/PPP3CC/MAPK10/MAPK13/PSMA2/PSMA3/PSMA5/PSMA7/PSMB1/PSMB2/PSMB5/PSMB6/PSMB7/PSMC4/PSMD11/PSMD13/RAC2/RYR2/RYR3/CCL5/SDHD/UQCRB/UQCRC2/UQCRFS1/COX5A/PSMD6/PPIF/STIP1/CYCS/TUBA1C/NCF1	51
KEGG	hsa05145	Toxoplasmosis	26/932	112/8076	0.000333292	0.00817847	0.00677378	BCL2/CASP8/CD40LG/CCR5/HLA-DMA/HLA-DMB/HLA-DOA/HLA-DOB/HLA-DPB1/IKBKB/IL10RA/LAMA2/LAMA4/LAMC1/CIITA/PDPK1/PIK3CG/MAPK10/MAPK13/TGFB3/TNFRSF1A/AKT3/PPIF/PIK3R5/LY96/CYCS	26
KEGG	hsa05169	Epstein-Barr virus infection	40/932	202/8076	0.000390862	0.00890607	0.00737642	BCL2/BTK/CASP8/CCND2/CCNE1/CD3D/CD3E/CD3G/CD247/ENTPD1/CD44/CDK2/CDK4/E2F2/FCER2/HDAC1/HLA-DMA/HLA-DMB/HLA-DOA/HLA-DOB/HLA-DPB1/HLA-E/RBPJ/IKBKB/ITGAL/MYC/OAS1/PLCG2/MAPK10/MAPK13/PSMC4/PSMD11/PSMD13/RB1/SKP2/VIM/MAP3K14/PSMD6/AKT3/CYCS	40
KEGG	hsa04114	Oocyte meiosis	28/932	129/8076	0.00064308	0.0136762	0.0113272	ADCY6/ADCY9/AR/BUB1/CCNE1/CDC20/CDC25C/CDK2/IGF1/ITPR1/PGR/PLK1/PPP1CC/PPP2R5B/PPP3CB/PPP3CC/MAPK13/AURKA/YWHAB/YWHAZ/CUL1/CCNB2/PTTG1/ESPL1/ANAPC10/FBXW11/FBXO5/CPEB1	28
KEGG	hsa00280	Valine, leucine and isoleucine degradation	14/932	48/8076	0.000745037	0.0148542	0.0123029	ACADS/ACADSB/ACAT2/ALDH2/ALDH1B1/BCKDHB/DLD/HSD17B10/HADHB/HADH/HMGCS1/HIBCH/MCCC1/MCCC2	14
KEGG	hsa00620	Pyruvate metabolism	12/932	39/8076	0.00104465	0.0187275	0.015511	ACACB/ACAT2/ACYP1/ALDH2/ALDH1B1/DLAT/DLD/FH/GLO1/LDHC/MDH1/MDH2	12
KEGG	hsa00640	Propanoate metabolism	11/932	34/8076	0.00105672	0.0187275	0.015511	ACACB/ACADS/ACAT2/BCKDHB/DLD/LDHC/SUCLG2/SUCLG1/SUCLA2/HIBCH/ECHDC1	11
KEGG	hsa03440	Homologous recombination	12/932	41/8076	0.00169708	0.0270685	0.0224193	ATM/BARD1/BRCA1/RAD51/RAD51C/RPA3/SSBP1/RAD54L/RAD50/RAD54B/BRCC3/BRIP1	12
KEGG	hsa05170	Human immunodeficiency virus 1 infection	39/932	212/8076	0.00197985	0.0275874	0.0228491	ATM/BCL2/CASP8/CD3D/CD3E/CD3G/CD247/CD4/CDC25C/CHEK1/AP1S1/CCR5/PTK2B/GNG7/GNG11/HLA-E/IKBKB/ITPR1/NFATC1/NFATC3/PLCG2/PPP3CB/PPP3CC/MAPK10/MAPK13/RAC2/RAC3/TNFRSF1A/CXCR4/CUL5/CUL1/AP1S2/CCNB2/APOBEC3B/AKT3/FBXW11/CYCS/PAK6/APOBEC3G	39
KEGG	hsa04670	Leukocyte transendothelial migration	24/932	114/8076	0.00235381	0.0300347	0.0248761	RHOA/RHOH/CDH5/CLDN3/PTK2B/ITGAL/ITGAM/ITGB2/ITK/MYL5/NCF4/PECAM1/PLCG2/MAPK13/RAC2/CXCL12/SIPA1/VCAM1/VCL/CXCR4/F11R/JAM2/JAM3/NCF1	24
KEGG	hsa04510	Focal adhesion	37/932	201/8076	0.0025219	0.0309418	0.0256274	RHOA/BCL2/CAPN2/CAV1/CCND2/FLNC/TNC/IGF1/ILK/ITGA1/ITGA9/ITGAV/ITGB7/LAMA2/LAMA4/LAMC1/MYL5/MYLK/PDGFRA/PDPK1/PGF/PPP1CC/MAPK10/RAC2/RAC3/SHC1/THBS4/VCL/VWF/ZYX/ITGA10/ITGA8/AKT3/SHC3/PARVA/PAK6/PDGFD	37
KEGG	hsa04672	Intestinal immune network for IgA production	13/932	49/8076	0.00292711	0.0333481	0.0276204	CD28/CD40LG/HLA-DMA/HLA-DMB/HLA-DOA/HLA-DOB/HLA-DPB1/ITGB7/CXCL12/CXCR4/MADCAM1/MAP3K14/TNFRSF13B	13
KEGG	hsa01200	Carbon metabolism	24/932	118/8076	0.00377884	0.0401816	0.0332803	ACADS/ACAT2/ACO1/ADH5/CAT/CPS1/DLAT/DLD/ENO1/ENO2/FH/G6PD/GLUD1/GOT1/HK1/IDH3A/MDH1/MDH2/PSPH/SDHD/SUCLG2/SUCLG1/SUCLA2/HIBCH	24
KEGG	hsa05010	Alzheimer disease	59/932	369/8076	0.00531739	0.0547176	0.0453197	SLC25A5/APBB1/CACNA1C/CAPN2/CASP8/COX6B1/COX7A1/COX7C/CSNK2A1/HSD17B10/IDE/IKBKB/ITPR1/LRP5/MAP3K5/NDUFA4/NDUFA8/NDUFA10/NDUFAB1/NDUFB3/NDUFB5/NDUFS1/NDUFS4/PPID/PPP3CB/PPP3CC/MAPK10/PSEN1/PSMA2/PSMA3/PSMA5/PSMA7/PSMB1/PSMB2/PSMB5/PSMB6/PSMB7/PSMC4/PSMD11/PSMD13/RYR3/SDHD/TNFRSF1A/UQCRB/UQCRC2/UQCRFS1/WNT2B/FZD4/NAE1/COX5A/PSMD6/AKT3/PPIF/DKK1/NCSTN/WIPI2/CYCS/WIPI1/TUBA1C	59
KEGG	hsa05414	Dilated cardiomyopathy	20/932	96/8076	0.0059209	0.059024	0.0488864	ADCY6/ADCY9/CACNA1C/CACNB2/DES/IGF1/ITGA1/ITGA9/ITGAV/ITGB7/LAMA2/PLN/RYR2/SGCA/SGCD/TGFB3/TNNI3/TPM1/ITGA10/ITGA8	20
KEGG	hsa04610	Complement and coagulation cascades	18/932	85/8076	0.00737123	0.0712552	0.0590169	A2M/C1QA/C1R/C1S/C5AR1/C7/CLU/CR1/CFD/F8/F13A1/CFH/ITGAM/ITGB2/CD46/SERPINA5/VWF/VSIG4	18
KEGG	hsa05131	Shigellosis	41/932	246/8076	0.0093301	0.0863984	0.0715592	RHOA/ATM/BCL2/CAPN2/CASP1/CD14/CD44/HCLS1/HK1/IKBKB/IL1R1/ILK/ITPR1/MYL5/PLCG2/PPID/MAPK10/MAPK13/CCL5/TLR5/TNFRSF1A/UBE2D3/UBE2N/UBE2V2/VCL/CUL1/ATG12/ATG5/AKT3/CALCOCO2/CBX3/GABARAP/FBXW11/WIPI2/CYCS/WIPI1/ACTR3B/RRAGD/ELMO2/ARPC5L/NLRP3	41
KEGG	hsa00071	Fatty acid degradation	11/932	44/8076	0.00965223	0.0863984	0.0715592	ACADS/ACADSB/ACADVL/ACAT2/ADH1B/ADH5/ADH6/ALDH2/ALDH1B1/HADHB/HADH	11
KEGG	hsa05163	Human cytomegalovirus infection	38/932	225/8076	0.00975029	0.0863984	0.0715592	ADCY6/ADCY9/RHOA/CASP8/CDK4/CDKN2A/CCR1/CCR5/E2F2/EIF4EBP1/PTK2B/GNA12/GNG7/GNG11/HLA-E/IKBKB/IL1R1/IL10RA/ITGAV/ITPR1/MYC/NFATC1/NFATC3/PDGFRA/PPP3CB/PPP3CC/MAPK13/PTGER3/RAC2/RAC3/RB1/CCL5/CXCL12/TNFRSF1A/TSC2/CXCR4/AKT3/CYCS	38
KEGG	hsa05016	Huntington disease	49/932	306/8076	0.0102395	0.088281	0.0731184	AP2A2/SLC25A5/CASP8/COX6B1/COX7A1/COX7C/CREBBP/HDAC1/ITPR1/MAP3K5/NDUFA4/NDUFA8/NDUFA10/NDUFAB1/NDUFB3/NDUFB5/NDUFS1/NDUFS4/POLR2D/POLR2G/POLR2H/MAPK10/PSMA2/PSMA3/PSMA5/PSMA7/PSMB1/PSMB2/PSMB5/PSMB6/PSMB7/PSMC4/PSMD11/PSMD13/SDHD/TAF4/TFAM/UQCRB/UQCRC2/UQCRFS1/DNALI1/CLTCL1/COX5A/PSMD6/PPIF/WIPI2/CYCS/WIPI1/TUBA1C	49
KEGG	hsa05012	Parkinson disease	41/932	249/8076	0.0114072	0.0957606	0.0793133	SLC25A5/COX6B1/COX7A1/COX7C/ITPR1/MAP3K5/NDUFA4/NDUFA8/NDUFA10/NDUFAB1/NDUFB3/NDUFB5/NDUFS1/NDUFS4/NFE2L2/MAPK10/PSMA2/PSMA3/PSMA5/PSMA7/PSMB1/PSMB2/PSMB5/PSMB6/PSMB7/PSMC4/PSMD11/PSMD13/RYR3/SDHD/TXN/UCHL1/UQCRB/UQCRC2/UQCRFS1/COX5A/SNCAIP/PSMD6/PPIF/CYCS/TUBA1C	41
KEGG	hsa04932	Non-alcoholic fatty liver disease	27/932	150/8076	0.0121348	0.0986674	0.0817209	CASP8/COX6B1/COX7A1/COX7C/IKBKB/MAP3K5/MAP3K11/NDUFA4/NDUFA8/NDUFA10/NDUFAB1/NDUFB3/NDUFB5/NDUFS1/NDUFS4/PRKAA2/MAPK10/SDHD/TNFRSF1A/UQCRB/UQCRC2/UQCRFS1/COX5A/AKT3/MLXIP/CYCS/ITCH	27
KEGG	hsa04964	Proximal tubule bicarbonate reclamation	7/932	23/8076	0.0123721	0.0986674	0.0817209	AQP1/ATP1A2/CA4/GLS/GLUD1/MDH1/SLC4A4	7
KEGG	hsa05167	Kaposi sarcoma-associated herpesvirus infection	33/932	193/8076	0.0128514	0.0999902	0.0828165	ANGPT2/CASP8/CDK4/CCR1/CCR4/CCR5/CREBBP/E2F2/FGF2/GNG7/GNG11/HCK/HLA-E/IKBKB/ITPR1/MYC/NFATC1/NFATC3/PIK3CG/PLCG2/PPP3CB/PPP3CC/MAPK10/MAPK13/RB1/TLR3/TNFRSF1A/CLEC2B/AKT3/GABARAP/PIK3R5/CYCS/ATG3	33
