# Supplementary material for: Systematic analysis of the cuprotosis in tumor microenvironment and prognosis of gastric cancer
Source: Heliyon. 2023 Feb 17;9(3):e13831. doi: 10.1016/j.heliyon.2023.e13831 (PMC9988515; doi:10.1016/j.heliyon.2023.e13831)
Supplement: Multimedia component 10 [file mmc10.xlsx]

## Sheet: Sheet1
Table S10. GO terms enriched by 1735 genes
ONTOLOGY	ID	Description	GeneRatio	BgRatio	pvalue	p.adjust	qvalue	geneID	Count
BP	GO:0048002	antigen processing and presentation of peptide antigen	49/1667	189/18670	4.85811e-12	1.61586e-09	1.27078e-09	AP2A2/CAPZA2/CD74/CENPE/AP1S1/FCGR2B/HLA-DMA/HLA-DMB/HLA-DOA/HLA-DOB/HLA-DPB1/HLA-E/MR1/IDE/IKBKB/ITGAV/KIF2A/KIF11/NCF4/PSMA2/PSMA3/PSMA5/PSMA7/PSMB1/PSMB2/PSMB5/PSMB6/PSMB7/PSMB10/PSMC4/PSMD11/PSMD13/PSME1/DYNLL1/AP1S2/KIF23/SEC24C/PSMD6/PSME3/SEC24B/SEC24A/KIF2C/KIF4A/RACGAP1/CD209/ERAP1/KIF15/KIF18A/NCF1	49
BP	GO:0010948	negative regulation of cell cycle process	74/1667	361/18670	7.74342e-12	2.10727e-09	1.65724e-09	ATM/BCL2/BRCA1/ZFP36L1/BUB1/BUB1B/CCNF/CDC6/CDC20/CDC25C/CDK2/CDK4/CDKN2A/CENPF/CHEK1/FOXN3/E2F6/EVI2B/FHL1/PRMT2/HSP90AB1/NEK2/CNOT3/PLK1/PPP2R5B/PRKDC/PSMA2/PSMA3/PSMA5/PSMA7/PSMB1/PSMB2/PSMB5/PSMB6/PSMB7/PSMB10/PSMC4/PSMD11/PSMD13/PSME1/RAD1/RAD51/RB1/RBBP7/RBL1/AURKA/TTK/CUL1/CDC14B/NAE1/AURKB/PTTG1/TRIP13/CNOT8/ESPL1/PSMD6/TOM1L1/PSME3/BTN2A2/NDC80/GPNMB/FAM107A/CHEK2/CBX3/FBXL7/KANK2/FBXO5/…	74
BP	GO:0042110	T cell activation	87/1667	464/18670	1.79833e-11	4.48608e-09	3.52804e-09	AIF1/ARG2/RHOA/RHOH/BCL2/ZFP36L1/CAMK4/CASP8/CAV1/CD1C/CD1D/CD2/CD3D/CD3E/CD3G/CD4/CD5/CD6/CD8A/CD27/CD28/TNFSF8/CD40LG/CD44/CD74/CCR7/CR1/CYLD/DDOST/DOCK2/DPP4/EGR3/FCGR2B/GPR18/GSN/NCKAP1L/HLA-DMB/HLA-DOA/HLA-DPB1/HLA-E/IGF1/IL7R/IRF4/ITGAL/ITK/ITPKB/KIT/LCP1/LY9/CD46/MYB/P2RX7/PDPK1/PIK3CG/PPP3CB/PRKDC/PSEN1/PSMB10/PTPN2/RAC2/CCL5/CCL19/CCL21/TGFBR2/VCAM1/WAS/ZAP70/ZBTB16/AP3B1/CD83/ATG5/MAFB/…	87
BP	GO:0050852	T cell receptor signaling pathway	46/1667	202/18670	2.22833e-09	3.92383e-07	3.08586e-07	BTK/CD3D/CD3E/CD3G/CD247/CD4/CD28/CCR7/CYLD/HLA-DPB1/IKBKB/INPP5D/ITK/KCNN4/LCP2/PDE4B/PDPK1/PLCG2/PSEN1/PSMA2/PSMA3/PSMA5/PSMA7/PSMB1/PSMB2/PSMB5/PSMB6/PSMB7/PSMB10/PSMC4/PSMD11/PSMD13/PSME1/PTPN2/UBE2N/WAS/ZAP70/CUL1/PSMD6/PSME3/BTN2A2/RFTN1/FBXW11/UBASH3A/PVRIG/DENND1B	46
BP	GO:0030177	positive regulation of Wnt signaling pathway	36/1667	179/18670	2.85864e-06	0.000151457	0.000119112	ATP6V0C/CAV1/CSNK2A1/RBPJ/ILK/PSMA2/PSMA3/PSMA5/PSMA7/PSMB1/PSMB2/PSMB5/PSMB6/PSMB7/PSMB10/PSMC4/PSMD11/PSMD13/PSME1/PTK7/SFRP1/UBE2B/RECK/RUVBL1/USP8/FAM53B/ZEB2/PSMD6/PSME3/DKK1/DAAM2/DACT1/VPS35/PLEKHA4/DIXDC1/ASPM	36
CC	GO:0005759	mitochondrial matrix	92/1701	469/19717	4.47422e-14	3.21249e-11	2.29834e-11	ACADS/ACADSB/ACADVL/ALDH2/ALDH1B1/SLC25A5/ARG2/BCKDHB/BDH1/C1QBP/CPS1/DGUOK/DLAT/DLD/DNA2/DTYMK/ETFA/FDX1/FH/GLS/GLUD1/NR3C1/HSD17B10/HADHB/HADH/HSPA9/IDH3A/MDH2/MIPEP/MPG/NDUFA10/NDUFAB1/NDUFS1/OTC/PDE2A/RAD51/MRPL12/SHC1/SSBP1/TFAM/TK2/UQCRC2/DAP3/ALDH4A1/SUCLG2/SUCLG1/SUCLA2/MRPL19/PPIF/CLPX/PRDX3/FASTKD2/TDRD7/POLDIP2/HIBCH/MCAT/MRPS18B/MRPL42/MRPL15/MRPL22/MRPS18C/YARS2/MRPL4/NDUFAF1/ACP6/MR…	92
CC	GO:0005819	spindle	72/1701	347/19717	1.64697e-12	5.91263e-10	4.23012e-10	SLC25A5/ANXA11/BIRC5/ATM/BUB1B/CDC6/CDC20/CENPE/CENPF/CYLD/ECT2/EML1/GEM/NR3C1/INCENP/KIF2A/KIF11/KIFC1/LRMP/MAP4/NEDD9/NEK2/ODF2/PLK1/MAP2K5/RB1/AURKA/TTK/TUBG1/EVI5/CLTCL1/RAE1/CDC14B/DYNLL1/PRC1/AURKB/KIF23/NCOR1/ESPL1/KIF14/KIF20A/FRY/TUBGCP3/TACC3/SPAG5/MAPRE2/KATNA1/CBX3/MAPRE1/TPX2/KIF4A/CCDC69/FBXO5/CKAP2/TUBGCP4/RACGAP1/GPSM2/NIN/NUSAP1/YPEL5/CDCA8/PLEKHG6/YEATS2/KIF15/BRCC3/DSN1/NDEL1/K…	72
CC	GO:0005925	focal adhesion	76/1701	405/19717	6.92615e-11	1.65766e-08	1.18595e-08	ADD1/RHOA/RHOB/ATP6V0C/CAPN2/CAT/CAV1/CD44/CNN1/CSRP1/DPP4/PTK2B/FES/FHL1/FLNC/GDI2/GNA12/GSN/HCK/HMGA1/HSPA9/TNC/ILK/ITGA1/ITGAV/ITGB2/ITGB7/LCP1/LPP/CD46/NEDD9/DDR2/PDPK1/PGM5/PPP1CC/PTK7/TWF1/RAC2/RALA/RPL3/RPL9/RPL19/RPS29/SNTB1/SNTB2/TEK/VCL/VIM/YWHAB/YWHAZ/ZYX/ITGA8/CASK/LPXN/KIF23/STARD8/PDCD6IP/SORBS3/FLOT1/DLC1/SORBS1/MAPRE2/FAM107A/MAPRE1/RAB21/PALLD/NCSTN/LAP3/EVL/PARVA/EPB41L5/AHNAK/S…	76
CC	GO:0030055	cell-substrate junction	76/1701	412/19717	1.60009e-10	2.29773e-08	1.64389e-08	ADD1/RHOA/RHOB/ATP6V0C/CAPN2/CAT/CAV1/CD44/CNN1/CSRP1/DPP4/PTK2B/FES/FHL1/FLNC/GDI2/GNA12/GSN/HCK/HMGA1/HSPA9/TNC/ILK/ITGA1/ITGAV/ITGB2/ITGB7/LCP1/LPP/CD46/NEDD9/DDR2/PDPK1/PGM5/PPP1CC/PTK7/TWF1/RAC2/RALA/RPL3/RPL9/RPL19/RPS29/SNTB1/SNTB2/TEK/VCL/VIM/YWHAB/YWHAZ/ZYX/ITGA8/CASK/LPXN/KIF23/STARD8/PDCD6IP/SORBS3/FLOT1/DLC1/SORBS1/MAPRE2/FAM107A/MAPRE1/RAB21/PALLD/NCSTN/LAP3/EVL/PARVA/EPB41L5/AHNAK/S…	76
CC	GO:0000775	chromosome, centromeric region	44/1701	193/19717	1.68441e-09	2.01568e-07	1.4421e-07	BIRC5/BUB1/BUB1B/CENPA/CENPE/CENPF/CENPI/INCENP/NEK2/PHF2/PLK1/PPP1CC/PSEN1/AURKA/SUV39H1/TTK/DYNLL1/AURKB/RASSF2/NCAPD2/IKZF1/NDC80/SPAG5/KIF2C/ZWINT/CBX3/OIP5/NUP160/NCAPD3/ERCC6L/ZWILCH/CDCA8/CENPQ/HJURP/CENPN/SPC25/DSCC1/CENPO/SUV39H2/DSN1/NDEL1/SEH1L/KIF18A/NUP43	44
MF	GO:0004896	cytokine receptor activity	25/1667	96/17697	1.91691e-06	0.000982871	0.000893299	CXCR5/CD4/CD44/CD74/CCR1/CCR4/CCR5/CCR7/CMKLR1/CSF2RB/CX3CR1/FLT3/GFRA1/GFRA2/GHR/IL1R1/IL2RB/IL7R/IL10RA/CXCR4/FZD4/IL18RAP/IL21R/IL22RA1/CCR2	25
MF	GO:0023023	MHC protein complex binding	10/1667	25/17697	4.65042e-05	0.00335394	0.00304828	ANXA11/CD8A/MS4A1/CD74/HLA-DMA/HLA-DMB/HLA-DOA/HLA-DOB/HSP90AB1/LILRB2	10
MF	GO:0004950	chemokine receptor activity	9/1667	26/17697	0.000404628	0.0188064	0.0170925	CXCR5/CCR1/CCR4/CCR5/CCR7/CMKLR1/CX3CR1/CXCR4/CCR2	9
MF	GO:0019957	C-C chemokine binding	8/1667	24/17697	0.00112954	0.0326344	0.0296603	CXCR5/CCR1/CCR4/CCR5/CCR7/CX3CR1/CXCR4/CCR2	8
MF	GO:0001637	G protein-coupled chemoattractant receptor activity	9/1667	26/17697	0.000404628	0.0188064	0.0170925	CXCR5/CCR1/CCR4/CCR5/CCR7/CMKLR1/CX3CR1/CXCR4/CCR2	9
BP	GO:0030098	lymphocyte differentiation	74/1667	353/18670	2.46866e-12	1.05571e-09	8.3025e-10	RHOA/RHOH/ATM/AXL/BCL2/ZFP36L1/BTK/CAMK4/CD1D/CD2/CD3D/CD3E/CD3G/CD4/CD8A/MS4A1/CD27/CD28/TNFSF8/CD40LG/CD74/CD79A/CD79B/CCR7/CR1/CYLD/DOCK2/EGR3/PTK2B/FCGR2B/FLT3/GAS6/GPR18/NCKAP1L/HLA-DOA/HMGB3/RBPJ/IL7R/INPP5D/IRF4/ITK/ITPKB/KIT/LY9/CD46/MYB/PLCG2/PPP3CB/PRKDC/PTPN2/CCL19/SFRP1/SPI1/TGFBR2/TPD52/VCAM1/ZAP70/ZBTB16/AP3B1/CD83/ITM2A/ATG5/MAFB/RASGRP1/LILRB2/IKZF1/BTN2A2/PLCL2/PLA2G2D/SASH3/DOCK…	74
BP	GO:0030217	T cell differentiation	50/1667	240/18670	1.09449e-08	1.48926e-06	1.17121e-06	RHOA/RHOH/BCL2/ZFP36L1/CAMK4/CD1D/CD2/CD3D/CD3E/CD3G/CD4/CD8A/CD27/CD28/TNFSF8/CD74/CCR7/CR1/CYLD/DOCK2/EGR3/GPR18/NCKAP1L/HLA-DOA/IL7R/IRF4/ITK/ITPKB/KIT/LY9/CD46/MYB/PPP3CB/PRKDC/PTPN2/CCL19/TGFBR2/ZAP70/ZBTB16/AP3B1/CD83/ATG5/MAFB/RASGRP1/LILRB2/BTN2A2/PLA2G2D/SASH3/NLRP3/CCR2	50
BP	GO:0006260	DNA replication	51/1667	274/18670	3.46224e-07	2.46767e-05	1.94068e-05	ATF1/ATM/BARD1/BRCA1/CCNE1/CDC6/CDK2/CHEK1/DNA2/FEN1/HMGA1/MCM2/MCM4/MCM7/NASP/NFIB/NFIC/NFIX/RAD1/PURA/RAD9A/RAD51/RBBP7/RBMS1/RFC3/RFC4/RPA3/SSBP1/SSRP1/SLBP/EXO1/GINS1/RAD50/RNASEH2A/POLQ/CHEK2/KIN/GTPBP4/POLA2/ANKRD17/FBXO5/DONSON/GMNN/MCM10/WRNIP1/SENP2/DSCC1/ATAD5/RMI1/BRIP1/GINS4	51
MF	GO:0023026	MHC class II protein complex binding	8/1667	16/17697	3.92693e-05	0.00322914	0.00293486	ANXA11/MS4A1/CD74/HLA-DMA/HLA-DMB/HLA-DOA/HLA-DOB/HSP90AB1	8
BP	GO:0140014	mitotic nuclear division	69/1667	264/18670	1.36748e-16	8.18709e-13	6.43867e-13	BIRC5/RHOA/ATM/BUB1/BUB1B/CD28/CDC6/CDC20/CDC25C/CDKN1C/CENPE/CENPF/RCC1/CHEK1/EPS8/IGF1/INCENP/KIF2A/KIF11/KIFC1/LRP5/MKI67/NEK2/NFE2L1/PLK1/RB1/AURKA/TTK/TUBG1/CDC14B/PRC1/AURKB/PTTG1/TRIP13/KIF23/ESPL1/NCAPD2/KIF14/TOM1L1/SMC4/NDC80/TACC3/PIBF1/SPAG5/KIF2C/UBE2C/ZWINT/CHEK2/PHB2/TPX2/NCAPD3/NCAPH/KIF4A/CHMP2B/FBXO5/RACGAP1/NUSAP1/CHMP5/CDCA8/RIOK2/PCID2/DSCC1/DSN1/NDEL1/SEH1L/KIF18A/PSRC1/CHMP…	69
BP	GO:0048285	organelle fission	94/1667	449/18670	2.76844e-15	8.28734e-12	6.5175e-12	BIRC5/RHOA/ATM/BUB1/BUB1B/CCNE1/CD28/CDC6/CDC20/CDC25C/CDKN1C/CENPE/CENPF/RCC1/CHEK1/CKS2/DAZL/DCN/EPS8/IGF1/INCENP/KIF2A/KIF11/KIFC1/LRP5/MKI67/NEK2/NFE2L1/PLK1/PSMD13/RAD1/RAD51/RAD51C/RB1/AURKA/TOP2A/TTK/TUBG1/UBE2B/RAD54L/CDC14B/PRC1/AURKB/PTTG1/TRIP13/KIF23/ESPL1/NCAPD2/KIF14/ACOT8/TOM1L1/SMC4/RAD50/NDC80/TACC3/PIBF1/SPAG5/KIF2C/UBE2C/ZWINT/CHEK2/PHB2/TPX2/NCAPD3/NCAPH/KIF4A/RAD54B/CHMP2B/FB…	94
BP	GO:0000280	nuclear division	87/1667	407/18670	8.63541e-15	1.034e-11	8.13183e-12	BIRC5/RHOA/ATM/BUB1/BUB1B/CCNE1/CD28/CDC6/CDC20/CDC25C/CDKN1C/CENPE/CENPF/RCC1/CHEK1/CKS2/DAZL/EPS8/IGF1/INCENP/KIF2A/KIF11/KIFC1/LRP5/MKI67/NEK2/NFE2L1/PLK1/PSMD13/RAD1/RAD51/RAD51C/RB1/AURKA/TOP2A/TTK/TUBG1/UBE2B/RAD54L/CDC14B/PRC1/AURKB/PTTG1/TRIP13/KIF23/ESPL1/NCAPD2/KIF14/TOM1L1/SMC4/RAD50/NDC80/TACC3/PIBF1/SPAG5/KIF2C/UBE2C/ZWINT/CHEK2/PHB2/TPX2/NCAPD3/NCAPH/KIF4A/RAD54B/CHMP2B/FBXO5/RACGAP…	87
BP	GO:0000070	mitotic sister chromatid segregation	47/1667	151/18670	8.24618e-15	1.034e-11	8.13183e-12	ATM/BUB1/BUB1B/CDC6/CDC20/CENPE/CENPF/INCENP/KIFC1/NEK2/PLK1/RB1/TTK/TUBG1/PRC1/AURKB/PTTG1/TRIP13/KIF23/ESPL1/NCAPD2/KIF14/SMC4/NDC80/TACC3/PIBF1/SPAG5/KIF2C/ZWINT/NCAPD3/NCAPH/KIF4A/CHMP2B/FBXO5/RACGAP1/NUSAP1/CHMP5/CDCA8/RIOK2/PCID2/DSCC1/DSN1/SEH1L/KIF18A/PSRC1/CHMP7/KIF18B	47
BP	GO:0019882	antigen processing and presentation	60/1667	226/18670	6.16622e-15	1.034e-11	8.13183e-12	AP2A2/CAPZA2/CD1C/CD1D/CD8A/CD74/CENPE/AP1S1/CCR7/FCGR2B/HLA-DMA/HLA-DMB/HLA-DOA/HLA-DOB/HLA-DPB1/HLA-E/MR1/IDE/IKBKB/ITGAV/KIF2A/KIF11/NCF4/PSMA2/PSMA3/PSMA5/PSMA7/PSMB1/PSMB2/PSMB5/PSMB6/PSMB7/PSMB10/PSMC4/PSMD11/PSMD13/PSME1/CCL19/CCL21/WAS/AP3B1/DYNLL1/AP1S2/ATG5/KIF23/SEC24C/PSMD6/PSME3/LILRB2/SEC24B/SEC24A/KIF2C/RFTN1/KIF4A/RACGAP1/CD209/ERAP1/KIF15/KIF18A/NCF1	60
BP	GO:0044839	cell cycle G2/M phase transition	65/1667	266/18670	3.43036e-14	2.93394e-11	2.30737e-11	ATM/BRCA1/CDC6/CDC25A/CDC25C/CDK2/CDK4/CDK7/CENPF/CHEK1/FOXN3/ENSA/FHL1/FOXM1/HMMR/NEK2/ODF2/PLK1/PSMA2/PSMA3/PSMA5/PSMA7/PSMB1/PSMB2/PSMB5/PSMB6/PSMB7/PSMB10/PSMC4/PSMD11/PSMD13/PSME1/RAD51C/SKP2/AURKA/TAF2/TUBG1/CUL1/CDC14B/DYNLL1/NAE1/CCNB2/AURKB/MELK/PSMD6/KIF14/PSME3/PLK4/FGFR1OP/CHEK2/CEP164/MAPRE1/TPX2/CEP152/FBXL7/FBXW11/FBXO5/DONSON/GTSE1/FBXL12/CEP72/RINT1/BRCC3/ATAD5/CEP76	65
BP	GO:1901990	regulation of mitotic cell cycle phase transition	91/1667	444/18670	2.95495e-14	2.93394e-11	2.30737e-11	AIF1/ATM/BCL2/BRCA1/ZFP36L1/BUB1/BUB1B/CCND2/CCNE1/CDC6/CDC20/CDC25A/CDC25C/CDK2/CDK4/CDKN1C/CDKN2A/CENPE/CENPF/FOXN3/FHL1/HMMR/PRMT2/KCNA5/NEK2/CNOT3/ODF2/PLK1/PRKDC/PSMA2/PSMA3/PSMA5/PSMA7/PSMB1/PSMB2/PSMB5/PSMB6/PSMB7/PSMB10/PSMC4/PSMD11/PSMD13/PSME1/RAD51C/RB1/RBL1/AURKA/TTK/TUBG1/XPC/CUL1/CDC14B/DYNLL1/NAE1/AURKB/TRIP13/CNOT8/ADAMTS1/ESPL1/PSMD6/KIF14/PSME3/BTN2A2/ANAPC10/NDC80/GPNMB/PLK4/UB…	91
BP	GO:1901987	regulation of cell cycle phase transition	94/1667	480/18670	1.94432e-13	1.45508e-10	1.14433e-10	AIF1/ATM/ATP2B4/BCL2/BRCA1/ZFP36L1/BUB1/BUB1B/CCND2/CCNE1/CDC6/CDC20/CDC25A/CDC25C/CDK2/CDK4/CDKN1C/CDKN2A/CENPE/CENPF/CHEK1/FOXN3/FHL1/HMMR/PRMT2/KCNA5/NEK2/CNOT3/ODF2/PLK1/PRKDC/PSMA2/PSMA3/PSMA5/PSMA7/PSMB1/PSMB2/PSMB5/PSMB6/PSMB7/PSMB10/PSMC4/PSMD11/PSMD13/PSME1/RAD51C/RB1/RBL1/AURKA/TTK/TUBG1/XPC/CUL1/CDC14B/DYNLL1/NAE1/AURKB/TRIP13/CNOT8/ADAMTS1/ESPL1/PSMD6/KIF14/PSME3/BTN2A2/ANAPC10/NDC80/…	94
BP	GO:1902749	regulation of cell cycle G2/M phase transition	55/1667	213/18670	2.89229e-13	1.92402e-10	1.51313e-10	ATM/BRCA1/CDC6/CDC25A/CDC25C/CDK2/CDK4/CENPF/CHEK1/FOXN3/FHL1/HMMR/NEK2/ODF2/PLK1/PSMA2/PSMA3/PSMA5/PSMA7/PSMB1/PSMB2/PSMB5/PSMB6/PSMB7/PSMB10/PSMC4/PSMD11/PSMD13/PSME1/RAD51C/AURKA/TUBG1/CUL1/CDC14B/DYNLL1/NAE1/AURKB/PSMD6/KIF14/PSME3/PLK4/FGFR1OP/CEP164/MAPRE1/TPX2/CEP152/FBXL7/FBXO5/DONSON/GTSE1/CEP72/RINT1/BRCC3/ATAD5/CEP76	55
BP	GO:0000819	sister chromatid segregation	51/1667	189/18670	3.34657e-13	2.00359e-10	1.57571e-10	ATM/BUB1/BUB1B/CDC6/CDC20/CENPE/CENPF/FEN1/INCENP/KIFC1/NEK2/PLK1/RAD51C/RB1/TOP2A/TTK/TUBG1/PRC1/AURKB/PTTG1/TRIP13/KIF23/ESPL1/NCAPD2/KIF14/SMC4/NDC80/TACC3/PIBF1/SPAG5/KIF2C/ZWINT/PHB2/NCAPD3/NCAPH/KIF4A/CHMP2B/FBXO5/RACGAP1/NUSAP1/CHMP5/CDCA8/RIOK2/PCID2/DSCC1/DSN1/SEH1L/KIF18A/PSRC1/CHMP7/KIF18B	51
BP	GO:0007059	chromosome segregation	71/1667	321/18670	4.60049e-13	2.29526e-10	1.80509e-10	SLC25A5/BIRC5/ATM/BRCA1/BUB1/BUB1B/CCNE1/CDC6/CDC20/CENPE/CENPF/RCC1/CSNK2A1/ECT2/FEN1/GEM/NR3C1/INCENP/KIFC1/MKI67/NEK2/PLK1/RAD51C/RB1/TOP2A/TTK/TUBG1/UBE2B/PRC1/AURKB/PTTG1/TRIP13/KIF23/ESPL1/NCAPD2/KIF14/SMC4/NDC80/TACC3/PIBF1/SPAG5/KIF2C/ZWINT/PHB2/OIP5/NCAPD3/NCAPH/KIF4A/CHMP2B/FBXO5/RACGAP1/NUSAP1/CHMP5/CDCA8/CENPQ/HJURP/RIOK2/PCID2/CENPN/SPC25/DSCC1/DSN1/RMI1/NDEL1/SEH1L/KIF18A/BRIP1/PSRC…	71
BP	GO:0000086	G2/M transition of mitotic cell cycle	60/1667	247/18670	4.38858e-13	2.29526e-10	1.80509e-10	ATM/BRCA1/CDC6/CDC25A/CDC25C/CDK2/CDK4/CDK7/CENPF/FOXN3/ENSA/FHL1/FOXM1/HMMR/NEK2/ODF2/PLK1/PSMA2/PSMA3/PSMA5/PSMA7/PSMB1/PSMB2/PSMB5/PSMB6/PSMB7/PSMB10/PSMC4/PSMD11/PSMD13/PSME1/RAD51C/SKP2/AURKA/TAF2/TUBG1/CUL1/DYNLL1/NAE1/CCNB2/AURKB/MELK/PSMD6/KIF14/PSME3/PLK4/FGFR1OP/CHEK2/CEP164/MAPRE1/TPX2/CEP152/FBXL7/FBXW11/FBXO5/DONSON/FBXL12/CEP72/RINT1/CEP76	60
BP	GO:0007051	spindle organization	47/1667	170/18670	1.08348e-12	4.98984e-10	3.92421e-10	BIRC5/RHOA/CDC20/CENPE/RCC1/CHD3/EML1/KIF2A/KIF11/KIFC1/STMN1/MAP4/NEK2/PLK1/STIL/AURKA/TTK/TUBG1/RAE1/PRC1/AURKB/KIF23/NCOR1/ESPL1/PARP3/NDC80/TUBGCP3/TACC3/PIBF1/SPAG5/MAPRE2/CHEK2/MAPRE1/TPX2/KIF4A/CHMP2B/CCDC69/FBXO5/TUBGCP4/RACGAP1/GPSM2/CHMP5/CEP72/SPC25/FSD1/PSRC1/ASPM	47
BP	GO:0007052	mitotic spindle organization	35/1667	106/18670	3.23448e-12	1.29099e-09	1.01528e-09	BIRC5/RHOA/CDC20/CENPE/RCC1/EML1/KIF2A/KIF11/KIFC1/STMN1/MAP4/NEK2/PLK1/STIL/AURKA/TTK/TUBG1/RAE1/PRC1/AURKB/KIF23/PARP3/NDC80/TACC3/PIBF1/CHEK2/TPX2/KIF4A/CHMP2B/RACGAP1/GPSM2/CHMP5/SPC25/FSD1/PSRC1	35
BP	GO:0019884	antigen processing and presentation of exogenous antigen	48/1667	182/18670	4.09822e-12	1.5335e-09	1.20601e-09	AP2A2/CAPZA2/CD1C/CD1D/CD74/CENPE/AP1S1/FCGR2B/HLA-DMA/HLA-DMB/HLA-DOA/HLA-DOB/HLA-DPB1/HLA-E/IKBKB/ITGAV/KIF2A/KIF11/NCF4/PSMA2/PSMA3/PSMA5/PSMA7/PSMB1/PSMB2/PSMB5/PSMB6/PSMB7/PSMB10/PSMC4/PSMD11/PSMD13/PSME1/AP3B1/DYNLL1/AP1S2/KIF23/SEC24C/PSMD6/PSME3/SEC24B/SEC24A/KIF2C/KIF4A/RACGAP1/KIF15/KIF18A/NCF1	48
BP	GO:1901988	negative regulation of cell cycle phase transition	61/1667	267/18670	4.80188e-12	1.61586e-09	1.27078e-09	ATM/BCL2/BRCA1/ZFP36L1/BUB1/BUB1B/CDC6/CDC20/CDC25C/CDK2/CDK4/CDKN2A/CENPF/CHEK1/FOXN3/FHL1/PRMT2/CNOT3/PLK1/PRKDC/PSMA2/PSMA3/PSMA5/PSMA7/PSMB1/PSMB2/PSMB5/PSMB6/PSMB7/PSMB10/PSMC4/PSMD11/PSMD13/PSME1/RB1/RBL1/AURKA/TTK/CUL1/CDC14B/NAE1/AURKB/TRIP13/CNOT8/PSMD6/PSME3/BTN2A2/NDC80/GPNMB/FAM107A/CHEK2/FBXL7/KANK2/FBXO5/DONSON/DACT1/GTSE1/PCID2/RINT1/BRCC3/FBXO31	61
BP	GO:1901991	negative regulation of mitotic cell cycle phase transition	58/1667	248/18670	5.81397e-12	1.74041e-09	1.36873e-09	ATM/BCL2/BRCA1/ZFP36L1/BUB1/BUB1B/CDC6/CDC20/CDC25C/CDK2/CDK4/CDKN2A/CENPF/FOXN3/FHL1/PRMT2/CNOT3/PLK1/PRKDC/PSMA2/PSMA3/PSMA5/PSMA7/PSMB1/PSMB2/PSMB5/PSMB6/PSMB7/PSMB10/PSMC4/PSMD11/PSMD13/PSME1/RB1/RBL1/AURKA/TTK/CUL1/NAE1/AURKB/TRIP13/CNOT8/PSMD6/PSME3/BTN2A2/NDC80/GPNMB/FAM107A/CHEK2/FBXL7/KANK2/FBXO5/DONSON/DACT1/GTSE1/PCID2/RINT1/FBXO31	58
BP	GO:0010389	regulation of G2/M transition of mitotic cell cycle	50/1667	196/18670	5.65479e-12	1.74041e-09	1.36873e-09	ATM/BRCA1/CDC6/CDC25A/CDC25C/CDK2/CDK4/CENPF/FOXN3/FHL1/HMMR/NEK2/ODF2/PLK1/PSMA2/PSMA3/PSMA5/PSMA7/PSMB1/PSMB2/PSMB5/PSMB6/PSMB7/PSMB10/PSMC4/PSMD11/PSMD13/PSME1/RAD51C/AURKA/TUBG1/CUL1/DYNLL1/NAE1/AURKB/PSMD6/KIF14/PSME3/PLK4/FGFR1OP/CEP164/MAPRE1/TPX2/CEP152/FBXL7/FBXO5/DONSON/CEP72/RINT1/CEP76	50
BP	GO:1902850	microtubule cytoskeleton organization involved in mitosis	39/1667	131/18670	7.44567e-12	2.10727e-09	1.65724e-09	BIRC5/RHOA/CDC20/CENPA/CENPE/RCC1/EML1/KIF2A/KIF11/KIFC1/STMN1/MAP4/NEK2/PLK1/STIL/AURKA/TTK/TUBG1/RAE1/PRC1/AURKB/KIF23/ESPL1/PARP3/NDC80/TACC3/PIBF1/CHEK2/TPX2/KIF4A/CHMP2B/RACGAP1/GPSM2/NUSAP1/CHMP5/SPC25/FSD1/NDEL1/PSRC1	39
BP	GO:0045930	negative regulation of mitotic cell cycle	70/1667	338/18670	1.74693e-11	4.48608e-09	3.52804e-09	ATM/BCL2/BRCA1/ZFP36L1/BTG1/BUB1/BUB1B/CDC6/CDC20/CDC25C/CDK2/CDK4/CDKN2A/CENPF/CHEK1/FOXN3/FHL1/GAS1/PRMT2/CNOT3/PLK1/PRKDC/PSMA2/PSMA3/PSMA5/PSMA7/PSMB1/PSMB2/PSMB5/PSMB6/PSMB7/PSMB10/PSMC4/PSMD11/PSMD13/PSME1/RAD9A/RB1/RBL1/AURKA/TOP2A/TTK/XPC/CUL1/CDC14B/NAE1/AURKB/PTTG1/TRIP13/CNOT8/PSMD6/TOM1L1/PSME3/BTN2A2/NDC80/GPNMB/ZWINT/FAM107A/CHEK2/FBXL7/KANK2/FBXO5/DONSON/DACT1/GTSE1/ZWILCH/PCID2/RI…	70
BP	GO:0002478	antigen processing and presentation of exogenous peptide antigen	45/1667	175/18670	4.82912e-11	1.15648e-08	9.09502e-09	AP2A2/CAPZA2/CD74/CENPE/AP1S1/FCGR2B/HLA-DMA/HLA-DMB/HLA-DOA/HLA-DOB/HLA-DPB1/HLA-E/IKBKB/ITGAV/KIF2A/KIF11/NCF4/PSMA2/PSMA3/PSMA5/PSMA7/PSMB1/PSMB2/PSMB5/PSMB6/PSMB7/PSMB10/PSMC4/PSMD11/PSMD13/PSME1/DYNLL1/AP1S2/KIF23/SEC24C/PSMD6/PSME3/SEC24B/SEC24A/KIF2C/KIF4A/RACGAP1/KIF15/KIF18A/NCF1	45
BP	GO:0098813	nuclear chromosome segregation	58/1667	262/18670	6.15052e-11	1.41628e-08	1.11382e-08	ATM/BUB1/BUB1B/CCNE1/CDC6/CDC20/CENPE/CENPF/ECT2/FEN1/GEM/INCENP/KIFC1/NEK2/PLK1/RAD51C/RB1/TOP2A/TTK/TUBG1/UBE2B/PRC1/AURKB/PTTG1/TRIP13/KIF23/ESPL1/NCAPD2/KIF14/SMC4/NDC80/TACC3/PIBF1/SPAG5/KIF2C/ZWINT/PHB2/NCAPD3/NCAPH/KIF4A/CHMP2B/FBXO5/RACGAP1/NUSAP1/CHMP5/CDCA8/CENPQ/RIOK2/PCID2/DSCC1/DSN1/RMI1/SEH1L/KIF18A/BRIP1/PSRC1/CHMP7/KIF18B	58
BP	GO:1903706	regulation of hemopoiesis	87/1667	475/18670	6.4227e-11	1.42417e-08	1.12003e-08	JAG1/RHOA/AXL/ZFP36L1/BTK/CAMK4/CASP8/CD2/CD4/CD27/CD28/CD74/CCR1/CR1/CREBBP/CYLD/EGR3/ETS1/EVI2B/PTK2B/FBN1/FCGR2B/FES/GAS6/HCLS1/HDAC1/NCKAP1L/HLA-DOA/HMGB3/HSPA9/IL7R/INPP5D/IRF4/EIF6/ITPKB/CD46/MEF2C/MEIS1/MEIS2/MYB/MYC/NFE2L2/NME1/PDCD2/PSMA2/PSMA3/PSMA5/PSMA7/PSMB1/PSMB2/PSMB5/PSMB6/PSMB7/PSMB10/PSMC4/PSMD11/PSMD13/PSME1/PTPN2/RB1/CCL19/SFRP1/SPI1/TGFBR2/TLR3/TYROBP/ZAP70/ZBTB16/NR4A3/AP3B1…	87
BP	GO:0019722	calcium-mediated signaling	51/1667	218/18670	1.08288e-10	2.31543e-08	1.82094e-08	AGTR1/ANK2/ATP1A2/ATP2B4/CXCR5/BTK/CACNA1C/CASQ2/CD3E/CD4/CD22/CLIC2/CCR1/CCR4/CCR5/CCR7/CMKLR1/CX3CR1/PTK2B/HINT1/IGF1/ITPR1/MYO5A/NFATC1/NFATC3/P2RX7/PDPK1/PLCG2/PLEK/PLN/PPP3CB/PPP3CC/PTBP1/PTGFR/RYR2/SELP/SGCD/TNNI3/VCAM1/LAT2/ZAP70/CXCR4/AKAP6/RCAN2/NMUR1/FIS1/TMEM100/JPH2/MCTP1/NCALD/CCR2	51
BP	GO:1902750	negative regulation of cell cycle G2/M phase transition	32/1667	105/18670	2.86199e-10	5.90853e-08	4.64671e-08	ATM/BRCA1/CDC6/CHEK1/FOXN3/FHL1/PLK1/PSMA2/PSMA3/PSMA5/PSMA7/PSMB1/PSMB2/PSMB5/PSMB6/PSMB7/PSMB10/PSMC4/PSMD11/PSMD13/PSME1/AURKA/CUL1/CDC14B/NAE1/AURKB/PSMD6/PSME3/FBXL7/DONSON/RINT1/BRCC3	32
BP	GO:0070661	leukocyte proliferation	61/1667	298/18670	5.68509e-10	1.13455e-07	8.9226e-08	AIF1/ARG2/ATM/BCL2/BTK/CD1D/CD3E/CD4/CD6/MS4A1/CD22/CD28/TNFSF8/CD40LG/CD74/CD79A/CLU/CSF1R/DOCK2/FCGR2B/FLT3/NCKAP1L/HLA-DMB/HLA-DPB1/HLA-E/IGF1/IL7R/INPP5D/KIT/CD180/CD46/MEF2C/P2RX7/PIK3CG/PPP3CB/PKN1/PSMB10/PURA/RAC2/CCL5/CCL19/TGFBR2/TYROBP/VCAM1/ZAP70/LST1/LILRB2/BTN2A2/GPNMB/CORO1A/VSIG4/PLCL2/NCSTN/TNFRSF13B/PLA2G2D/CD209/GAL/SASH3/ATAD5/IL33/CCR2	61
BP	GO:0031145	anaphase-promoting complex-dependent catabolic process	27/1667	81/18670	7.52234e-10	1.45278e-07	1.14253e-07	BUB1B/CDC20/CDK2/PLK1/PSMA2/PSMA3/PSMA5/PSMA7/PSMB1/PSMB2/PSMB5/PSMB6/PSMB7/PSMB10/PSMC4/PSMD11/PSMD13/PSME1/AURKA/AURKB/PTTG1/PSMD6/PSME3/ANAPC10/UBE2C/FBXO5/FBXO31	27
BP	GO:0046651	lymphocyte proliferation	57/1667	272/18670	8.27725e-10	1.54862e-07	1.2179e-07	AIF1/ARG2/ATM/BCL2/BTK/CD1D/CD3E/CD4/CD6/MS4A1/CD22/CD28/TNFSF8/CD40LG/CD74/CD79A/DOCK2/FCGR2B/FLT3/NCKAP1L/HLA-DMB/HLA-DPB1/HLA-E/IGF1/IL7R/INPP5D/CD180/CD46/MEF2C/P2RX7/PIK3CG/PPP3CB/PKN1/PSMB10/PURA/RAC2/CCL5/CCL19/TGFBR2/TYROBP/VCAM1/ZAP70/LST1/LILRB2/BTN2A2/GPNMB/CORO1A/VSIG4/PLCL2/NCSTN/TNFRSF13B/PLA2G2D/CD209/GAL/SASH3/ATAD5/CCR2	57
BP	GO:0032943	mononuclear cell proliferation	57/1667	274/18670	1.10542e-09	2.00551e-07	1.57721e-07	AIF1/ARG2/ATM/BCL2/BTK/CD1D/CD3E/CD4/CD6/MS4A1/CD22/CD28/TNFSF8/CD40LG/CD74/CD79A/DOCK2/FCGR2B/FLT3/NCKAP1L/HLA-DMB/HLA-DPB1/HLA-E/IGF1/IL7R/INPP5D/CD180/CD46/MEF2C/P2RX7/PIK3CG/PPP3CB/PKN1/PSMB10/PURA/RAC2/CCL5/CCL19/TGFBR2/TYROBP/VCAM1/ZAP70/LST1/LILRB2/BTN2A2/GPNMB/CORO1A/VSIG4/PLCL2/NCSTN/TNFRSF13B/PLA2G2D/CD209/GAL/SASH3/ATAD5/CCR2	57
BP	GO:0050851	antigen receptor-mediated signaling pathway	62/1667	316/18670	2.38759e-09	4.08415e-07	3.21194e-07	BCL2/BLK/BMX/BTK/CD3D/CD3E/CD3G/CD247/CD4/MS4A1/CD22/CD28/CD79A/CD79B/CCR7/CYLD/FCGR2B/NCKAP1L/HLA-DPB1/IKBKB/INPP5D/ITK/KCNN4/LCP2/MEF2C/PDE4B/PDPK1/PLCG2/PRKCH/PSEN1/PSMA2/PSMA3/PSMA5/PSMA7/PSMB1/PSMB2/PSMB5/PSMB6/PSMB7/PSMB10/PSMC4/PSMD11/PSMD13/PSME1/PTPN2/UBE2N/WAS/LAT2/ZAP70/CUL1/LPXN/PSMD6/PSME3/BTN2A2/SH2B2/RFTN1/PLCL2/FBXW11/UBASH3A/LAX1/PVRIG/DENND1B	62
BP	GO:0048872	homeostasis of number of cells	52/1667	246/18670	3.30725e-09	5.50014e-07	4.32553e-07	ADD1/AXL/BCL2/ZFP36L1/CD74/CCR4/CCR7/CYLD/ETS1/FH/FLT3/G6PD/HCLS1/NCKAP1L/HSPA9/IL7R/INPP5D/ITPKB/KIT/LIPA/MEF2C/NFE2L1/P2RX7/PRDX1/PDE4B/PPP3CB/PKN1/PTPN2/RAC3/RB1/ARID4A/SPI1/TGFBR3/CCNB2/RASSF2/UBAP2L/MAFB/AKT3/SH2B3/IKZF1/KLF2/SH2B2/CORO1A/NCSTN/TNFRSF13B/SIT1/SASH3/NCAPG2/DOCK10/JAM3/ASXL1/CCR2	52
BP	GO:0001666	response to hypoxia	67/1667	359/18670	4.6783e-09	7.57e-07	5.95336e-07	ADSL/ANGPT2/AQP1/RHOA/ATM/BCL2/ZFP36L1/CAPN2/CAT/CAV1/CD34/CLDN3/CREBBP/DPP4/EDNRA/EIF4EBP1/ENO1/ETS1/PTK2B/RBPJ/ITPR1/KCNA5/KCNMA1/KCNMB1/SMAD4/MYB/MYC/NFE2L2/PAM/PGF/PSMA2/PSMA3/PSMA5/PSMA7/PSMB1/PSMB2/PSMB5/PSMB6/PSMB7/PSMB10/PSMC4/PSMD11/PSMD13/PSME1/RYR2/S100B/CXCL12/SFRP1/SUV39H1/TEK/TGFB3/TGFBR2/TGFBR3/VCAM1/CXCR4/CFLAR/TM9SF4/PSMD6/PSME3/STUB1/PHB2/SLC2A8/FIS1/CPEB1/SUV39H2/APOLD1/BRIP1	67
BP	GO:0010972	negative regulation of G2/M transition of mitotic cell cycle	28/1667	93/18670	4.97499e-09	7.83823e-07	6.16431e-07	ATM/BRCA1/CDC6/FOXN3/FHL1/PSMA2/PSMA3/PSMA5/PSMA7/PSMB1/PSMB2/PSMB5/PSMB6/PSMB7/PSMB10/PSMC4/PSMD11/PSMD13/PSME1/AURKA/CUL1/NAE1/AURKB/PSMD6/PSME3/FBXL7/DONSON/RINT1	28
BP	GO:0140053	mitochondrial gene expression	39/1667	162/18670	7.05442e-09	1.05587e-06	8.3038e-07	C1QBP/HSD17B10/MTIF2/MRPL12/TFAM/DAP3/MRPL19/FASTKD2/MTO1/MRPS18B/MRPL42/MRPL15/MRPL22/MRPS18C/YARS2/MRPL4/MRPL35/NGRN/MRPS17/MRPS33/CDK5RAP1/MRPL39/TRIT1/MRPL16/MRPL20/DARS2/MRPS18A/MRPS10/QRSL1/IARS2/MRPS35/FASTKD5/MRPL17/NSUN3/MRPS15/MRPL9/MRPL44/FASTKD3/GFM1	39
BP	GO:0036293	response to decreased oxygen levels	68/1667	370/18670	6.88805e-09	1.05587e-06	8.3038e-07	ADSL/ANGPT2/AQP1/RHOA/ATM/BCL2/ZFP36L1/CAPN2/CAT/CAV1/CD34/CLDN3/CREBBP/DPP4/EDNRA/EIF4EBP1/ENO1/ETS1/PTK2B/RBPJ/ITPR1/KCNA5/KCNMA1/KCNMB1/SMAD4/MYB/MYC/NFE2L2/PAM/PGF/PSMA2/PSMA3/PSMA5/PSMA7/PSMB1/PSMB2/PSMB5/PSMB6/PSMB7/PSMB10/PSMC4/PSMD11/PSMD13/PSME1/RYR2/S100B/CXCL12/SFRP1/SUV39H1/TEK/TGFB3/TGFBR2/TGFBR3/VCAM1/CXCR4/CFLAR/AIFM1/TM9SF4/PSMD6/PSME3/STUB1/PHB2/SLC2A8/FIS1/CPEB1/SUV39H2/APOLD1/B…	68
BP	GO:0045785	positive regulation of cell adhesion	72/1667	403/18670	8.60314e-09	1.25627e-06	9.87981e-07	AIF1/RHOA/ATM/C1QBP/CAV1/CD1D/CD3E/CD4/CD5/CD6/CD27/CD28/CD40LG/CD44/CD74/CCR7/CYLD/DPP4/ECM2/EGR3/ETS1/PTK2B/FOXF1/NCKAP1L/HLA-DMB/HLA-DPB1/HLA-E/IGF1/IL7R/ILK/ITGAV/ITGB2/ITPKB/CD46/MYB/MYOC/NEDD9/PDPK1/PRSS2/RAC3/CCL5/CCL19/CCL21/CXCL12/SFRP1/STX3/STX4/TEK/TGFBR2/TPM1/UTRN/VCAM1/ZAP70/ZBTB16/NR4A3/DYSF/AP3B1/CD83/PTPRU/RASGRP1/FLOT1/LILRB2/BTN2A2/CORO1A/MMRN1/ABI3BP/CD209/SASH3/EPB41L5/MMRN2/N…	72
BP	GO:0032392	DNA geometric change	32/1667	119/18670	9.06493e-09	1.29218e-06	1.01623e-06	CHD3/ERCC8/DNA2/HMGB3/HMGA1/MCM2/MCM4/MCM7/PURA/RAD51/RFC3/RFC4/TOP2A/XPA/XPC/RAD54L/RUVBL1/CHD1L/GINS1/RAD50/POLQ/RUVBL2/ASCC3/RAD54B/POT1/ERCC6L/WRNIP1/CHD8/DSCC1/CHD9/BRIP1/GINS4	32
BP	GO:1903039	positive regulation of leukocyte cell-cell adhesion	47/1667	218/18670	9.67538e-09	1.34713e-06	1.05944e-06	AIF1/RHOA/CAV1/CD1D/CD3E/CD4/CD5/CD6/CD27/CD28/CD40LG/CD44/CD74/CCR7/CYLD/DPP4/EGR3/ETS1/NCKAP1L/HLA-DMB/HLA-DPB1/HLA-E/IGF1/IL7R/ITGB2/ITPKB/CD46/MYB/PDPK1/CCL5/CCL19/CCL21/TGFBR2/VCAM1/ZAP70/ZBTB16/NR4A3/AP3B1/CD83/RASGRP1/LILRB2/BTN2A2/CORO1A/CD209/SASH3/NLRP3/CCR2	47
BP	GO:0043062	extracellular structure organization	74/1667	422/18670	1.21752e-08	1.61984e-06	1.27391e-06	A2M/ABCA1/AGTR1/APOA2/CAPN2/CD34/CD44/CETP/COL15A1/CTSG/CYP1B1/DCN/DPP4/DPT/ECM2/ETS1/FBN1/FGF2/FOXF1/FMOD/GAS6/TNC/ICAM3/ITGA1/ITGA9/ITGAL/ITGAM/ITGAV/ITGB2/ITGB7/LAMA2/LAMA4/LAMC1/LCP1/LIPC/MATN3/MFAP2/MYH11/DDR2/PDGFRA/PECAM1/PLAGL2/PLTP/PRSS2/RB1/SPINT1/TIMP1/TLL1/TNFRSF1A/TPSAB1/TSG101/COL14A1/VCAM1/VWF/MFAP5/MADCAM1/RECK/ITGA10/ITGA8/CFLAR/ADAMTS3/PDCD6IP/FLOT1/ABCA7/SPINT2/ADAMTS5/NID2/ABI…	74
BP	GO:0007159	leukocyte cell-cell adhesion	63/1667	337/18670	1.2586e-08	1.6381e-06	1.28827e-06	AIF1/ARG2/RHOA/CAV1/CD1D/CD3E/CD4/CD5/CD6/CD27/CD28/CD40LG/CD44/CD74/CCR7/CX3CR1/CYLD/DPP4/EGR3/ETS1/FCGR2B/NCKAP1L/HLA-DMB/HLA-DPB1/HLA-E/IGF1/IL7R/ITGAL/ITGB2/ITGB7/ITPKB/CD46/MYB/PDPK1/PECAM1/PTPN2/RAC2/CCL5/CCL19/CCL21/CXCL12/SELL/SELP/TGFBR2/VCAM1/ZAP70/ZBTB16/NR4A3/MADCAM1/AP3B1/CD83/RASGRP1/LILRB2/BTN2A2/GPNMB/CORO1A/VSIG4/PLA2G2D/CD209/SASH3/LAX1/NLRP3/CCR2	63
BP	GO:0002244	hematopoietic progenitor cell differentiation	39/1667	166/18670	1.46034e-08	1.86022e-06	1.46295e-06	BCL2/CSF1R/EML1/FLT3/HSPA9/KIT/MEOX1/MYB/NFE2L2/PDCD2/PDGFRA/PLEK/PRKDC/PSEN1/PSMA2/PSMA3/PSMA5/PSMA7/PSMB1/PSMB2/PSMB5/PSMB6/PSMB7/PSMB10/PSMC4/PSMD11/PSMD13/PSME1/SFRP1/SPI1/TOP2A/PSMD6/PSME3/TNFRSF13B/ACP6/AGPAT5/JAM3/ITCH/C12orf29	39
BP	GO:0070482	response to oxygen levels	70/1667	394/18670	1.74964e-08	2.18231e-06	1.71626e-06	ADSL/ANGPT2/AQP1/RHOA/ATM/BCL2/ZFP36L1/CAPN2/CAT/CAV1/CD34/CDK4/CLDN3/CREBBP/DPP4/LPAR1/EDNRA/EIF4EBP1/ENO1/ETS1/PTK2B/RBPJ/ITPR1/KCNA5/KCNMA1/KCNMB1/SMAD4/MYB/MYC/NFE2L2/PAM/PGF/PSMA2/PSMA3/PSMA5/PSMA7/PSMB1/PSMB2/PSMB5/PSMB6/PSMB7/PSMB10/PSMC4/PSMD11/PSMD13/PSME1/RYR2/S100B/CXCL12/SFRP1/SUV39H1/TEK/TGFB3/TGFBR2/TGFBR3/VCAM1/CXCR4/CFLAR/AIFM1/TM9SF4/PSMD6/PSME3/STUB1/PHB2/SLC2A8/FIS1/CPEB1/SUV39…	70
BP	GO:0032508	DNA duplex unwinding	30/1667	110/18670	1.83811e-08	2.24587e-06	1.76624e-06	CHD3/ERCC8/DNA2/HMGA1/MCM2/MCM4/MCM7/PURA/RAD51/RFC3/RFC4/TOP2A/XPA/XPC/RUVBL1/CHD1L/GINS1/RAD50/POLQ/RUVBL2/ASCC3/RAD54B/POT1/ERCC6L/WRNIP1/CHD8/DSCC1/CHD9/BRIP1/GINS4	30
BP	GO:0032543	mitochondrial translation	34/1667	135/18670	1.92256e-08	2.30207e-06	1.81044e-06	C1QBP/MTIF2/MRPL12/DAP3/MRPL19/FASTKD2/MRPS18B/MRPL42/MRPL15/MRPL22/MRPS18C/YARS2/MRPL4/MRPL35/NGRN/MRPS17/MRPS33/CDK5RAP1/MRPL39/MRPL16/MRPL20/DARS2/MRPS18A/MRPS10/QRSL1/IARS2/MRPS35/MRPL17/NSUN3/MRPS15/MRPL9/MRPL44/FASTKD3/GFM1	34
BP	GO:0050863	regulation of T cell activation	59/1667	314/18670	3.00363e-08	3.52602e-06	2.77301e-06	AIF1/ARG2/RHOA/CAMK4/CAV1/CD1D/CD2/CD3E/CD4/CD5/CD6/CD27/CD28/TNFSF8/CD40LG/CD74/CCR7/CR1/CYLD/DPP4/EGR3/FCGR2B/GSN/NCKAP1L/HLA-DMB/HLA-DOA/HLA-DPB1/HLA-E/IGF1/IL7R/IRF4/ITPKB/CD46/MYB/PDPK1/PTPN2/RAC2/CCL5/CCL19/CCL21/TGFBR2/VCAM1/ZAP70/ZBTB16/AP3B1/CD83/RASGRP1/LILRB2/BTN2A2/GPNMB/CORO1A/VSIG4/PLA2G2D/SIT1/CD209/SASH3/LAX1/NLRP3/CCR2	59
BP	GO:1902107	positive regulation of leukocyte differentiation	35/1667	144/18670	3.17596e-08	3.65662e-06	2.87572e-06	RHOA/AXL/ZFP36L1/BTK/CASP8/CD4/CD27/CD74/CCR1/CYLD/EGR3/EVI2B/FES/GAS6/HCLS1/NCKAP1L/IL7R/INPP5D/ITPKB/CD46/MYB/RB1/CCL19/TGFBR2/TYROBP/ZAP70/ZBTB16/AP3B1/CD83/RASGRP1/LILRB2/BTN2A2/SASH3/PCID2/NLRP3	35
BP	GO:0007088	regulation of mitotic nuclear division	38/1667	164/18670	3.3145e-08	3.74413e-06	2.94454e-06	ATM/BUB1/BUB1B/CD28/CDC6/CDC20/CDC25C/CDKN1C/CENPE/CENPF/RCC1/CHEK1/IGF1/KIF11/LRP5/MKI67/NEK2/NFE2L1/PLK1/RB1/AURKA/TTK/CDC14B/AURKB/PTTG1/TRIP13/ESPL1/TOM1L1/NDC80/TACC3/UBE2C/PHB2/CHMP2B/FBXO5/NUSAP1/CHMP5/RIOK2/PCID2	38
BP	GO:0031146	SCF-dependent proteasomal ubiquitin-dependent protein catabolic process	27/1667	95/18670	3.63341e-08	4.02838e-06	3.16808e-06	CCNF/PSMA2/PSMA3/PSMA5/PSMA7/PSMB1/PSMB2/PSMB5/PSMB6/PSMB7/PSMB10/PSMC4/PSMD11/PSMD13/PSME1/FBXW4/SKP2/CUL5/CUL1/PSMD6/KIF14/PSME3/FBXL7/FBXW11/FBXL6/FBXL12/FBXO31	27
BP	GO:0000082	G1/S transition of mitotic cell cycle	54/1667	279/18670	4.10988e-08	4.47379e-06	3.51837e-06	AIF1/ATM/BCL2/CCND2/CCNE1/CDC6/CDC25A/CDC25C/CDK2/CDK4/CDK7/CDKN2A/CDKN3/RCC1/DHFR/E2F6/EIF4EBP1/FHL1/PRMT2/ID4/KCNA5/MCM2/MCM4/MCM7/MYC/NASP/CNOT3/PRKDC/PSME1/RB1/RBL1/RPA3/SKP2/AURKA/CUL5/CUL1/CNOT8/ADAMTS1/KIF14/PSME3/BTN2A2/GPNMB/FAM107A/CHEK2/POLA2/KANK2/ANKRD17/FBXO5/GMNN/DACT1/GTSE1/MCM10/SENP2/FBXO31	54
BP	GO:0045058	T cell selection	18/1667	47/18670	4.36043e-08	4.57998e-06	3.60188e-06	RHOA/BCL2/CD1D/CD3D/CD3E/CD3G/CD4/CD28/CD74/CCR7/CYLD/DOCK2/IRF4/ITPKB/LY9/PTPN2/ZAP70/ATG5	18
BP	GO:1902105	regulation of leukocyte differentiation	53/1667	272/18670	4.34043e-08	4.57998e-06	3.60188e-06	RHOA/AXL/ZFP36L1/BTK/CAMK4/CASP8/CD2/CD4/CD27/CD28/CD74/CCR1/CR1/CYLD/EGR3/EVI2B/FBN1/FCGR2B/FES/GAS6/HCLS1/NCKAP1L/HLA-DOA/HMGB3/IL7R/INPP5D/IRF4/ITPKB/CD46/MYB/MYC/NME1/PTPN2/RB1/CCL19/SFRP1/TGFBR2/TLR3/TYROBP/ZAP70/ZBTB16/AP3B1/CD83/RASSF2/MAFB/RASGRP1/LILRB2/BTN2A2/TOB2/SASH3/PCID2/NLRP3/CCR2	53
BP	GO:0002474	antigen processing and presentation of peptide antigen via MHC class I	27/1667	96/18670	4.62919e-08	4.69745e-06	3.69427e-06	HLA-E/MR1/IDE/IKBKB/ITGAV/NCF4/PSMA2/PSMA3/PSMA5/PSMA7/PSMB1/PSMB2/PSMB5/PSMB6/PSMB7/PSMB10/PSMC4/PSMD11/PSMD13/PSME1/SEC24C/PSMD6/PSME3/SEC24B/SEC24A/ERAP1/NCF1	27
BP	GO:0051225	spindle assembly	29/1667	108/18670	4.60311e-08	4.69745e-06	3.69427e-06	BIRC5/RHOA/CDC20/RCC1/KIF2A/KIF11/KIFC1/NEK2/PLK1/AURKA/AURKB/KIF23/NCOR1/TUBGCP3/PIBF1/SPAG5/MAPRE2/CHEK2/MAPRE1/TPX2/KIF4A/CHMP2B/CCDC69/FBXO5/TUBGCP4/RACGAP1/GPSM2/CHMP5/ASPM	29
BP	GO:0050670	regulation of lymphocyte proliferation	44/1667	208/18670	5.13085e-08	5.0358e-06	3.96036e-06	AIF1/ARG2/ATM/BCL2/BTK/CD1D/CD3E/CD4/CD6/CD22/CD28/TNFSF8/CD40LG/CD74/FCGR2B/NCKAP1L/HLA-DMB/HLA-DPB1/HLA-E/IGF1/INPP5D/CD46/MEF2C/PKN1/RAC2/CCL5/CCL19/TGFBR2/TYROBP/VCAM1/ZAP70/LST1/LILRB2/BTN2A2/GPNMB/CORO1A/VSIG4/TNFRSF13B/PLA2G2D/CD209/GAL/SASH3/ATAD5/CCR2	44
BP	GO:0051249	regulation of lymphocyte activation	80/1667	485/18670	5.09669e-08	5.0358e-06	3.96036e-06	AIF1/ARG2/RHOA/ATM/AXL/BCL2/ZFP36L1/BTK/CAMK4/CAV1/CD1D/CD2/CD3E/CD4/CD5/CD6/CD22/CD27/CD28/TNFSF8/CD40LG/CD74/CCR7/CR1/CYLD/DPP4/EGR3/FCGR2B/GAS6/GSN/NCKAP1L/HLA-DMB/HLA-DOA/HLA-DPB1/HLA-E/HMGB3/IGF1/IL7R/INPP5D/IRF4/ITPKB/CD46/MEF2C/MYB/PDPK1/PKN1/PTPN2/RAC2/CCL5/CCL19/CCL21/SFRP1/TGFBR2/TYROBP/VCAM1/ZAP70/ZBTB16/LST1/AP3B1/CD83/PARP3/RASGRP1/LILRB2/BTN2A2/GPNMB/PIBF1/CORO1A/VSIG4/TNFRSF13B/PLA…	80
BP	GO:0050870	positive regulation of T cell activation	43/1667	202/18670	5.99879e-08	5.61168e-06	4.41326e-06	AIF1/RHOA/CAV1/CD1D/CD3E/CD4/CD5/CD6/CD27/CD28/CD40LG/CD74/CCR7/CYLD/DPP4/EGR3/NCKAP1L/HLA-DMB/HLA-DPB1/HLA-E/IGF1/IL7R/ITPKB/CD46/MYB/PDPK1/CCL5/CCL19/CCL21/TGFBR2/VCAM1/ZAP70/ZBTB16/AP3B1/CD83/RASGRP1/LILRB2/BTN2A2/CORO1A/CD209/SASH3/NLRP3/CCR2	43
BP	GO:0051783	regulation of nuclear division	41/1667	188/18670	5.97089e-08	5.61168e-06	4.41326e-06	ATM/BUB1/BUB1B/CD28/CDC6/CDC20/CDC25C/CDKN1C/CENPE/CENPF/RCC1/CHEK1/DAZL/IGF1/KIF11/LRP5/MKI67/NEK2/NFE2L1/PLK1/RAD1/RB1/AURKA/TTK/UBE2B/CDC14B/AURKB/PTTG1/TRIP13/ESPL1/TOM1L1/NDC80/TACC3/UBE2C/PHB2/CHMP2B/FBXO5/NUSAP1/CHMP5/RIOK2/PCID2	41
BP	GO:0032944	regulation of mononuclear cell proliferation	44/1667	209/18670	5.94677e-08	5.61168e-06	4.41326e-06	AIF1/ARG2/ATM/BCL2/BTK/CD1D/CD3E/CD4/CD6/CD22/CD28/TNFSF8/CD40LG/CD74/FCGR2B/NCKAP1L/HLA-DMB/HLA-DPB1/HLA-E/IGF1/INPP5D/CD46/MEF2C/PKN1/RAC2/CCL5/CCL19/TGFBR2/TYROBP/VCAM1/ZAP70/LST1/LILRB2/BTN2A2/GPNMB/CORO1A/VSIG4/TNFRSF13B/PLA2G2D/CD209/GAL/SASH3/ATAD5/CCR2	44
BP	GO:0002683	negative regulation of immune system process	77/1667	463/18670	6.39351e-08	5.88891e-06	4.63128e-06	A2M/APOA2/ARG2/ATM/AXL/ZFP36L1/BTK/C1QBP/CD14/CD22/CD74/CR1/PTK2B/FBN1/FCGR2B/FOXF1/GPR18/HLA-DOA/HLA-DOB/HLA-E/HMGB3/HSPA9/IFI16/IL7R/INPP5D/IRF4/ITPKB/MEIS1/MEIS2/CD200/MYC/NFE2L2/NME1/PDPK1/PPP3CB/PKN1/PRKDC/PTPN2/TRIM27/CCL21/CXCL12/SFRP1/TGFB3/TLR3/TSPAN6/TYROBP/ZBTB16/LST1/CST7/CD84/SLIT2/LPXN/MAFB/PARP3/CD96/LILRB2/TLR6/BTN2A2/GPNMB/PIBF1/TOB2/VSIG4/PLCL2/TNFRSF13B/LY96/APPL1/PLA2G2D/GPR17…	77
BP	GO:0044843	cell cycle G1/S phase transition	56/1667	298/18670	6.68023e-08	6.05977e-06	4.76565e-06	AIF1/ATM/ATP2B4/BCL2/CCND2/CCNE1/CDC6/CDC25A/CDC25C/CDK2/CDK4/CDK7/CDKN2A/CDKN3/RCC1/DHFR/E2F6/EIF4EBP1/FHL1/PRMT2/ID4/KCNA5/MCM2/MCM4/MCM7/MYC/NASP/CNOT3/PRKDC/PSME1/RB1/RBL1/RPA3/SKP2/AURKA/CUL5/CUL1/CNOT8/ADAMTS1/KIF14/PSME3/BTN2A2/GPNMB/FAM107A/CHEK2/PHB2/POLA2/KANK2/ANKRD17/FBXO5/GMNN/DACT1/GTSE1/MCM10/SENP2/FBXO31	56
BP	GO:0002429	immune response-activating cell surface receptor signaling pathway	78/1667	473/18670	7.5714e-08	6.76567e-06	5.3208e-06	BCL2/BLK/BMX/BTK/C5AR1/CD3D/CD3E/CD3G/CD247/CD4/MS4A1/CD22/CD28/CD79A/CD79B/CCR7/CMKLR1/CR1/CREBBP/CYLD/FCGR2B/FGR/HCK/NCKAP1L/HLA-DPB1/HSP90AB1/ICAM3/IKBKB/INPP5D/ITK/KCNN4/LCP2/MEF2C/PDE4B/PDPK1/PLCG2/PRKCH/PSEN1/PSMA2/PSMA3/PSMA5/PSMA7/PSMB1/PSMB2/PSMB5/PSMB6/PSMB7/PSMB10/PSMC4/PSMD11/PSMD13/PSME1/PTPN2/UBE2N/WAS/WIPF1/LAT2/ZAP70/NR4A3/CUL1/LPXN/PSMD6/PSME3/BTN2A2/CLEC10A/SH2B2/RFTN1/PLCL2/FBX…	78
BP	GO:0035690	cellular response to drug	65/1667	369/18670	7.85194e-08	6.91317e-06	5.4368e-06	ADCY6/AIF1/AQP1/RHOB/ATP2B4/AXL/BRCA1/KLF9/CASQ2/CD69/CDK2/CDK4/ABCC2/CYP1B1/DDC/ECT2/EIF4EBP1/ETS1/FDX1/FOLR2/GAS6/GCLM/NR3C1/HSP90AB1/KCNMB1/MEF2C/MAP3K5/MYB/MYC/NFE2L2/NME1/P2RX7/PDE2A/PDE4B/SERPINF1/PPP3CB/PRKAA2/MAPK13/RAD51/RYR2/RYR3/SFRP1/SPI1/TLR3/TXN/VIM/CXCR4/NR4A3/IL18RAP/CFLAR/USP8/AIFM1/SLIT2/HDAC6/PPIF/KLF2/STK25/MAP4K1/CHEK2/PDCD10/DCPS/CHMP5/SMYD3/PDGFD/AGRN	65
BP	GO:0045621	positive regulation of lymphocyte differentiation	26/1667	94/18670	1.18201e-07	1.02561e-05	8.0658e-06	RHOA/AXL/BTK/CD27/CD74/CYLD/EGR3/GAS6/NCKAP1L/IL7R/INPP5D/ITPKB/CD46/MYB/CCL19/TGFBR2/ZAP70/ZBTB16/AP3B1/CD83/RASGRP1/LILRB2/BTN2A2/SASH3/PCID2/NLRP3	26
BP	GO:0032984	protein-containing complex disassembly	59/1667	329/18670	1.64606e-07	1.40785e-05	1.10719e-05	ADD1/ADRB2/CAPZA2/CAV1/EPS8/ETF1/GSN/HMGA1/KIF2A/STMN1/MTIF2/MYC/PLEK/TWF1/MRPL12/SMARCD1/SPTAN1/TSG101/VIL1/DAP3/MRPL19/HDAC6/CALCOCO2/KIF2C/GABARAP/TWF2/LMOD1/CHMP2B/CKAP2/MRPS18B/MRPL42/MCTS1/MRPL15/MRPL22/N6AMT1/MRPS18C/MRPL4/MRPL35/MRPS17/CHMP5/MRPS33/MRPL39/MRPL16/MRPL20/MRPS18A/MRPS10/MRPS35/MRPL17/VPS16/MICAL1/MRPS15/MRPL9/MRPL44/FYCO1/ZFAND1/KIF18A/NAV3/CHMP7/KIF18B	59
BP	GO:0051304	chromosome separation	25/1667	90/18670	1.88119e-07	1.5863e-05	1.24753e-05	ATM/BUB1/BUB1B/CDC6/CDC20/CENPE/CENPF/CSNK2A1/PLK1/RB1/TOP2A/TTK/AURKB/PTTG1/TRIP13/ESPL1/NCAPD2/NDC80/TACC3/NCAPD3/NCAPH/FBXO5/RIOK2/PCID2/RMI1	25
BP	GO:0045088	regulation of innate immune response	74/1667	452/18670	2.18758e-07	1.70091e-05	1.33767e-05	A2M/BTK/C1QBP/CASP8/CAV1/CD1D/CD14/CR1/CREBBP/CYLD/ESR1/FCGR2B/FGR/HCK/HLA-E/HMGB3/HSP90AB1/ICAM3/IFI16/IKBKB/IRF4/ITGAM/ITGB2/NONO/PDPK1/PLCG2/PRKDC/PSMA2/PSMA3/PSMA5/PSMA7/PSMB1/PSMB2/PSMB5/PSMB6/PSMB7/PSMB10/PSMC4/PSMD11/PSMD13/PSME1/PTPN1/PTPN2/CCL5/TLR3/TLR5/TSPAN6/UBE2D3/UBE2N/CUL1/IL18RAP/PSMD6/PQBP1/RASGRP1/PSME3/FLOT1/CD96/TLR6/CLEC10A/POLR3C/VSIG4/RFTN1/FBXW11/LY96/ANKRD17/APPL1/CD209/E…	74
BP	GO:1905818	regulation of chromosome separation	20/1667	62/18670	2.17971e-07	1.70091e-05	1.33767e-05	ATM/BUB1/BUB1B/CDC6/CDC20/CENPE/CENPF/CSNK2A1/PLK1/RB1/TTK/AURKB/PTTG1/TRIP13/ESPL1/NDC80/TACC3/FBXO5/RIOK2/PCID2	20
BP	GO:0022409	positive regulation of cell-cell adhesion	49/1667	255/18670	2.16401e-07	1.70091e-05	1.33767e-05	AIF1/RHOA/CAV1/CD1D/CD3E/CD4/CD5/CD6/CD27/CD28/CD40LG/CD44/CD74/CCR7/CYLD/DPP4/EGR3/ETS1/NCKAP1L/HLA-DMB/HLA-DPB1/HLA-E/IGF1/IL7R/ITGB2/ITPKB/CD46/MYB/PDPK1/CCL5/CCL19/CCL21/TGFBR2/VCAM1/ZAP70/ZBTB16/NR4A3/AP3B1/CD83/PTPRU/RASGRP1/FLOT1/LILRB2/BTN2A2/CORO1A/CD209/SASH3/NLRP3/CCR2	49
BP	GO:0010639	negative regulation of organelle organization	67/1667	395/18670	2.16228e-07	1.70091e-05	1.33767e-05	ADD1/SLC25A5/ATM/BRCA1/BUB1/BUB1B/CAPZA2/CCNF/CDC20/CDH5/CENPF/CHEK1/CLU/EPS8/GSN/HMGA1/IGF1/STMN1/SMAD4/MAP4/MCM2/MYOC/NEK2/PHF2/PLK1/TWF1/RAD1/SPI1/SPTAN1/TOP2A/TSC2/TTK/UBE2B/VIL1/WAS/AURKB/PTTG1/TRIP13/SLIT2/ATG5/GMFG/FEZ2/ESPL1/HDAC6/TOM1L1/PPIF/RAD50/LILRB2/DLC1/NDC80/CORO1A/TWF2/MAPRE1/SMG6/LMOD1/POT1/NOC2L/FBXO5/TINF2/NUPR1/CKAP2/TMEM14A/ATAD2/PCID2/ESPN/ANKRD27/NAV3	67
BP	GO:0018108	peptidyl-tyrosine phosphorylation	63/1667	363/18670	2.15166e-07	1.70091e-05	1.33767e-05	AXL/BLK/BMP6/BMX/BTK/CAV1/CD3E/CD4/CD44/CD74/CLK2/CSF1R/PTK2B/EFEMP1/FES/FGF7/FGR/FLT3/GAS6/GHR/HCK/HCLS1/HTR2A/IGF1/ISL1/ITGB2/ITK/KIT/MATK/NEDD9/ROR1/DDR2/PDGFRA/PECAM1/PPP2R5B/MAP2K5/PSEN1/TWF1/PTPN1/PTPN2/CCL5/SFRP1/SHC1/SLA/TEK/THBS4/TIE1/TNFRSF1A/TSG101/TTK/ZAP70/SH3BP5/MELK/MVP/SH2B3/PIBF1/FGFR1OP/ADNP/NCAPG2/BANK1/PDGFD/ZGPAT/NCF1	63
BP	GO:0000281	mitotic cytokinesis	22/1667	73/18670	2.11969e-07	1.70091e-05	1.33767e-05	RHOA/RHOB/CENPA/ECT2/INCENP/STMN1/PLK1/USP8/KIF23/ESPL1/PDCD6IP/KIF20A/KIF4A/CHMP2B/CKAP2/RACGAP1/NUSAP1/CHMP5/TTC19/CEP55/BIN3/CHMP7	22
BP	GO:0051983	regulation of chromosome segregation	27/1667	103/18670	2.26626e-07	1.7395e-05	1.36802e-05	ATM/BUB1/BUB1B/CDC6/CDC20/CENPE/CENPF/CSNK2A1/ECT2/FEN1/MKI67/NEK2/PLK1/RB1/TTK/AURKB/PTTG1/TRIP13/ESPL1/NDC80/TACC3/SPAG5/KIF2C/FBXO5/RACGAP1/RIOK2/PCID2	27
BP	GO:0045619	regulation of lymphocyte differentiation	37/1667	169/18670	2.34302e-07	1.77565e-05	1.39644e-05	RHOA/AXL/ZFP36L1/BTK/CAMK4/CD2/CD27/CD28/CD74/CR1/CYLD/EGR3/GAS6/NCKAP1L/HLA-DOA/HMGB3/IL7R/INPP5D/IRF4/ITPKB/CD46/MYB/PTPN2/CCL19/SFRP1/TGFBR2/ZAP70/ZBTB16/AP3B1/CD83/RASGRP1/LILRB2/BTN2A2/SASH3/PCID2/NLRP3/CCR2	37
BP	GO:0032970	regulation of actin filament-based process	66/1667	388/18670	2.38977e-07	1.78845e-05	1.40651e-05	ADD1/ANK2/RHOA/RHOB/ARHGDIB/RHOH/ATP1A2/CACNA1C/CAPZA2/CAV1/CCR7/CSF1R/DSP/ECT2/LPAR1/EPS8/PTK2B/FES/GSN/HCK/HCLS1/NCKAP1L/ILK/STMN1/SMAD4/MEF2C/MYOC/PAM/PDE4B/PDGFRA/PKP2/PLEK/PLN/PROX1/TWF1/RAC3/TRIM27/RYR2/CCL11/CCL21/CXCL12/SFRP1/SPTAN1/TEK/TGFB3/TPM1/VIL1/WAS/SLIT2/GMFG/FCHSD2/RHOBTB1/SORBS3/DLC1/IQGAP2/CORO1A/FAM107A/TWF2/ARHGEF15/LMOD1/F11R/EVL/ACTR3B/ARPC5L/JAM3/DIXDC1	66
BP	GO:0010965	regulation of mitotic sister chromatid separation	19/1667	57/18670	2.43891e-07	1.80268e-05	1.4177e-05	ATM/BUB1/BUB1B/CDC6/CDC20/CENPE/CENPF/PLK1/RB1/TTK/AURKB/PTTG1/TRIP13/ESPL1/NDC80/TACC3/FBXO5/RIOK2/PCID2	19
BP	GO:0018212	peptidyl-tyrosine modification	63/1667	366/18670	2.90814e-07	2.1233e-05	1.66985e-05	AXL/BLK/BMP6/BMX/BTK/CAV1/CD3E/CD4/CD44/CD74/CLK2/CSF1R/PTK2B/EFEMP1/FES/FGF7/FGR/FLT3/GAS6/GHR/HCK/HCLS1/HTR2A/IGF1/ISL1/ITGB2/ITK/KIT/MATK/NEDD9/ROR1/DDR2/PDGFRA/PECAM1/PPP2R5B/MAP2K5/PSEN1/TWF1/PTPN1/PTPN2/CCL5/SFRP1/SHC1/SLA/TEK/THBS4/TIE1/TNFRSF1A/TSG101/TTK/ZAP70/SH3BP5/MELK/MVP/SH2B3/PIBF1/FGFR1OP/ADNP/NCAPG2/BANK1/PDGFD/ZGPAT/NCF1	63
BP	GO:1903037	regulation of leukocyte cell-cell adhesion	55/1667	304/18670	3.19015e-07	2.30113e-05	1.80971e-05	AIF1/ARG2/RHOA/CAV1/CD1D/CD3E/CD4/CD5/CD6/CD27/CD28/CD40LG/CD44/CD74/CCR7/CYLD/DPP4/EGR3/ETS1/FCGR2B/NCKAP1L/HLA-DMB/HLA-DPB1/HLA-E/IGF1/IL7R/ITGB2/ITPKB/CD46/MYB/PDPK1/PTPN2/CCL5/CCL19/CCL21/CXCL12/TGFBR2/VCAM1/ZAP70/ZBTB16/NR4A3/AP3B1/CD83/RASGRP1/LILRB2/BTN2A2/GPNMB/CORO1A/VSIG4/PLA2G2D/CD209/SASH3/LAX1/NLRP3/CCR2	55
BP	GO:0030198	extracellular matrix organization	63/1667	368/18670	3.54498e-07	2.49692e-05	1.96368e-05	A2M/CAPN2/CD44/COL15A1/CTSG/CYP1B1/DCN/DPP4/DPT/ECM2/ETS1/FBN1/FGF2/FOXF1/FMOD/GAS6/TNC/ICAM3/ITGA1/ITGA9/ITGAL/ITGAM/ITGAV/ITGB2/ITGB7/LAMA2/LAMA4/LAMC1/LCP1/MATN3/MFAP2/MYH11/DDR2/PDGFRA/PECAM1/PRSS2/RB1/SPINT1/TIMP1/TLL1/TNFRSF1A/TPSAB1/COL14A1/VCAM1/VWF/MFAP5/MADCAM1/RECK/ITGA10/ITGA8/CFLAR/ADAMTS3/FLOT1/SPINT2/ADAMTS5/NID2/ABI3BP/F11R/JAM2/COL18A1/JAM3/CRISPLD2/AGRN	63
BP	GO:0070663	regulation of leukocyte proliferation	44/1667	222/18670	3.62721e-07	2.52513e-05	1.98587e-05	AIF1/ARG2/ATM/BCL2/BTK/CD1D/CD3E/CD4/CD6/CD22/CD28/TNFSF8/CD40LG/CD74/FCGR2B/NCKAP1L/HLA-DMB/HLA-DPB1/HLA-E/IGF1/INPP5D/CD46/MEF2C/PKN1/RAC2/CCL5/CCL19/TGFBR2/TYROBP/VCAM1/ZAP70/LST1/LILRB2/BTN2A2/GPNMB/CORO1A/VSIG4/TNFRSF13B/PLA2G2D/CD209/GAL/SASH3/ATAD5/CCR2	44
BP	GO:2000027	regulation of animal organ morphogenesis	48/1667	253/18670	4.2478e-07	2.88995e-05	2.27278e-05	AP2A2/JAG1/AR/RHOA/BCL2/CD34/ESR1/FGF7/HOXA11/HOXC11/HOXD13/RBPJ/ISL1/LHX1/SMAD4/CITED1/MYC/NFIB/ROR1/PSMA2/PSMA3/PSMA5/PSMA7/PSMB1/PSMB2/PSMB5/PSMB6/PSMB7/PSMB10/PSMC4/PSMD11/PSMD13/PSME1/PTK7/SFRP1/TGFBR2/WNT2B/FZD4/CFLAR/PSMD6/PSME3/SEC24B/PHB2/DKK1/DACT1/ASPN/PLEKHA4/SOX17	48
BP	GO:0045061	thymic T cell selection	11/1667	21/18670	4.2223e-07	2.88995e-05	2.27278e-05	CD3D/CD3E/CD3G/CD28/CD74/CCR7/DOCK2/ITPKB/PTPN2/ZAP70/ATG5	11
BP	GO:0043624	cellular protein complex disassembly	43/1667	217/18670	4.93494e-07	3.31971e-05	2.61076e-05	ADD1/CAPZA2/EPS8/ETF1/GSN/KIF2A/STMN1/PLEK/TWF1/MRPL12/SPTAN1/VIL1/DAP3/MRPL19/HDAC6/KIF2C/TWF2/LMOD1/CKAP2/MRPS18B/MRPL42/MRPL15/MRPL22/N6AMT1/MRPS18C/MRPL4/MRPL35/MRPS17/MRPS33/MRPL39/MRPL16/MRPL20/MRPS18A/MRPS10/MRPS35/MRPL17/MICAL1/MRPS15/MRPL9/MRPL44/KIF18A/NAV3/KIF18B	43
BP	GO:0007091	metaphase/anaphase transition of mitotic cell cycle	18/1667	54/18670	5.03968e-07	3.35251e-05	2.63655e-05	ATM/BUB1/BUB1B/CDC6/CDC20/CENPE/CENPF/PLK1/RB1/TTK/AURKB/TRIP13/ESPL1/NDC80/TACC3/FBXO5/RIOK2/PCID2	18
BP	GO:0031532	actin cytoskeleton reorganization	26/1667	101/18670	5.53845e-07	3.64381e-05	2.86564e-05	RHOA/ARHGDIB/CSF1R/EPS8/PTK2B/FES/FGF7/GSN/HCK/HCLS1/KIT/NEDD9/PDGFRA/PLEK/PTK7/PTPN1/RAC3/RALA/SHC1/TEK/GMFG/RHOBTB1/AUTS2/PLEK2/F11R/PARVA	26
BP	GO:0051306	mitotic sister chromatid separation	19/1667	60/18670	6.03266e-07	3.92582e-05	3.08743e-05	ATM/BUB1/BUB1B/CDC6/CDC20/CENPE/CENPF/PLK1/RB1/TTK/AURKB/PTTG1/TRIP13/ESPL1/NDC80/TACC3/FBXO5/RIOK2/PCID2	19
BP	GO:0019932	second-messenger-mediated signaling	71/1667	439/18670	6.14569e-07	3.95637e-05	3.11145e-05	ABCA1/ADCY6/ADCY9/ADRB2/AGTR1/ANK2/AQP1/ATP1A2/ATP2B4/CXCR5/BTK/CACNA1C/CASQ2/CD3E/CD4/CD22/CLIC2/CCR1/CCR4/CCR5/CCR7/CMKLR1/CX3CR1/LPAR1/PTK2B/HINT1/IGF1/ITPR1/MYO5A/NDUFS4/NFATC1/NFATC3/NPR1/NPR2/P2RX7/PDE2A/PDPK1/PLCG2/PLEK/PLN/PPP3CB/PPP3CC/PRKG1/PTBP1/PTGER3/PTGFR/RGS2/RYR2/SELP/SGCD/TNNI3/UBE2B/VCAM1/VIP/LAT2/ZAP70/CXCR4/AKAP6/RCAN2/RAMP3/NMUR1/PDE10A/MGRN1/ADNP/FIS1/GAL/TMEM100/JPH2/MCTP1/…	71
BP	GO:0071103	DNA conformation change	57/1667	327/18670	6.95737e-07	4.43125e-05	3.48492e-05	CDKN2A/CENPA/CHD3/ERCC8/DNA2/CENPI/HMGB3/HMGA1/MCM2/MCM4/MCM7/NAP1L3/NASP/PURA/RAD51/RBBP7/RFC3/RFC4/TOP2A/TSPYL1/XPA/XPC/RAD54L/HAT1/RUVBL1/AIFM1/CHD1L/GINS1/NCAPD2/SMC4/RAD50/POLQ/RUVBL2/ASCC3/OIP5/NCAPD3/NCAPH/CABIN1/RAD54B/POT1/NOC2L/NUSAP1/ERCC6L/NCAPG2/CENPQ/HJURP/ASF1B/CENPN/WRNIP1/CHD8/SMYD3/DSCC1/CENPO/IPO4/CHD9/BRIP1/GINS4	57
BP	GO:1903708	positive regulation of hemopoiesis	38/1667	185/18670	8.88522e-07	5.59956e-05	4.40372e-05	JAG1/RHOA/AXL/ZFP36L1/BTK/CASP8/CD4/CD27/CD74/CCR1/CYLD/EGR3/ETS1/EVI2B/FES/GAS6/HCLS1/NCKAP1L/IL7R/INPP5D/ITPKB/CD46/MYB/PDCD2/RB1/CCL19/TGFBR2/TYROBP/ZAP70/ZBTB16/AP3B1/CD83/RASGRP1/LILRB2/BTN2A2/SASH3/PCID2/NLRP3	38
BP	GO:0044784	metaphase/anaphase transition of cell cycle	18/1667	56/18670	9.28338e-07	5.78954e-05	4.55313e-05	ATM/BUB1/BUB1B/CDC6/CDC20/CENPE/CENPF/PLK1/RB1/TTK/AURKB/TRIP13/ESPL1/NDC80/TACC3/FBXO5/RIOK2/PCID2	18
BP	GO:0045333	cellular respiration	39/1667	193/18670	9.89851e-07	6.10952e-05	4.80478e-05	ACO1/ADSL/CAT/COX6B1/COX7C/DLAT/DLD/ETFA/FH/GPD2/IDE/IDH3A/MDH1/MDH2/NDUFA4/NDUFA8/NDUFA10/NDUFAB1/NDUFB3/NDUFB5/NDUFS1/NDUFS4/SDHD/UQCRB/UQCRC2/UQCRFS1/NR4A3/SUCLG2/SUCLG1/SUCLA2/COX5A/SLC25A13/FASTKD2/NNT/NDUFAF1/CYCS/FASTKD5/FASTKD3/FASTKD1	39
BP	GO:0030071	regulation of mitotic metaphase/anaphase transition	17/1667	51/18670	1.0425e-06	6.36883e-05	5.00871e-05	ATM/BUB1/BUB1B/CDC6/CDC20/CENPE/CENPF/PLK1/RB1/TTK/AURKB/TRIP13/ESPL1/NDC80/FBXO5/RIOK2/PCID2	17
BP	GO:0036336	dendritic cell migration	12/1667	27/18670	1.20091e-06	7.26246e-05	5.71149e-05	C1QBP/CCR1/CCR5/CCR7/EPS8/GAS6/PIK3CG/CCL5/CCL19/CCL21/CXCR4/CCR2	12
BP	GO:0045089	positive regulation of innate immune response	63/1667	381/18670	1.21754e-06	7.28942e-05	5.7327e-05	BTK/C1QBP/CASP8/CAV1/CD1D/CD14/CREBBP/CYLD/ESR1/HCK/HLA-E/HMGB3/ICAM3/IFI16/IKBKB/IRF4/ITGAM/ITGB2/NONO/PDPK1/PLCG2/PRKDC/PSMA2/PSMA3/PSMA5/PSMA7/PSMB1/PSMB2/PSMB5/PSMB6/PSMB7/PSMB10/PSMC4/PSMD11/PSMD13/PSME1/CCL5/TLR3/TLR5/TSPAN6/UBE2D3/UBE2N/CUL1/IL18RAP/PSMD6/PQBP1/RASGRP1/PSME3/FLOT1/TLR6/CLEC10A/POLR3C/RFTN1/FBXW11/LY96/ANKRD17/APPL1/CD209/ALPK1/COLEC12/ITCH/PYHIN1/NCR3	63
BP	GO:0010499	proteasomal ubiquitin-independent protein catabolic process	11/1667	23/18670	1.36745e-06	8.10584e-05	6.37476e-05	NFE2L2/PSMA2/PSMA3/PSMA5/PSMA7/PSMB1/PSMB2/PSMB5/PSMB6/PSMB7/PSMB10	11
BP	GO:0002218	activation of innate immune response	55/1667	319/18670	1.54183e-06	8.96209e-05	7.04815e-05	BTK/C1QBP/CASP8/CAV1/CD14/CREBBP/CYLD/ESR1/HCK/ICAM3/IFI16/IKBKB/IRF4/ITGAM/ITGB2/NONO/PDPK1/PLCG2/PRKDC/PSMA2/PSMA3/PSMA5/PSMA7/PSMB1/PSMB2/PSMB5/PSMB6/PSMB7/PSMB10/PSMC4/PSMD11/PSMD13/PSME1/TLR3/TLR5/TSPAN6/UBE2D3/UBE2N/CUL1/PSMD6/PQBP1/PSME3/FLOT1/TLR6/CLEC10A/RFTN1/FBXW11/LY96/ANKRD17/APPL1/CD209/ALPK1/COLEC12/ITCH/PYHIN1	55
BP	GO:0002479	antigen processing and presentation of exogenous peptide antigen via MHC class I, TAP-dependent	21/1667	75/18670	1.53132e-06	8.96209e-05	7.04815e-05	HLA-E/IKBKB/ITGAV/NCF4/PSMA2/PSMA3/PSMA5/PSMA7/PSMB1/PSMB2/PSMB5/PSMB6/PSMB7/PSMB10/PSMC4/PSMD11/PSMD13/PSME1/PSMD6/PSME3/NCF1	21
BP	GO:2000107	negative regulation of leukocyte apoptotic process	16/1667	47/18670	1.56886e-06	9.03152e-05	7.10275e-05	ARG2/AXL/CD27/CD74/CCR5/CCR7/GAS6/HCLS1/IL7R/ITPKB/CCL5/CCL19/CCL21/CXCL12/AURKB/NOC2L	16
BP	GO:0070125	mitochondrial translational elongation	23/1667	88/18670	1.84862e-06	0.000105406	8.28959e-05	MRPL12/DAP3/MRPL19/MRPS18B/MRPL42/MRPL15/MRPL22/MRPS18C/MRPL4/MRPL35/MRPS17/MRPS33/MRPL39/MRPL16/MRPL20/MRPS18A/MRPS10/MRPS35/MRPL17/MRPS15/MRPL9/MRPL44/GFM1	23
BP	GO:1902099	regulation of metaphase/anaphase transition of cell cycle	17/1667	53/18670	1.91854e-06	0.000108361	8.52198e-05	ATM/BUB1/BUB1B/CDC6/CDC20/CENPE/CENPF/PLK1/RB1/TTK/AURKB/TRIP13/ESPL1/NDC80/FBXO5/RIOK2/PCID2	17
BP	GO:0022407	regulation of cell-cell adhesion	65/1667	403/18670	2.00025e-06	0.000111921	8.8019e-05	JAG1/AIF1/ARG2/RHOA/BMP6/CAV1/CD1D/CD3E/CD4/CD5/CD6/CD27/CD28/CD40LG/CD44/CD74/CCR7/CYLD/DPP4/EGR3/ETS1/FCGR2B/NCKAP1L/HLA-DMB/HLA-DPB1/HLA-E/IGF1/IL7R/ITGB2/ITPKB/CD46/MYB/PDPK1/PRKG1/MAP2K5/PTPN2/CCL5/CCL19/CCL21/CXCL12/TGFBR2/VCAM1/ZAP70/ZBTB16/NR4A3/AP3B1/CD83/SH2B3/PTPRU/RASGRP1/FLOT1/LILRB2/BTN2A2/GPNMB/SPINT2/CORO1A/VSIG4/GTPBP4/PLA2G2D/CD209/SASH3/LAX1/EPB41L5/NLRP3/CCR2	65
BP	GO:0002407	dendritic cell chemotaxis	11/1667	24/18670	2.32064e-06	0.000128645	0.000101172	C1QBP/CCR1/CCR5/CCR7/GAS6/PIK3CG/CCL5/CCL19/CCL21/CXCR4/CCR2	11
BP	GO:0060218	hematopoietic stem cell differentiation	22/1667	83/18670	2.38798e-06	0.000129971	0.000102215	HSPA9/MEOX1/MYB/NFE2L2/PSMA2/PSMA3/PSMA5/PSMA7/PSMB1/PSMB2/PSMB5/PSMB6/PSMB7/PSMB10/PSMC4/PSMD11/PSMD13/PSME1/SFRP1/PSMD6/PSME3/ITCH	22
BP	GO:2000106	regulation of leukocyte apoptotic process	22/1667	83/18670	2.38798e-06	0.000129971	0.000102215	ARG2/AXL/BTK/CD3G/CD27/CD74/CDKN2A/CCR5/CCR7/GAS6/HCLS1/IL7R/ITPKB/MEF2C/P2RX7/CCL5/CCL19/CCL21/CXCL12/NR4A3/AURKB/NOC2L	22
BP	GO:0006401	RNA catabolic process	64/1667	397/18670	2.43454e-06	0.000131312	0.000103269	ATM/ZFP36L1/CIRBP/DAZL/DNA2/ETF1/FEN1/NCBP1/CNOT3/POLR2D/POLR2G/PSMA2/PSMA3/PSMA5/PSMA7/PSMB1/PSMB2/PSMB5/PSMB6/PSMB7/PSMB10/PSMC4/PSMD11/PSMD13/PSME1/RNASE6/RPL3/RPL9/RPL19/RPL34/RPS29/SSB/VIM/VIP/YWHAB/YWHAZ/PRPF18/RPL14/CNOT8/PSMD6/RBM8A/PSME3/RNASEH2A/PAIP1/IGF2BP3/DIS3/NCBP2/TNRC6B/SMG6/EXOSC2/LSM4/DCPS/SIDT2/MRTO4/EXOSC4/RBM38/PCID2/EXOSC5/LSM2/UPF3B/FTO/FASTKD3/FASTKD1/EDC3	64
BP	GO:0000075	cell cycle checkpoint	41/1667	216/18670	2.84915e-06	0.000151457	0.000119112	ATM/BRCA1/BUB1/BUB1B/CDC6/CDC20/CDC25C/CDK2/CENPF/CHEK1/FOXN3/DNA2/CNOT3/PLK1/PRKDC/PROX1/RAD1/RAD9A/RB1/AURKA/TOP2A/TTK/XPC/CDC14B/NAE1/AURKB/TRIP13/CNOT8/NDC80/ZWINT/CHEK2/INTS7/DONSON/GTSE1/ZWILCH/PCID2/RINT1/BRCC3/FBXO31/WDR76/BRIP1	41
BP	GO:1902036	regulation of hematopoietic stem cell differentiation	20/1667	72/18670	3.09543e-06	0.000162564	0.000127847	HSPA9/MYB/NFE2L2/PSMA2/PSMA3/PSMA5/PSMA7/PSMB1/PSMB2/PSMB5/PSMB6/PSMB7/PSMB10/PSMC4/PSMD11/PSMD13/PSME1/PSMD6/PSME3/ITCH	20
BP	GO:0090175	regulation of establishment of planar polarity	26/1667	110/18670	3.17216e-06	0.000165146	0.000129877	AP2A2/RHOA/ROR1/PSMA2/PSMA3/PSMA5/PSMA7/PSMB1/PSMB2/PSMB5/PSMB6/PSMB7/PSMB10/PSMC4/PSMD11/PSMD13/PSME1/PTK7/SFRP1/FZD4/PSMD6/PSME3/SEC24B/DKK1/DACT1/PLEKHA4	26
BP	GO:0032956	regulation of actin cytoskeleton organization	57/1667	343/18670	3.30038e-06	0.000170339	0.000133962	ADD1/RHOA/RHOB/ARHGDIB/RHOH/CAPZA2/CCR7/CSF1R/ECT2/LPAR1/EPS8/PTK2B/FES/GSN/HCK/HCLS1/NCKAP1L/ILK/STMN1/SMAD4/MEF2C/MYOC/PAM/PDGFRA/PLEK/PROX1/TWF1/RAC3/TRIM27/CCL11/CCL21/CXCL12/SFRP1/SPTAN1/TEK/TGFB3/TPM1/VIL1/WAS/SLIT2/GMFG/FCHSD2/RHOBTB1/SORBS3/DLC1/IQGAP2/CORO1A/FAM107A/TWF2/ARHGEF15/LMOD1/F11R/EVL/ACTR3B/ARPC5L/JAM3/DIXDC1	57
BP	GO:0045059	positive thymic T cell selection	8/1667	13/18670	3.39542e-06	0.000172274	0.000135484	CD3D/CD3E/CD3G/CD74/DOCK2/ITPKB/PTPN2/ZAP70	8
BP	GO:0007204	positive regulation of cytosolic calcium ion concentration	54/1667	319/18670	3.38039e-06	0.000172274	0.000135484	AGTR1/ANK2/ATP1A2/ATP2B4/BCL2/CXCR5/C5AR1/CACNA1C/CACNB2/CASQ2/CAV1/CD4/MS4A1/CD52/CLIC2/CCR1/CCR4/CCR5/CCR7/CMKLR1/CX3CR1/LPAR1/EDNRA/ESR1/PTK2B/FGF2/GPR18/HTR2A/ITGAV/ITPR1/MYO5A/P2RX7/PDGFRA/PDPK1/PIK3CG/PLCG2/PLN/PTGDR/PTGER3/PTGFR/RYR2/RYR3/CCL19/CCL21/CXCR4/AKAP6/ATG5/RAMP3/CYSLTR1/NMU/CORO1A/FIS1/JPH2/CCR2	54
BP	GO:0097305	response to alcohol	43/1667	233/18670	3.5328e-06	0.000177738	0.000139781	ABCA1/ADCY6/ADH6/RHOA/BRCA1/KLF9/CASP8/CAT/CD14/CD27/CDK4/CDO1/CCR5/CCR7/CLDN3/EIF4EBP1/EPS8/PTK2B/FDX1/G6PD/GSN/HMGCS1/TNC/KCNMB1/NFE2L1/PRKAA2/PTGDR/PTGFR/RAD51/RGS2/CCL19/CCL21/SFRP1/SPI1/TGFBR2/TGFBR3/VCAM1/GGH/AIFM1/SLIT2/RGS19/KLF2/MAP4K1	43
BP	GO:1903046	meiotic cell cycle process	37/1667	188/18670	3.5716e-06	0.000178193	0.000140138	ATM/BUB1/BUB1B/CCNE1/CDC20/CDC25A/CDC25C/CKS2/DAZL/PLK1/PSMD13/RAD1/RAD51/RAD51C/AURKA/TOP2A/TTK/TUBG1/UBE2B/RAD54L/PTTG1/TRIP13/ESPL1/NCAPD2/SMC4/RAD50/NCAPD3/NCAPH/RAD54B/FBXO5/PSMC3IP/SLC2A8/C11orf80/RMI1/KIF18A/BRIP1/ASPM	37
BP	GO:0038093	Fc receptor signaling pathway	44/1667	241/18670	3.6659e-06	0.000181386	0.00014265	BTK/CD3G/CD247/FCGR2B/FGR/HCK/NCKAP1L/HSP90AB1/IKBKB/ITK/KIT/LCP2/NFATC1/NFATC3/PDPK1/PLCG2/PPP3CB/MAPK10/PSMA2/PSMA3/PSMA5/PSMA7/PSMB1/PSMB2/PSMB5/PSMB6/PSMB7/PSMB10/PSMC4/PSMD11/PSMD13/PSME1/SHC1/WAS/WIPF1/LAT2/NR4A3/CUL1/PSMD6/PSME3/FBXW11/APPL1/CYFIP2/ELMO2	44
BP	GO:0042590	antigen processing and presentation of exogenous peptide antigen via MHC class I	21/1667	79/18670	3.82828e-06	0.000181904	0.000143057	HLA-E/IKBKB/ITGAV/NCF4/PSMA2/PSMA3/PSMA5/PSMA7/PSMB1/PSMB2/PSMB5/PSMB6/PSMB7/PSMB10/PSMC4/PSMD11/PSMD13/PSME1/PSMD6/PSME3/NCF1	21
BP	GO:0008334	histone mRNA metabolic process	11/1667	25/18670	3.80957e-06	0.000181904	0.000143057	ATM/NCBP1/SNRPB/SNRPD3/SNRPF/SNRPG/SSB/SLBP/NCBP2/ZNF473/EXOSC4	11
BP	GO:0051495	positive regulation of cytoskeleton organization	42/1667	226/18670	3.80228e-06	0.000181904	0.000143057	RHOA/CCR7/LPAR1/PTK2B/FES/GSN/HCK/HCLS1/NCKAP1L/MYOC/P2RX7/PLEK/PROX1/RAC3/TRIM27/CCL11/CCL21/SFRP1/TEK/TGFB3/TPM1/VIL1/WAS/GMFG/FCHSD2/RHOBTB1/SORBS3/SPAG5/PLK4/IQGAP2/CORO1A/ARHGEF15/MAPRE1/LMOD1/GPSM2/NIN/EVL/PLXNA3/ACTR3B/ARPC5L/PSRC1/NAV3	42
BP	GO:0051321	meiotic cell cycle	45/1667	249/18670	3.78143e-06	0.000181904	0.000143057	ATM/BUB1/BUB1B/CCNE1/CDC20/CDC25A/CDC25C/CDK2/CKS2/DAZL/NEK2/NPR2/PLK1/PSMD13/RAD1/RAD51/RAD51C/AURKA/TOP2A/TTK/TUBG1/UBE2B/RAD54L/EXO1/PTTG1/TRIP13/ESPL1/NCAPD2/SMC4/RAD50/RBM7/TUBGCP3/NCAPD3/NCAPH/RAD54B/FBXO5/TUBGCP4/PSMC3IP/SLC2A8/YTHDC2/C11orf80/RMI1/KIF18A/BRIP1/ASPM	45
BP	GO:0034612	response to tumor necrosis factor	53/1667	312/18670	3.73529e-06	0.000181904	0.000143057	ASAH1/BRCA1/ZFP36L1/CASP1/CASP8/CD14/CD27/TNFSF8/CD40LG/ABCC2/CYLD/FABP4/PTK2B/GAS6/GBP2/GSS/IKBKB/ILK/AFF3/MAP3K5/NFE2L2/PSMA2/PSMA3/PSMA5/PSMA7/PSMB1/PSMB2/PSMB5/PSMB6/PSMB7/PSMB10/PSMC4/PSMD11/PSMD13/PSME1/PTPN2/CCL5/CCL11/CCL19/CCL21/SFRP1/TNFRSF1A/VCAM1/TNFRSF25/MAP3K14/SPATA2/PSMD6/PSME3/TRAIP/KLF2/CARD8/TNFRSF13B/YTHDC2	53
BP	GO:0019886	antigen processing and presentation of exogenous peptide antigen via MHC class II	24/1667	98/18670	3.87632e-06	0.000182737	0.000143711	AP2A2/CAPZA2/CD74/CENPE/AP1S1/FCGR2B/HLA-DMA/HLA-DMB/HLA-DOA/HLA-DOB/HLA-DPB1/KIF2A/KIF11/DYNLL1/AP1S2/KIF23/SEC24C/SEC24B/SEC24A/KIF2C/KIF4A/RACGAP1/KIF15/KIF18A	24
BP	GO:0033209	tumor necrosis factor-mediated signaling pathway	34/1667	167/18670	4.02721e-06	0.000188366	0.000148139	CASP1/CASP8/CD27/TNFSF8/CD40LG/CYLD/PTK2B/GAS6/IKBKB/ILK/PSMA2/PSMA3/PSMA5/PSMA7/PSMB1/PSMB2/PSMB5/PSMB6/PSMB7/PSMB10/PSMC4/PSMD11/PSMD13/PSME1/PTPN2/TNFRSF1A/TNFRSF25/MAP3K14/SPATA2/PSMD6/PSME3/TRAIP/CARD8/TNFRSF13B	34
BP	GO:0031589	cell-substrate adhesion	58/1667	354/18670	4.27524e-06	0.000198418	0.000156044	JAG1/ANGPT2/RHOA/AXL/BCL2/C1QBP/CD3E/CD34/CD44/CDKN2A/CCR7/ECM2/PTK2B/FOXF1/GAS6/ILK/ITGA1/ITGAL/ITGAV/ITGB2/ITGB7/LAMC1/MYOC/NEDD9/DDR2/PDPK1/PECAM1/PTPRO/RAC2/RAC3/CCL21/SFRP1/SIGLEC1/TEK/UTRN/VCAM1/VCL/VWF/ZYX/MADCAM1/FZD4/ITGA10/ITGA8/CASK/KIF14/SORBS3/CD96/DLC1/SORBS1/CORO1A/FAM107A/NID2/MMRN1/ABI3BP/PARVA/EPB41L5/MMRN2/JAM3	58
BP	GO:0120032	regulation of plasma membrane bounded cell projection assembly	35/1667	175/18670	4.45342e-06	0.000203532	0.000160066	CAV1/CCR7/CYLD/EPS8/GPM6A/KIT/MAP4/P2RX7/PALM/TWF1/RAC2/RALA/CCL19/CCL21/TGFB3/WAS/DYNLL1/SLIT2/ATG5/TWF2/NLGN1/FAM98A/PPP1R16B/DNM3/AUTS2/PLEK2/EVL/BIN3/RAB17/ATG3/EPS8L2/NDEL1/ESPN/TAPT1/AGRN	35
BP	GO:0046777	protein autophosphorylation	43/1667	235/18670	4.4372e-06	0.000203532	0.000160066	ATM/BLK/BMX/BTK/CAMK4/CAV1/CLK2/CSF1R/PTK2B/FES/FGR/FLT3/GFRA2/GRK5/MKNK2/HCK/ITK/KIT/MAP3K9/MAP3K11/NEK2/DDR2/PDGFRA/PDPK1/PPP2R5B/SLA/AURKA/TEK/TTK/ZAP70/AURKB/RASSF2/MELK/MVP/TOM1L1/RAD50/TRIM28/GPNMB/STK25/MAP4K1/CHEK2/RIOK2/PDGFD	43
BP	GO:0090307	mitotic spindle assembly	17/1667	56/18670	4.49206e-06	0.000203742	0.000160231	BIRC5/RHOA/CDC20/KIF2A/KIF11/KIFC1/NEK2/PLK1/AURKB/KIF23/PIBF1/CHEK2/TPX2/KIF4A/CHMP2B/RACGAP1/CHMP5	17
BP	GO:0090022	regulation of neutrophil chemotaxis	12/1667	30/18670	4.63477e-06	0.000208634	0.000164079	C1QBP/C5AR1/CD74/CCR7/NCKAP1L/RAC2/CCL19/CCL21/THBS4/DYSF/SLIT2/JAM3	12
BP	GO:0006521	regulation of cellular amino acid metabolic process	18/1667	62/18670	4.81015e-06	0.000214913	0.000169017	ATP2B4/ODC1/PSMA2/PSMA3/PSMA5/PSMA7/PSMB1/PSMB2/PSMB5/PSMB6/PSMB7/PSMB10/PSMC4/PSMD11/PSMD13/PSME1/PSMD6/PSME3	18
BP	GO:0090263	positive regulation of canonical Wnt signaling pathway	31/1667	147/18670	4.95931e-06	0.000218319	0.000171695	CAV1/RBPJ/ILK/PSMA2/PSMA3/PSMA5/PSMA7/PSMB1/PSMB2/PSMB5/PSMB6/PSMB7/PSMB10/PSMC4/PSMD11/PSMD13/PSME1/PTK7/SFRP1/UBE2B/RECK/RUVBL1/USP8/FAM53B/PSMD6/PSME3/DAAM2/DACT1/VPS35/PLEKHA4/ASPM	31
BP	GO:0033047	regulation of mitotic sister chromatid segregation	19/1667	68/18670	4.93982e-06	0.000218319	0.000171695	ATM/BUB1/BUB1B/CDC6/CDC20/CENPE/CENPF/PLK1/RB1/TTK/AURKB/PTTG1/TRIP13/ESPL1/NDC80/TACC3/FBXO5/RIOK2/PCID2	19
BP	GO:0006402	mRNA catabolic process	59/1667	364/18670	5.00746e-06	0.00021883	0.000172097	ATM/ZFP36L1/CIRBP/DAZL/ETF1/NCBP1/CNOT3/POLR2D/POLR2G/PSMA2/PSMA3/PSMA5/PSMA7/PSMB1/PSMB2/PSMB5/PSMB6/PSMB7/PSMB10/PSMC4/PSMD11/PSMD13/PSME1/RPL3/RPL9/RPL19/RPL34/RPS29/SSB/VIM/VIP/YWHAB/YWHAZ/PRPF18/RPL14/CNOT8/PSMD6/RBM8A/PSME3/PAIP1/IGF2BP3/DIS3/NCBP2/TNRC6B/SMG6/EXOSC2/LSM4/DCPS/MRTO4/EXOSC4/RBM38/PCID2/EXOSC5/LSM2/UPF3B/FTO/FASTKD3/FASTKD1/EDC3	59
BP	GO:0009060	aerobic respiration	22/1667	87/18670	5.53991e-06	0.000238615	0.000187656	ACO1/ADSL/CAT/COX6B1/COX7C/DLAT/DLD/FH/IDE/IDH3A/MDH1/MDH2/NDUFA4/SDHD/UQCRB/UQCRC2/SUCLG2/SUCLG1/SUCLA2/COX5A/NNT/CYCS	22
BP	GO:0042098	T cell proliferation	36/1667	184/18670	5.53344e-06	0.000238615	0.000187656	AIF1/ARG2/CD1D/CD3E/CD4/CD6/CD28/TNFSF8/CD40LG/DOCK2/NCKAP1L/HLA-DMB/HLA-DPB1/HLA-E/IGF1/CD46/P2RX7/PIK3CG/PPP3CB/PSMB10/RAC2/CCL5/CCL19/TGFBR2/VCAM1/ZAP70/LILRB2/BTN2A2/GPNMB/CORO1A/VSIG4/NCSTN/PLA2G2D/CD209/SASH3/CCR2	36
BP	GO:0033238	regulation of cellular amine metabolic process	21/1667	81/18670	5.88868e-06	0.000248278	0.000195256	ATP2B4/ITGAM/ITGB2/ODC1/PSMA2/PSMA3/PSMA5/PSMA7/PSMB1/PSMB2/PSMB5/PSMB6/PSMB7/PSMB10/PSMC4/PSMD11/PSMD13/PSME1/PSMD6/PSME3/VPS35	21
BP	GO:0051310	metaphase plate congression	17/1667	57/18670	5.87238e-06	0.000248278	0.000195256	CENPE/CENPF/GEM/KIFC1/KIF14/NDC80/PIBF1/SPAG5/KIF2C/CHMP2B/CHMP5/CDCA8/CENPQ/SEH1L/KIF18A/PSRC1/CHMP7	17
BP	GO:0060491	regulation of cell projection assembly	35/1667	177/18670	5.80784e-06	0.000248278	0.000195256	CAV1/CCR7/CYLD/EPS8/GPM6A/KIT/MAP4/P2RX7/PALM/TWF1/RAC2/RALA/CCL19/CCL21/TGFB3/WAS/DYNLL1/SLIT2/ATG5/TWF2/NLGN1/FAM98A/PPP1R16B/DNM3/AUTS2/PLEK2/EVL/BIN3/RAB17/ATG3/EPS8L2/NDEL1/ESPN/TAPT1/AGRN	35
BP	GO:0031346	positive regulation of cell projection organization	61/1667	383/18670	6.17192e-06	0.000256606	0.000201806	APBB1/RHOA/ARSB/ATF1/CCR7/CRABP2/LPAR1/EPS8/PTK2B/FES/GOLGA4/GPM6A/ILK/KIT/NFE2L2/NME1/P2RX7/PALM/SERPINF1/PPP2R5B/MAPK6/PSEN1/PTK7/TWF1/RAC2/RALA/RGS2/CCL19/CCL21/CXCL12/SHOX2/TGFB3/VIL1/CXCR4/FZD4/SCARF1/DYNLL1/CFLAR/SLIT2/PLAA/ZEB2/STK25/TWF2/NLGN1/RAB21/ADNP/FAM98A/DNM3/AUTS2/PLEK2/NIN/PLXNA3/PARP6/EPS8L2/FBXO31/NDEL1/ESPN/ANKRD27/NAV3/TAPT1/AGRN	61
BP	GO:0051303	establishment of chromosome localization	20/1667	75/18670	6.13996e-06	0.000256606	0.000201806	ATM/CENPE/CENPF/GEM/KIFC1/UBE2B/KIF14/NDC80/PIBF1/SPAG5/KIF2C/CHMP2B/CHMP5/CDCA8/CENPQ/NDEL1/SEH1L/KIF18A/PSRC1/CHMP7	20
BP	GO:0002495	antigen processing and presentation of peptide antigen via MHC class II	24/1667	101/18670	6.79453e-06	0.000280544	0.000220631	AP2A2/CAPZA2/CD74/CENPE/AP1S1/FCGR2B/HLA-DMA/HLA-DMB/HLA-DOA/HLA-DOB/HLA-DPB1/KIF2A/KIF11/DYNLL1/AP1S2/KIF23/SEC24C/SEC24B/SEC24A/KIF2C/KIF4A/RACGAP1/KIF15/KIF18A	24
BP	GO:0070507	regulation of microtubule cytoskeleton organization	36/1667	186/18670	7.14026e-06	0.000290808	0.000228703	RHOA/BRCA1/CCNF/CDH5/CHEK1/CYLD/FES/KIF11/STMN1/NEK2/PLK1/PRKAA2/STIL/AURKA/RAE1/HDAC6/PDCD6IP/PARP3/TACC3/SPAG5/PLK4/MAPRE2/FAM107A/MAPRE1/TPX2/CHMP2B/CKAP2/GPSM2/NIN/CHMP5/FSD1/CEP76/KIF18A/PSRC1/DIXDC1/NAV3	36
BP	GO:1902622	regulation of neutrophil migration	13/1667	36/18670	7.10858e-06	0.000290808	0.000228703	C1QBP/C5AR1/CD74/CCR7/NCKAP1L/IL1R1/RAC2/CCL19/CCL21/THBS4/DYSF/SLIT2/JAM3	13
BP	GO:0060071	Wnt signaling pathway, planar cell polarity pathway	25/1667	108/18670	7.24271e-06	0.000292987	0.000230417	AP2A2/RHOA/ROR1/PSMA2/PSMA3/PSMA5/PSMA7/PSMB1/PSMB2/PSMB5/PSMB6/PSMB7/PSMB10/PSMC4/PSMD11/PSMD13/PSME1/PTK7/SFRP1/FZD4/PSMD6/PSME3/DKK1/DACT1/PLEKHA4	25
BP	GO:0042102	positive regulation of T cell proliferation	23/1667	95/18670	7.52672e-06	0.000302433	0.000237845	AIF1/CD1D/CD3E/CD4/CD6/CD28/CD40LG/NCKAP1L/HLA-DMB/HLA-DPB1/HLA-E/IGF1/CD46/CCL5/CCL19/TGFBR2/VCAM1/ZAP70/LILRB2/CORO1A/CD209/SASH3/CCR2	23
BP	GO:0050867	positive regulation of cell activation	62/1667	394/18670	7.69159e-06	0.000302958	0.000238258	AIF1/RHOA/AXL/BCL2/BTK/CAV1/CD1D/CD2/CD3E/CD4/CD5/CD6/CD27/CD28/CD40LG/CD74/CCR7/CYLD/DPP4/EGR3/FGR/GAS6/NCKAP1L/HLA-DMB/HLA-DPB1/HLA-E/IGF1/IL7R/INPP5D/ITGAM/ITGB2/ITPKB/CD46/MEF2C/MYB/PDPK1/PLEK/CCL5/CCL19/CCL21/SELP/STX4/TGFBR2/TYROBP/VCAM1/ZAP70/ZBTB16/NR4A3/AP3B1/CD83/RASGRP1/LILRB2/TLR6/BTN2A2/CORO1A/CD209/SASH3/PCID2/ATAD5/IL33/NLRP3/CCR2	62
BP	GO:0035567	non-canonical Wnt signaling pathway	31/1667	150/18670	7.66821e-06	0.000302958	0.000238258	AP2A2/RHOA/FRZB/MYOC/NFATC1/ROR1/PPP3CB/PSMA2/PSMA3/PSMA5/PSMA7/PSMB1/PSMB2/PSMB5/PSMB6/PSMB7/PSMB10/PSMC4/PSMD11/PSMD13/PSME1/PTK7/SFRP1/FZD4/PSMD6/PSME3/DKK1/TNRC6B/DAAM2/DACT1/PLEKHA4	31
BP	GO:0050000	chromosome localization	20/1667	76/18670	7.64012e-06	0.000302958	0.000238258	ATM/CENPE/CENPF/GEM/KIFC1/UBE2B/KIF14/NDC80/PIBF1/SPAG5/KIF2C/CHMP2B/CHMP5/CDCA8/CENPQ/NDEL1/SEH1L/KIF18A/PSRC1/CHMP7	20
BP	GO:0033077	T cell differentiation in thymus	19/1667	70/18670	7.86831e-06	0.000307893	0.000242139	BCL2/ZFP36L1/CAMK4/CD3D/CD3E/CD3G/CD28/CD74/CCR7/DOCK2/EGR3/IL7R/ITPKB/PRKDC/PTPN2/ZAP70/ATG5/MAFB/RASGRP1	19
BP	GO:0002504	antigen processing and presentation of peptide or polysaccharide antigen via MHC class II	24/1667	102/18670	8.14201e-06	0.000316534	0.000248935	AP2A2/CAPZA2/CD74/CENPE/AP1S1/FCGR2B/HLA-DMA/HLA-DMB/HLA-DOA/HLA-DOB/HLA-DPB1/KIF2A/KIF11/DYNLL1/AP1S2/KIF23/SEC24C/SEC24B/SEC24A/KIF2C/KIF4A/RACGAP1/KIF15/KIF18A	24
BP	GO:0070126	mitochondrial translational termination	22/1667	89/18670	8.24336e-06	0.000318407	0.000250408	MRPL12/DAP3/MRPL19/MRPS18B/MRPL42/MRPL15/MRPL22/MRPS18C/MRPL4/MRPL35/MRPS17/MRPS33/MRPL39/MRPL16/MRPL20/MRPS18A/MRPS10/MRPS35/MRPL17/MRPS15/MRPL9/MRPL44	22
BP	GO:1901796	regulation of signal transduction by p53 class mediator	35/1667	180/18670	8.56132e-06	0.000326475	0.000256753	ATM/BARD1/BCL2/BRCA1/CD44/CD74/CDK2/CHD3/CHEK1/CSNK2A1/DNA2/HDAC1/PRKAA2/RAD1/RAD9A/RBBP7/RFC3/RFC4/RPA3/SSRP1/AURKA/TAF2/TAF4/EXO1/AURKB/RAD50/CHEK2/TPX2/NOC2L/PHF20/PAK1IP1/ATAD5/RMI1/BRIP1/PYHIN1	35
BP	GO:1905330	regulation of morphogenesis of an epithelium	35/1667	180/18670	8.56132e-06	0.000326475	0.000256753	AP2A2/AR/RHOA/ESR1/FGF7/HOXD13/LHX1/CITED1/ROR1/PSMA2/PSMA3/PSMA5/PSMA7/PSMB1/PSMB2/PSMB5/PSMB6/PSMB7/PSMB10/PSMC4/PSMD11/PSMD13/PSME1/PTK7/SFRP1/WNT2B/FZD4/PSMD6/PSME3/SEC24B/PHB2/DKK1/DACT1/PLEKHA4/FKBPL	35
BP	GO:0042119	neutrophil activation	74/1667	498/18670	8.76584e-06	0.000332159	0.000261223	AP2A2/AGL/RHOA/ARSB/ASAH1/ATP6V0C/C5AR1/CAT/CD14/CD44/CD53/CR1/CTSG/DDOST/CFD/DOCK2/DSP/EEF1A1/STOM/FCGR2B/FGR/GDI2/GSN/NCKAP1L/HSP90AB1/ILF2/ITGAL/ITGAM/ITGAV/ITGB2/LAIR1/LRMP/PAFAH1B2/PECAM1/SERPINB6/PRSS2/PSEN1/PSMA2/PSMA5/PSMB1/PSMB7/PSMD11/PSMD13/PTPRB/CCL5/SELL/SPTAN1/TYROBP/VCL/DEGS1/DYNLL1/IL18RAP/GGH/SCAMP1/GMFG/PSMD6/MVP/LILRB2/ATP8A1/PPIE/IQGAP2/GLIPR1/CD93/ATP11A/NCSTN/METTL7A/BIN2/YP…	74
BP	GO:0045582	positive regulation of T cell differentiation	21/1667	83/18670	8.90576e-06	0.000335338	0.000263724	RHOA/CD27/CD74/CYLD/EGR3/NCKAP1L/IL7R/ITPKB/CD46/MYB/CCL19/TGFBR2/ZAP70/ZBTB16/AP3B1/CD83/RASGRP1/LILRB2/BTN2A2/SASH3/NLRP3	21
BP	GO:0022616	DNA strand elongation	11/1667	27/18670	9.4187e-06	0.000352436	0.00027717	DNA2/FEN1/MCM4/MCM7/RFC3/RFC4/GINS1/RAD50/RNASEH2A/POT1/GINS4	11
BP	GO:0002696	positive regulation of leukocyte activation	60/1667	380/18670	9.64203e-06	0.000358552	0.00028198	AIF1/RHOA/AXL/BCL2/BTK/CAV1/CD1D/CD2/CD3E/CD4/CD5/CD6/CD27/CD28/CD40LG/CD74/CCR7/CYLD/DPP4/EGR3/FGR/GAS6/NCKAP1L/HLA-DMB/HLA-DPB1/HLA-E/IGF1/IL7R/INPP5D/ITGAM/ITGB2/ITPKB/CD46/MEF2C/MYB/PDPK1/CCL5/CCL19/CCL21/STX4/TGFBR2/TYROBP/VCAM1/ZAP70/ZBTB16/NR4A3/AP3B1/CD83/RASGRP1/LILRB2/TLR6/BTN2A2/CORO1A/CD209/SASH3/PCID2/ATAD5/IL33/NLRP3/CCR2	60
BP	GO:0003012	muscle system process	70/1667	465/18670	9.77616e-06	0.000361295	0.000284137	ADRB2/AIF1/ANK2/ARG2/RHOA/ATP1A2/ATP2B4/CACNA1C/CACNB2/CASQ2/CAV1/CLIC2/CNN1/DES/DSP/EDNRA/ENO1/G6PD/GSN/HTR2A/IGF1/IGFBP5/ITGA1/KCNA5/KCND3/KCNJ8/KCNMA1/KIT/SMAD4/MEF2C/MYH11/MYL5/MYLK/MYOC/PDE4B/PIK3CG/PKP2/FXYD1/PLN/PRKG1/PTGER3/TWF1/RGS2/RYR2/SGCA/SGCD/SNTB1/TACR2/TNFRSF1A/TNNI3/TPM1/UTRN/VCL/VIM/CXCR4/NR4A3/SSPN/DYSF/CFLAR/AKAP6/GTF2IRD1/NUP155/DOCK4/SORBS3/NMUR1/SORBS1/NMU/LMOD1/HSPB6/MYL6B	70
BP	GO:0002758	innate immune response-activating signal transduction	50/1667	298/18670	9.88258e-06	0.000362988	0.000285468	BTK/C1QBP/CASP8/CAV1/CD14/CREBBP/CYLD/ESR1/HCK/ICAM3/IKBKB/IRF4/ITGAM/ITGB2/PDPK1/PLCG2/PSMA2/PSMA3/PSMA5/PSMA7/PSMB1/PSMB2/PSMB5/PSMB6/PSMB7/PSMB10/PSMC4/PSMD11/PSMD13/PSME1/TLR3/TLR5/TSPAN6/UBE2D3/UBE2N/CUL1/PSMD6/PSME3/FLOT1/TLR6/CLEC10A/RFTN1/FBXW11/LY96/ANKRD17/APPL1/CD209/ALPK1/COLEC12/ITCH	50
BP	GO:1902905	positive regulation of supramolecular fiber organization	38/1667	204/18670	1.02168e-05	0.000372977	0.000293325	RHOA/CLU/CCR7/LPAR1/PTK2B/FES/GSN/HCK/NCKAP1L/MYOC/PLEK/PROX1/PSEN1/RAC3/RB1/TRIM27/CCL11/CCL21/SFRP1/TGFB3/TPM1/VIL1/WAS/GMFG/FCHSD2/RHOBTB1/SORBS3/IQGAP2/CORO1A/ARHGEF15/MAPRE1/LMOD1/NIN/EVL/ACTR3B/ARPC5L/PSRC1/NAV3	38
BP	GO:0030183	B cell differentiation	28/1667	131/18670	1.07204e-05	0.000386646	0.000304074	ATM/BCL2/ZFP36L1/BTK/MS4A1/CD27/CD40LG/CD79A/CD79B/CYLD/PTK2B/FCGR2B/FLT3/NCKAP1L/HMGB3/RBPJ/INPP5D/KIT/PLCG2/PRKDC/PTPN2/SFRP1/TPD52/VCAM1/ITM2A/PLCL2/DOCK10/PCID2	28
BP	GO:0045060	negative thymic T cell selection	7/1667	11/18670	1.06807e-05	0.000386646	0.000304074	CD3E/CD28/CD74/CCR7/DOCK2/ZAP70/ATG5	7
BP	GO:0072331	signal transduction by p53 class mediator	46/1667	267/18670	1.09785e-05	0.00039124	0.000307687	ATM/BARD1/BCL2/BRCA1/CD44/CD74/CDC25C/CDK2/CHD3/CHEK1/CSNK2A1/DNA2/E2F2/FOXM1/HDAC1/HINT1/IFI16/CNOT3/PRKAA2/RAD1/RAD9A/RBBP7/RFC3/RFC4/RPA3/SSRP1/AURKA/TAF2/TAF4/USP10/EXO1/AURKB/CNOT8/RAD50/CHEK2/TPX2/NOC2L/NUPR1/PHF20/GTSE1/PAK1IP1/TMEM109/ATAD5/RMI1/BRIP1/PYHIN1	46
BP	GO:0071356	cellular response to tumor necrosis factor	49/1667	291/18670	1.09411e-05	0.00039124	0.000307687	ASAH1/BRCA1/ZFP36L1/CASP1/CASP8/CD27/TNFSF8/CD40LG/ABCC2/CYLD/FABP4/PTK2B/GAS6/GBP2/IKBKB/ILK/MAP3K5/NFE2L2/PSMA2/PSMA3/PSMA5/PSMA7/PSMB1/PSMB2/PSMB5/PSMB6/PSMB7/PSMB10/PSMC4/PSMD11/PSMD13/PSME1/PTPN2/CCL5/CCL11/CCL19/CCL21/SFRP1/TNFRSF1A/VCAM1/TNFRSF25/MAP3K14/SPATA2/PSMD6/PSME3/TRAIP/KLF2/CARD8/TNFRSF13B	49
BP	GO:0006415	translational termination	24/1667	104/18670	1.15889e-05	0.00041055	0.000322873	ETF1/MRPL12/DAP3/MRPL19/MRPS18B/MRPL42/MRPL15/MRPL22/N6AMT1/MRPS18C/MRPL4/MRPL35/MRPS17/MRPS33/MRPL39/MRPL16/MRPL20/MRPS18A/MRPS10/MRPS35/MRPL17/MRPS15/MRPL9/MRPL44	24
BP	GO:0045580	regulation of T cell differentiation	29/1667	139/18670	1.23032e-05	0.000433288	0.000340755	RHOA/CAMK4/CD2/CD27/CD28/CD74/CR1/CYLD/EGR3/NCKAP1L/HLA-DOA/IL7R/IRF4/ITPKB/CD46/MYB/PTPN2/CCL19/TGFBR2/ZAP70/ZBTB16/AP3B1/CD83/RASGRP1/LILRB2/BTN2A2/SASH3/NLRP3/CCR2	29
BP	GO:0007015	actin filament organization	62/1667	400/18670	1.24771e-05	0.000434304	0.000341554	ADD1/AIF1/SHROOM2/RHOA/RHOB/RHOH/BCL2/CAPZA2/CCR7/LPAR1/EPS8/PTK2B/GSN/HCK/HCLS1/NCKAP1L/STMN1/LCP1/MYOC/NEDD9/PLEK/PROX1/TWF1/RAC2/RAC3/TRIM27/CCL11/CCL21/CXCL12/SFRP1/SPTAN1/TGFB3/TPM1/VIL1/WAS/WIPF1/ZYX/GAS7/PSTPIP1/SLIT2/GMFG/FCHSD2/RHOBTB1/ARHGAP25/SORBS3/DLC1/NEBL/SORBS1/IQGAP2/CORO1A/FAM107A/TWF2/ARHGEF15/LMOD1/PDLIM3/EVL/BIN3/ACTR3B/MICAL1/POF1B/ARPC5L/ESPN	62
BP	GO:0043487	regulation of RNA stability	35/1667	183/18670	1.24709e-05	0.000434304	0.000341554	ZFP36L1/CIRBP/DAZL/PSMA2/PSMA3/PSMA5/PSMA7/PSMB1/PSMB2/PSMB5/PSMB6/PSMB7/PSMB10/PSMC4/PSMD11/PSMD13/PSME1/VIM/VIP/YWHAB/YWHAZ/PSMD6/PSME3/PAIP1/IGF2BP3/DIS3/SMG6/EXOSC2/EXOSC4/RBM38/PCID2/EXOSC5/FTO/FASTKD3/FASTKD1	35
BP	GO:0015980	energy derivation by oxidation of organic compounds	48/1667	285/18670	1.33193e-05	0.000458292	0.00036042	ACADVL/ACO1/ADSL/AGL/CAT/COX6B1/COX7C/DLAT/DLD/ETFA/FH/GPD2/IDE/IDH3A/IGF1/MDH1/MDH2/MYC/NDUFA4/NDUFA8/NDUFA10/NDUFAB1/NDUFB3/NDUFB5/NDUFS1/NDUFS4/PPP1CC/PPP1R3D/PYGM/SDHD/UQCRB/UQCRC2/UQCRFS1/NR4A3/SUCLG2/SUCLG1/SUCLA2/COX5A/EPM2AIP1/SLC25A13/SORBS1/FASTKD2/NNT/NDUFAF1/CYCS/FASTKD5/FASTKD3/FASTKD1	48
BP	GO:1901532	regulation of hematopoietic progenitor cell differentiation	21/1667	85/18670	1.32548e-05	0.000458292	0.00036042	HSPA9/MYB/NFE2L2/PDCD2/PSMA2/PSMA3/PSMA5/PSMA7/PSMB1/PSMB2/PSMB5/PSMB6/PSMB7/PSMB10/PSMC4/PSMD11/PSMD13/PSME1/PSMD6/PSME3/ITCH	21
BP	GO:0061013	regulation of mRNA catabolic process	37/1667	199/18670	1.38725e-05	0.000474598	0.000373243	ZFP36L1/CIRBP/DAZL/POLR2G/PSMA2/PSMA3/PSMA5/PSMA7/PSMB1/PSMB2/PSMB5/PSMB6/PSMB7/PSMB10/PSMC4/PSMD11/PSMD13/PSME1/VIM/VIP/YWHAB/YWHAZ/CNOT8/PSMD6/PSME3/PAIP1/IGF2BP3/DIS3/TNRC6B/EXOSC2/EXOSC4/RBM38/PCID2/EXOSC5/FTO/FASTKD3/FASTKD1	37
BP	GO:0043488	regulation of mRNA stability	34/1667	177/18670	1.49911e-05	0.000509953	0.000401048	ZFP36L1/CIRBP/DAZL/PSMA2/PSMA3/PSMA5/PSMA7/PSMB1/PSMB2/PSMB5/PSMB6/PSMB7/PSMB10/PSMC4/PSMD11/PSMD13/PSME1/VIM/VIP/YWHAB/YWHAZ/PSMD6/PSME3/PAIP1/IGF2BP3/DIS3/EXOSC2/EXOSC4/RBM38/PCID2/EXOSC5/FTO/FASTKD3/FASTKD1	34
BP	GO:0043687	post-translational protein modification	57/1667	361/18670	1.59542e-05	0.00053965	0.000424403	APLP2/APOA2/CCNF/CHML/ERCC8/FBN1/GAS6/GPS1/TNC/IGFBP5/LAMC1/LTBP1/MATN3/MFGE8/PSMA2/PSMA3/PSMA5/PSMA7/PSMB1/PSMB2/PSMB5/PSMB6/PSMB7/PSMB10/PSMC4/PSMD11/PSMD13/PSME1/RAB2A/RBBP7/FBXW4/SKP2/TIMP1/ZBTB16/CUL5/SPARCL1/CUL1/NAE1/ATG12/ATG5/PSMD6/PDIA6/PSME3/CRTAP/PRSS23/FBXL7/FBXW11/WIPI2/DCUN1D1/FBXL12/TMEM132A/FEM1C/DSCC1/FBXO31/SPSB1/FBXO11/CHRDL1	57
BP	GO:0002223	stimulatory C-type lectin receptor signaling pathway	25/1667	113/18670	1.67618e-05	0.00056063	0.000440903	CREBBP/ICAM3/IKBKB/PDPK1/PLCG2/PSMA2/PSMA3/PSMA5/PSMA7/PSMB1/PSMB2/PSMB5/PSMB6/PSMB7/PSMB10/PSMC4/PSMD11/PSMD13/PSME1/CUL1/PSMD6/PSME3/CLEC10A/FBXW11/CD209	25
BP	GO:1901654	response to ketone	36/1667	193/18670	1.67556e-05	0.00056063	0.000440903	ADCY6/AQP1/AR/KLF9/CAV1/CDK4/CCR7/ABCC2/CPS1/EIF4EBP1/FDX1/NR3C1/HOXD13/TNC/NASP/NME1/SERPINF1/PLN/PRKAA2/PSPH/PTGDR/PTGFR/CCL19/CCL21/SFRP1/TGFB3/TGFBR3/CFLAR/USP8/AIFM1/SLIT2/KLF2/HOXB13/MAP4K1/DCPS/SMYD3	36
BP	GO:0033046	negative regulation of sister chromatid segregation	14/1667	44/18670	1.70624e-05	0.000564379	0.00044385	ATM/BUB1/BUB1B/CDC20/CENPF/PLK1/TTK/AURKB/PTTG1/TRIP13/ESPL1/NDC80/FBXO5/PCID2	14
BP	GO:0071622	regulation of granulocyte chemotaxis	14/1667	44/18670	1.70624e-05	0.000564379	0.00044385	C1QBP/C5AR1/CD74/CCR7/CMKLR1/NCKAP1L/RAC2/CCL5/CCL19/CCL21/THBS4/DYSF/SLIT2/JAM3	14
BP	GO:0060326	cell chemotaxis	50/1667	304/18670	1.72261e-05	0.000566662	0.000445646	AGTR1/AIF1/CXCR5/C1QBP/C5AR1/CD74/LYST/CCR1/CCR4/CCR5/CCR7/CMKLR1/CX3CR1/LPAR1/EGR3/PTK2B/FGF2/GAS6/GPR18/NCKAP1L/IL16/ITGA1/ITGA9/ITGB2/KIT/PDE4B/PDGFRA/PGF/PIK3CG/PTPRO/RAC2/CCL5/CCL11/CCL19/CCL21/CXCL12/SLC12A2/THBS4/VCAM1/CXCR4/DYSF/SLIT2/DOCK4/CORO1A/BIN2/PARVA/ELMO2/PDGFD/JAM3/CCR2	50
BP	GO:0033045	regulation of sister chromatid segregation	20/1667	80/18670	1.75164e-05	0.000569949	0.000448231	ATM/BUB1/BUB1B/CDC6/CDC20/CENPE/CENPF/FEN1/PLK1/RB1/TTK/AURKB/PTTG1/TRIP13/ESPL1/NDC80/TACC3/FBXO5/RIOK2/PCID2	20
BP	GO:1901655	cellular response to ketone	22/1667	93/18670	1.74887e-05	0.000569949	0.000448231	ADCY6/AQP1/AR/KLF9/CDK4/ABCC2/EIF4EBP1/FDX1/NR3C1/TNC/SERPINF1/PRKAA2/PTGDR/PTGFR/SFRP1/CFLAR/USP8/AIFM1/KLF2/MAP4K1/DCPS/SMYD3	22
BP	GO:0000910	cytokinesis	33/1667	171/18670	1.80071e-05	0.000582748	0.000458297	ANXA11/RHOA/RHOB/CXCR5/CDC6/CENPA/ECT2/INCENP/STMN1/PLK1/AURKA/CDC14B/PRC1/USP8/AURKB/KIF23/ESPL1/RAB11FIP3/KIF14/PDCD6IP/KIF20A/KIF4A/CHMP2B/CKAP2/RACGAP1/NUSAP1/CHMP5/TTC19/CEP55/BIN3/FSD1/MYO19/CHMP7	33
BP	GO:0061640	cytoskeleton-dependent cytokinesis	23/1667	100/18670	1.85484e-05	0.000593846	0.000467025	RHOA/RHOB/CENPA/ECT2/INCENP/STMN1/PLK1/USP8/AURKB/KIF23/ESPL1/PDCD6IP/KIF20A/KIF4A/CHMP2B/CKAP2/RACGAP1/NUSAP1/CHMP5/TTC19/CEP55/BIN3/CHMP7	23
BP	GO:0120034	positive regulation of plasma membrane bounded cell projection assembly	23/1667	100/18670	1.85484e-05	0.000593846	0.000467025	CCR7/EPS8/GPM6A/KIT/P2RX7/PALM/RAC2/RALA/CCL19/CCL21/TGFB3/DYNLL1/TWF2/NLGN1/FAM98A/DNM3/AUTS2/PLEK2/EPS8L2/NDEL1/ESPN/TAPT1/AGRN	23
BP	GO:0032506	cytokinetic process	13/1667	39/18670	1.93689e-05	0.000600837	0.000472523	ANXA11/RHOA/ECT2/AURKB/KIF23/PDCD6IP/KIF20A/CHMP2B/RACGAP1/CHMP5/CEP55/BIN3/CHMP7	13
BP	GO:0072350	tricarboxylic acid metabolic process	13/1667	39/18670	1.93689e-05	0.000600837	0.000472523	ACO1/DLAT/DLD/FH/GLUD1/IDH3A/MDH1/MDH2/SDHD/SUCLG2/SUCLG1/SUCLA2/NNT	13
BP	GO:2000816	negative regulation of mitotic sister chromatid separation	13/1667	39/18670	1.93689e-05	0.000600837	0.000472523	ATM/BUB1/BUB1B/CDC20/CENPF/PLK1/TTK/AURKB/PTTG1/TRIP13/NDC80/FBXO5/PCID2	13
BP	GO:0050921	positive regulation of chemotaxis	28/1667	135/18670	1.93573e-05	0.000600837	0.000472523	AIF1/C1QBP/C5AR1/CD74/CCR1/CCR4/CCR7/CMKLR1/LPAR1/PTK2B/FGF2/GAS6/NCKAP1L/IL16/PGF/RAC2/CCL5/CCL19/CCL21/CXCL12/STX3/STX4/THBS4/CXCR4/DYSF/SLIT2/PDGFD/CCR2	28
BP	GO:0001655	urogenital system development	53/1667	330/18670	1.93535e-05	0.000600837	0.000472523	JAG1/AGTR1/ANGPT2/AR/ARG2/BCL2/BMP6/CAT/CD34/CDKN1C/CENPF/DCN/ESR1/FBN1/FGF2/FOXF1/FOXD1/HOXA11/HOXC11/HOXD13/TNC/ID4/ILK/LHX1/SMAD4/MEF2C/CITED1/MYC/NOTCH3/ODC1/PDGFRA/PECAM1/SERPINF1/PGF/PROX1/PTPRO/SFRP1/TCF21/TEK/WNT2B/ZBTB16/ITGA8/CFLAR/SLIT2/ADAMTS1/NUP93/HOXB13/NUP160/KANK2/CEP55/SOX17/FAT4/PDGFD	53
BP	GO:0090023	positive regulation of neutrophil chemotaxis	10/1667	24/18670	1.90753e-05	0.000600837	0.000472523	C1QBP/C5AR1/CD74/CCR7/NCKAP1L/RAC2/CCL19/CCL21/THBS4/DYSF	10
BP	GO:0006099	tricarboxylic acid cycle	12/1667	34/18670	2.09575e-05	0.00064345	0.000506035	ACO1/DLAT/DLD/FH/IDH3A/MDH1/MDH2/SDHD/SUCLG2/SUCLG1/SUCLA2/NNT	12
BP	GO:0043368	positive T cell selection	12/1667	34/18670	2.09575e-05	0.00064345	0.000506035	BCL2/CD3D/CD3E/CD3G/CD74/CYLD/DOCK2/IRF4/ITPKB/LY9/PTPN2/ZAP70	12
BP	GO:1902624	positive regulation of neutrophil migration	11/1667	29/18670	2.1131e-05	0.000645467	0.000507621	C1QBP/C5AR1/CD74/CCR7/NCKAP1L/IL1R1/RAC2/CCL19/CCL21/THBS4/DYSF	11
BP	GO:0007093	mitotic cell cycle checkpoint	32/1667	165/18670	2.16119e-05	0.000653486	0.000513928	ATM/BRCA1/BUB1/BUB1B/CDC6/CDC20/CDC25C/CDK2/CENPF/FOXN3/CNOT3/PLK1/PRKDC/RAD9A/RB1/AURKA/TOP2A/TTK/XPC/NAE1/AURKB/TRIP13/CNOT8/NDC80/ZWINT/CHEK2/DONSON/GTSE1/ZWILCH/PCID2/RINT1/FBXO31	32
BP	GO:0032103	positive regulation of response to external stimulus	52/1667	323/18670	2.16048e-05	0.000653486	0.000513928	AGTR1/AIF1/BMP6/BTK/C1QBP/C5AR1/CD6/CD28/CD74/CCR1/CCR4/CCR7/CMKLR1/LPAR1/ETS1/FABP4/PTK2B/FGF2/GAS6/NCKAP1L/HLA-E/IL16/CD180/PDE2A/PGF/PIK3CG/MAPK13/PTGER3/RAC2/CCL5/CCL19/CCL21/CXCL12/STX3/STX4/THBS4/TLR3/TNFRSF1A/CXCR4/DYSF/SCARF1/SLIT2/LY86/TLR6/LY96/ANKRD17/APPL1/NUPR1/PDGFD/NDEL1/IL33/CCR2	52
BP	GO:0031098	stress-activated protein kinase signaling cascade	51/1667	315/18670	2.20934e-05	0.000661367	0.000520126	RHOA/ZFP36L1/CD27/CD40LG/CCR7/CYLD/PTK2B/FCGR2B/FKTN/FOXM1/GPS1/IKBKB/MAP3K5/MAP3K9/MAP3K11/MYC/PRDX1/PKN1/MAPK10/MAPK13/MAP2K5/PTPN1/MAP4K2/CCL19/CCL21/SFRP1/TLR3/UBE2N/FZD4/CUL1/MAP3K14/ARHGEF6/NCOR1/TRAF4/RASSF2/ZEB2/SH2D3C/RASGRP1/TLR6/STK25/MAP4K1/PDCD10/DKK1/FBXW11/MDFIC/DACT1/SEMA4C/PAK6/ITCH/FGD2/NCF1	51
BP	GO:0043312	neutrophil degranulation	71/1667	485/18670	2.19897e-05	0.000661367	0.000520126	AP2A2/AGL/RHOA/ARSB/ASAH1/ATP6V0C/C5AR1/CAT/CD14/CD44/CD53/CR1/CTSG/DDOST/CFD/DOCK2/DSP/EEF1A1/STOM/FGR/GDI2/GSN/NCKAP1L/HSP90AB1/ILF2/ITGAL/ITGAM/ITGAV/ITGB2/LAIR1/LRMP/PAFAH1B2/PECAM1/SERPINB6/PRSS2/PSEN1/PSMA2/PSMA5/PSMB1/PSMB7/PSMD11/PSMD13/PTPRB/SELL/SPTAN1/TYROBP/VCL/DEGS1/DYNLL1/GGH/SCAMP1/GMFG/PSMD6/MVP/LILRB2/ATP8A1/PPIE/IQGAP2/GLIPR1/CD93/ATP11A/NCSTN/METTL7A/BIN2/YPEL5/NIT2/ATP8B4/DOK3…	71
BP	GO:0030099	myeloid cell differentiation	63/1667	416/18670	2.22417e-05	0.000662492	0.000521011	ADD1/JAG1/ZFP36L1/CAMK4/CASP8/CD4/CD74/CDKN1C/CCR1/CCR7/CREBBP/CSF1R/EFNA4/ETS1/EVI2B/PTK2B/FBN1/FES/FLI1/G6PD/GLO1/HCLS1/HDAC1/NCKAP1L/HMGB3/HSPA9/IFI16/RBPJ/INPP5D/IRF4/EIF6/ITPKB/KIT/MEF2C/MEIS1/MEIS2/MYC/NFE2L1/NME1/PSEN1/PTPN2/RB1/ARID4A/CCL19/SFRP1/SPI1/TGFBR2/TGFBR3/TLR3/TYROBP/ZBTB16/NR4A3/RASSF2/MAFB/SH2B3/IKZF1/KLF2/TOB2/PRDX3/TNRC6B/GPR171/SNRK/NCAPG2	63
BP	GO:0051480	regulation of cytosolic calcium ion concentration	56/1667	357/18670	2.28572e-05	0.000674118	0.000530154	AGTR1/ANK2/ATP1A2/ATP2B4/BCL2/CXCR5/C5AR1/CACNA1C/CACNB2/CASQ2/CAV1/CD4/MS4A1/CD52/CLIC2/CCR1/CCR4/CCR5/CCR7/CMKLR1/CX3CR1/LPAR1/EDNRA/ESR1/PTK2B/FGF2/GOT1/GPR18/HTR2A/ITGAV/ITPR1/KCNA5/MYO5A/P2RX7/PDGFRA/PDPK1/PIK3CG/PLCG2/PLN/PTGDR/PTGER3/PTGFR/RYR2/RYR3/CCL19/CCL21/CXCR4/AKAP6/ATG5/RAMP3/CYSLTR1/NMU/CORO1A/FIS1/JPH2/CCR2	56
BP	GO:0051985	negative regulation of chromosome segregation	14/1667	45/18670	2.27455e-05	0.000674118	0.000530154	ATM/BUB1/BUB1B/CDC20/CENPF/PLK1/TTK/AURKB/PTTG1/TRIP13/ESPL1/NDC80/FBXO5/PCID2	14
BP	GO:0002577	regulation of antigen processing and presentation	9/1667	20/18670	2.38463e-05	0.000689699	0.000542407	CD74/CCR7/FCGR2B/HLA-DOA/HLA-DOB/CCL19/CCL21/WAS/LILRB2	9
BP	GO:0006271	DNA strand elongation involved in DNA replication	9/1667	20/18670	2.38463e-05	0.000689699	0.000542407	DNA2/FEN1/MCM4/MCM7/RFC3/RFC4/GINS1/RNASEH2A/GINS4	9
BP	GO:0043383	negative T cell selection	7/1667	12/18670	2.36492e-05	0.000689699	0.000542407	CD3E/CD28/CD74/CCR7/DOCK2/ZAP70/ATG5	7
BP	GO:0051258	protein polymerization	47/1667	283/18670	2.36218e-05	0.000689699	0.000542407	ADD1/AIF1/RHOA/CAPZA2/CASQ2/CDH5/CCR7/EPS8/PTK2B/FES/GSN/HCK/HCLS1/NCKAP1L/STMN1/TWF1/RAC3/TRIM27/CCL11/CCL21/SPTAN1/TUBG1/VIL1/WAS/GAS7/PSTPIP1/SLIT2/GMFG/FCHSD2/RHOBTB1/TUBGCP3/IQGAP2/UBE2C/CORO1A/FAM107A/TWF2/MAPRE1/LMOD1/FBXO5/TUBGCP4/NIN/EVL/ACTR3B/NDEL1/ARPC5L/PSRC1/NAV3	47
BP	GO:0050671	positive regulation of lymphocyte proliferation	27/1667	130/18670	2.63693e-05	0.000755372	0.000594055	AIF1/BCL2/CD1D/CD3E/CD4/CD6/CD28/CD40LG/CD74/NCKAP1L/HLA-DMB/HLA-DPB1/HLA-E/IGF1/CD46/MEF2C/CCL5/CCL19/TGFBR2/VCAM1/ZAP70/LILRB2/CORO1A/CD209/SASH3/ATAD5/CCR2	27
BP	GO:1905819	negative regulation of chromosome separation	13/1667	40/18670	2.63618e-05	0.000755372	0.000594055	ATM/BUB1/BUB1B/CDC20/CENPF/PLK1/TTK/AURKB/PTTG1/TRIP13/NDC80/FBXO5/PCID2	13
BP	GO:0002283	neutrophil activation involved in immune response	71/1667	488/18670	2.70118e-05	0.000766444	0.000602763	AP2A2/AGL/RHOA/ARSB/ASAH1/ATP6V0C/C5AR1/CAT/CD14/CD44/CD53/CR1/CTSG/DDOST/CFD/DOCK2/DSP/EEF1A1/STOM/FGR/GDI2/GSN/NCKAP1L/HSP90AB1/ILF2/ITGAL/ITGAM/ITGAV/ITGB2/LAIR1/LRMP/PAFAH1B2/PECAM1/SERPINB6/PRSS2/PSEN1/PSMA2/PSMA5/PSMB1/PSMB7/PSMD11/PSMD13/PTPRB/SELL/SPTAN1/TYROBP/VCL/DEGS1/DYNLL1/GGH/SCAMP1/GMFG/PSMD6/MVP/LILRB2/ATP8A1/PPIE/IQGAP2/GLIPR1/CD93/ATP11A/NCSTN/METTL7A/BIN2/YPEL5/NIT2/ATP8B4/DOK3…	71
BP	GO:0002220	innate immune response activating cell surface receptor signaling pathway	25/1667	116/18670	2.691e-05	0.000766444	0.000602763	CREBBP/ICAM3/IKBKB/PDPK1/PLCG2/PSMA2/PSMA3/PSMA5/PSMA7/PSMB1/PSMB2/PSMB5/PSMB6/PSMB7/PSMB10/PSMC4/PSMD11/PSMD13/PSME1/CUL1/PSMD6/PSME3/CLEC10A/FBXW11/CD209	25
BP	GO:0006101	citrate metabolic process	12/1667	35/18670	2.93122e-05	0.000820056	0.000644926	ACO1/DLAT/DLD/FH/IDH3A/MDH1/MDH2/SDHD/SUCLG2/SUCLG1/SUCLA2/NNT	12
BP	GO:0006369	termination of RNA polymerase II transcription	12/1667	35/18670	2.93122e-05	0.000820056	0.000644926	CSTF1/CSTF2/CSTF3/NCBP1/SNRPB/SNRPD3/SNRPF/SNRPG/SLBP/PAPOLA/NCBP2/ZNF473	12
BP	GO:0006936	muscle contraction	56/1667	360/18670	2.91251e-05	0.000820056	0.000644926	ADRB2/ANK2/ARG2/RHOA/ATP1A2/ATP2B4/CACNA1C/CACNB2/CASQ2/CAV1/CLIC2/CNN1/DES/DSP/EDNRA/ENO1/HTR2A/ITGA1/KCNA5/KCND3/KCNJ8/KCNMA1/KIT/MYH11/MYL5/MYLK/PDE4B/PIK3CG/PKP2/FXYD1/PLN/PRKG1/PTGER3/RGS2/RYR2/SGCA/SGCD/SNTB1/TACR2/TNNI3/TPM1/UTRN/VCL/VIM/CXCR4/SSPN/DYSF/NUP155/DOCK4/SORBS3/NMUR1/SORBS1/NMU/LMOD1/HSPB6/MYL6B	56
BP	GO:0051403	stress-activated MAPK cascade	47/1667	286/18670	3.10946e-05	0.000842369	0.000662473	ZFP36L1/CD27/CD40LG/CCR7/CYLD/PTK2B/FCGR2B/FKTN/FOXM1/GPS1/IKBKB/MAP3K5/MAP3K9/MAP3K11/MYC/PRDX1/PKN1/MAPK10/MAPK13/PTPN1/MAP4K2/CCL19/CCL21/SFRP1/TLR3/UBE2N/FZD4/CUL1/ARHGEF6/NCOR1/TRAF4/RASSF2/ZEB2/SH2D3C/RASGRP1/TLR6/STK25/MAP4K1/PDCD10/DKK1/FBXW11/MDFIC/DACT1/SEMA4C/ITCH/FGD2/NCF1	47
BP	GO:0001736	establishment of planar polarity	26/1667	124/18670	3.10564e-05	0.000842369	0.000662473	AP2A2/RHOA/ROR1/PSMA2/PSMA3/PSMA5/PSMA7/PSMB1/PSMB2/PSMB5/PSMB6/PSMB7/PSMB10/PSMC4/PSMD11/PSMD13/PSME1/PTK7/SFRP1/FZD4/PSMD6/PSME3/SEC24B/DKK1/DACT1/PLEKHA4	26
BP	GO:0007164	establishment of tissue polarity	26/1667	124/18670	3.10564e-05	0.000842369	0.000662473	AP2A2/RHOA/ROR1/PSMA2/PSMA3/PSMA5/PSMA7/PSMB1/PSMB2/PSMB5/PSMB6/PSMB7/PSMB10/PSMC4/PSMD11/PSMD13/PSME1/PTK7/SFRP1/FZD4/PSMD6/PSME3/SEC24B/DKK1/DACT1/PLEKHA4	26
BP	GO:0006261	DNA-dependent DNA replication	30/1667	153/18670	3.1042e-05	0.000842369	0.000662473	CCNE1/CDC6/CDK2/DNA2/FEN1/HMGA1/MCM2/MCM4/MCM7/PURA/RAD51/RFC3/RFC4/RPA3/SSBP1/SLBP/GINS1/RNASEH2A/POLQ/CHEK2/POLA2/FBXO5/DONSON/GMNN/MCM10/WRNIP1/SENP2/DSCC1/ATAD5/GINS4	30
BP	GO:0050869	negative regulation of B cell activation	11/1667	30/18670	3.06815e-05	0.000842369	0.000662473	ATM/BTK/FCGR2B/HMGB3/INPP5D/PKN1/SFRP1/TYROBP/PARP3/TNFRSF13B/BANK1	11
BP	GO:0032946	positive regulation of mononuclear cell proliferation	27/1667	131/18670	3.04319e-05	0.000842369	0.000662473	AIF1/BCL2/CD1D/CD3E/CD4/CD6/CD28/CD40LG/CD74/NCKAP1L/HLA-DMB/HLA-DPB1/HLA-E/IGF1/CD46/MEF2C/CCL5/CCL19/TGFBR2/VCAM1/ZAP70/LILRB2/CORO1A/CD209/SASH3/ATAD5/CCR2	27
BP	GO:0046677	response to antibiotic	52/1667	327/18670	3.0394e-05	0.000842369	0.000662473	ADCY6/ADH6/AQP1/RHOA/RHOB/AXL/BCL2/CAPN2/CASP8/CAT/CD14/CD27/CDO1/CLU/CCR4/CLDN3/CYP1B1/ECT2/EIF4EBP1/EPS8/ETS1/PTK2B/FDX1/G6PD/GSN/TNC/KCNA5/KCNMB1/MEF2C/MAP3K5/CIITA/MYB/NFE2L2/MAPK13/RGS2/SPI1/TXN/VCAM1/NR4A3/AOC3/IL18RAP/GGH/AIFM1/HDAC6/PPIF/RGS19/KLF2/STK25/PRDX3/PDCD10/RSRC1/PDGFD	52
BP	GO:0001819	positive regulation of cytokine production	68/1667	464/18670	3.14349e-05	0.000847752	0.000666706	AIF1/APOA2/BRCA1/C1QBP/C5AR1/CASP1/CASP8/CD2/CD3E/CD4/CD6/CD14/CD28/CD34/CD40LG/CD74/CLU/CCR7/CREBBP/CSF1R/CYP1B1/FGR/HK1/HLA-DPB1/HLA-E/IFI16/IL1R1/IRF4/ISL1/LY9/CD46/CD200/MYB/P2RX7/PDE4B/PLCG2/POLR2H/PRKDC/MAPK13/PSEN1/CCL19/TLR3/TLR5/TSPAN6/TYROBP/NR4A3/CD83/POLR1C/PQBP1/RASGRP1/FLOT1/LILRB2/TLR6/PIBF1/ARFGEF2/POLR3C/CARD8/LY96/ANKRD17/APPL1/POLR3K/CD244/SASH3/HEG1/IL33/NLRP3/PYHIN1/CCR2	68
BP	GO:0045839	negative regulation of mitotic nuclear division	15/1667	52/18670	3.19695e-05	0.000858302	0.000675004	ATM/BUB1/BUB1B/CDC20/CENPF/CHEK1/PLK1/TTK/AURKB/PTTG1/TRIP13/TOM1L1/NDC80/FBXO5/PCID2	15
BP	GO:0061418	regulation of transcription from RNA polymerase II promoter in response to hypoxia	19/1667	77/18670	3.43499e-05	0.000918093	0.000722026	CREBBP/RBPJ/NFE2L2/PSMA2/PSMA3/PSMA5/PSMA7/PSMB1/PSMB2/PSMB5/PSMB6/PSMB7/PSMB10/PSMC4/PSMD11/PSMD13/PSME1/PSMD6/PSME3	19
BP	GO:0071887	leukocyte apoptotic process	23/1667	104/18670	3.61863e-05	0.000962878	0.000757247	ARG2/AXL/BTK/CD3G/CD27/CD74/CDKN2A/CCR5/CCR7/GAS6/HCLS1/IL7R/ITPKB/MEF2C/P2RX7/PKN1/CCL5/CCL19/CCL21/CXCL12/NR4A3/AURKB/NOC2L	23
BP	GO:0016049	cell growth	70/1667	484/18670	3.72759e-05	0.000983132	0.000773175	AGTR1/APBB1/RHOA/ARHGAP4/BCL2/BTG1/CDKN2A/CRABP2/CSNK2A1/ENO1/PTK2B/FHL1/FRZB/G6PD/GOLGA4/PRMT2/HSP90AB1/IGF1/IGFBP5/ILK/SMAD4/NCBP1/NPR1/PPP3CB/MAP2K5/PRSS2/RB1/RBBP7/RGS2/RNF6/CXCL12/SFRP1/SIPA1/AURKA/TGFBR2/TSG101/VCL/CXCR4/DCLK1/SLIT2/PLAA/AKAP6/CLSTN3/ZEB2/KIF14/HDAC6/RASGRP2/OLFM1/OGFR/FGFR1OP/FAM107A/TWF2/RAB21/ADNP/EXOSC2/AUTS2/CYFIP2/N6AMT1/GAL/NIN/NLGN3/EXOSC4/SEMA4C/PLXNA3/BIN3/EPB41L5…	70
BP	GO:0044786	cell cycle DNA replication	18/1667	71/18670	3.71729e-05	0.000983132	0.000773175	DNA2/FEN1/MCM2/MCM4/MCM7/RAD51/RFC3/RFC4/RPA3/SLBP/GINS1/CHEK2/POLA2/FBXO5/DONSON/GMNN/SENP2/ATAD5	18
BP	GO:0045787	positive regulation of cell cycle	59/1667	389/18670	3.82961e-05	0.00100561	0.000790852	AIF1/RHOA/ATM/CXCR5/BRCA1/CCND2/CCNE1/CD28/CDC6/CDC25A/CDC25C/CDK2/CDK4/CHEK1/CKS1B/CKS2/DAZL/ECT2/EIF4EBP1/EVI2B/FEN1/HSP90AB1/IGF1/KCNA5/LRP5/MEIS2/CNOT3/PPP2R5B/PROX1/RAD51C/RB1/AURKA/UBE2B/NR4A3/CDC14B/AURKB/CNOT8/KIF23/ADAMTS1/ESPL1/KIF14/NDC80/SPAG5/PLK4/UBE2C/CHEK2/PHB2/ANKRD17/POLDIP2/FBXO5/RACGAP1/GPSM2/NUSAP1/GTSE1/PCID2/YTHDC2/ATAD5/GDPD5/PSRC1	59
BP	GO:0060562	epithelial tube morphogenesis	51/1667	322/18670	4.02006e-05	0.00105101	0.000826556	AR/RHOA/RHOB/BCL2/CSF1R/EDNRA/ESR1/FGF2/FOXF1/FOXD1/HOXA11/TNC/RBPJ/ILK/LHX1/LRP5/SMAD4/MEF2C/CITED1/MTHFD1/MYC/PGF/PGR/PROX1/PSEN1/PTK7/RALA/RYR2/CCL11/SFRP1/STIL/SPINT1/ST14/TCF21/TGFBR2/TSC2/WNT2B/CXCR4/SLIT2/ZEB2/DLC1/SEC24B/SPINT2/TMED2/PHB2/IFT52/SEMA4C/FKBPL/SOX17/FAT4/STARD13	51
BP	GO:0045841	negative regulation of mitotic metaphase/anaphase transition	12/1667	36/18670	4.0414e-05	0.00105199	0.00082733	ATM/BUB1/BUB1B/CDC20/CENPF/PLK1/TTK/AURKB/TRIP13/NDC80/FBXO5/PCID2	12
BP	GO:0008154	actin polymerization or depolymerization	37/1667	209/18670	4.22663e-05	0.00109545	0.000861505	ADD1/AIF1/RHOA/CAPZA2/CCR7/EPS8/PTK2B/GSN/HCK/HCLS1/NCKAP1L/PLEK/TWF1/RAC3/TRIM27/CCL11/CCL21/CXCL12/SPTAN1/VIL1/WAS/WIPF1/GAS7/PSTPIP1/SLIT2/GMFG/FCHSD2/RHOBTB1/IQGAP2/CORO1A/FAM107A/TWF2/LMOD1/EVL/ACTR3B/MICAL1/ARPC5L	37
BP	GO:0007160	cell-matrix adhesion	39/1667	225/18670	4.33025e-05	0.00111747	0.000878821	JAG1/RHOA/BCL2/CD3E/CD34/CD44/CDKN2A/CCR7/ECM2/PTK2B/ILK/ITGA1/ITGAL/ITGAV/ITGB2/ITGB7/MYOC/DDR2/PDPK1/PECAM1/CCL21/SFRP1/SIGLEC1/TEK/UTRN/VCAM1/VCL/ZYX/MADCAM1/ITGA10/ITGA8/CASK/CD96/DLC1/SORBS1/FAM107A/NID2/EPB41L5/JAM3	39
BP	GO:0071624	positive regulation of granulocyte chemotaxis	10/1667	26/18670	4.37411e-05	0.00112394	0.000883913	C1QBP/C5AR1/CD74/CCR7/NCKAP1L/RAC2/CCL19/CCL21/THBS4/DYSF	10
BP	GO:0042129	regulation of T cell proliferation	30/1667	156/18670	4.54893e-05	0.00116387	0.000915312	AIF1/ARG2/CD1D/CD3E/CD4/CD6/CD28/TNFSF8/CD40LG/NCKAP1L/HLA-DMB/HLA-DPB1/HLA-E/IGF1/CD46/RAC2/CCL5/CCL19/TGFBR2/VCAM1/ZAP70/LILRB2/BTN2A2/GPNMB/CORO1A/VSIG4/PLA2G2D/CD209/SASH3/CCR2	30
BP	GO:0033048	negative regulation of mitotic sister chromatid segregation	13/1667	42/18670	4.71919e-05	0.0011972	0.000941524	ATM/BUB1/BUB1B/CDC20/CENPF/PLK1/TTK/AURKB/PTTG1/TRIP13/NDC80/FBXO5/PCID2	13
BP	GO:0097028	dendritic cell differentiation	13/1667	42/18670	4.71919e-05	0.0011972	0.000941524	AXL/CAMK4/CCR7/FCGR2B/FLT3/GAS6/RBPJ/IRF4/PSEN1/CCL19/SPI1/TGFBR2/LILRB2	13
BP	GO:1904029	regulation of cyclin-dependent protein kinase activity	23/1667	106/18670	4.97254e-05	0.00125614	0.000987882	CCND2/CCNE1/CCNF/CCNG1/CDC6/CDC25A/CDC25C/CDK4/CDK7/CDKN1C/CDKN2A/CDKN3/CKS1B/CKS2/HSP90AB1/PLK1/PROX1/NR2F2/CCNB2/CCNI/GTPBP4/CDK5RAP1/PSRC1	23
BP	GO:0033260	nuclear DNA replication	16/1667	60/18670	5.1128e-05	0.00127543	0.00100305	DNA2/FEN1/MCM2/MCM4/MCM7/RAD51/RFC3/RFC4/RPA3/SLBP/GINS1/CHEK2/POLA2/DONSON/GMNN/ATAD5	16
BP	GO:0051784	negative regulation of nuclear division	16/1667	60/18670	5.1128e-05	0.00127543	0.00100305	ATM/BUB1/BUB1B/CDC20/CENPF/CHEK1/PLK1/RAD1/TTK/AURKB/PTTG1/TRIP13/TOM1L1/NDC80/FBXO5/PCID2	16
BP	GO:0140013	meiotic nuclear division	32/1667	172/18670	5.07859e-05	0.00127543	0.00100305	ATM/BUB1/BUB1B/CCNE1/CDC20/CKS2/DAZL/PLK1/PSMD13/RAD1/RAD51/RAD51C/AURKA/TOP2A/TTK/UBE2B/RAD54L/PTTG1/TRIP13/ESPL1/SMC4/RAD50/NCAPH/RAD54B/FBXO5/PSMC3IP/SLC2A8/C11orf80/RMI1/KIF18A/BRIP1/ASPM	32
BP	GO:0051251	positive regulation of lymphocyte activation	52/1667	334/18670	5.40408e-05	0.00132599	0.00104282	AIF1/RHOA/AXL/BCL2/BTK/CAV1/CD1D/CD3E/CD4/CD5/CD6/CD27/CD28/CD40LG/CD74/CCR7/CYLD/DPP4/EGR3/GAS6/NCKAP1L/HLA-DMB/HLA-DPB1/HLA-E/IGF1/IL7R/INPP5D/ITPKB/CD46/MEF2C/MYB/PDPK1/CCL5/CCL19/CCL21/TGFBR2/TYROBP/VCAM1/ZAP70/ZBTB16/AP3B1/CD83/RASGRP1/LILRB2/BTN2A2/CORO1A/CD209/SASH3/PCID2/ATAD5/NLRP3/CCR2	52
BP	GO:0071902	positive regulation of protein serine/threonine kinase activity	52/1667	334/18670	5.40408e-05	0.00132599	0.00104282	ADRB2/RHOA/ATP2B4/C5AR1/CCND2/CD40LG/CD74/CDC6/CKS1B/CKS2/CSF1R/LPAR1/PTK2B/FGF2/FLT3/GHR/HSP90AB1/HTR2A/IGF1/ILK/ITGA1/KIT/MAP3K5/MAP3K9/MAP3K11/P2RX7/PIK3CG/PKN1/MAPK10/MAP2K5/PROX1/PSEN1/PTPN1/MAP4K2/CCL19/SHC1/TGFB3/UBE2N/CXCR4/FZD4/MAP3K14/ZEB2/RASGRP1/TLR6/MAP4K1/PDCD10/DKK1/PIK3R5/MDFIC/PDGFD/PSRC1/FGD2	52
BP	GO:0001776	leukocyte homeostasis	20/1667	86/18670	5.39127e-05	0.00132599	0.00104282	AXL/BCL2/CD74/FLT3/NCKAP1L/ITPKB/MEF2C/P2RX7/PDE4B/PPP3CB/PKN1/CCNB2/SH2B3/SH2B2/CORO1A/TNFRSF13B/SIT1/DOCK10/JAM3/CCR2	20
BP	GO:0048545	response to steroid hormone	58/1667	385/18670	5.38961e-05	0.00132599	0.00104282	AGL/AIF1/APOA2/AQP1/AR/RHOA/ATP1A2/BCL2/BMP6/BRCA1/ZFP36L1/KLF9/CAV1/CCNE1/CDK7/CDO1/ABCC2/CPS1/EIF4EBP1/ESR1/FLT3/NR6A1/GOT1/NR3C1/HDAC1/HNF4G/HNMT/PRMT2/ISL1/PAM/PAPPA/SERPINF1/PGR/RB1/RBBP7/RNF6/S100B/SFRP1/SKP2/TCF21/NR2F2/TGFB3/TGFBR2/NR4A3/CFLAR/USP8/AIFM1/SLIT2/NCOR1/HDAC6/PTPRU/DDX17/FAM107A/PHB2/KANK2/UFSP2/SMYD3/LBH	58
BP	GO:1902100	negative regulation of metaphase/anaphase transition of cell cycle	12/1667	37/18670	5.49807e-05	0.00134355	0.00105662	ATM/BUB1/BUB1B/CDC20/CENPF/PLK1/TTK/AURKB/TRIP13/NDC80/FBXO5/PCID2	12
BP	GO:0002446	neutrophil mediated immunity	71/1667	499/18670	5.59352e-05	0.00135581	0.00106626	AP2A2/AGL/RHOA/ARSB/ASAH1/ATP6V0C/C5AR1/CAT/CD14/CD44/CD53/CR1/CTSG/DDOST/CFD/DOCK2/DSP/EEF1A1/STOM/FGR/GDI2/GSN/NCKAP1L/HSP90AB1/ILF2/ITGAL/ITGAM/ITGAV/ITGB2/LAIR1/LRMP/PAFAH1B2/PECAM1/SERPINB6/PRSS2/PSEN1/PSMA2/PSMA5/PSMB1/PSMB7/PSMD11/PSMD13/PTPRB/SELL/SPTAN1/TYROBP/VCL/DEGS1/DYNLL1/GGH/SCAMP1/GMFG/PSMD6/MVP/LILRB2/ATP8A1/PPIE/IQGAP2/GLIPR1/CD93/ATP11A/NCSTN/METTL7A/BIN2/YPEL5/NIT2/ATP8B4/DOK3…	71
BP	GO:0050900	leukocyte migration	71/1667	499/18670	5.59352e-05	0.00135581	0.00106626	AIF1/ANGPT2/RHOA/CXCR5/C1QBP/C5AR1/CAV1/CD2/CD34/CD44/CD48/CD74/LYST/CCR1/CCR5/CCR7/CMKLR1/CX3CR1/EPS8/PTK2B/GAS6/GPR18/GYPC/HCK/NCKAP1L/IL1R1/IL16/INPP5D/ITGA1/ITGA9/ITGAL/ITGAM/ITGAV/ITGB2/ITGB7/KIT/CD200/PDE4B/PECAM1/PGF/PIK3CG/PTPRO/RAC2/CCL5/CCL11/CCL19/CCL21/CXCL12/SELL/SELP/SHC1/SLC12A2/TEK/THBS4/VCAM1/ZAP70/CXCR4/MADCAM1/DYSF/CD84/DOK2/SLIT2/CORO1A/VPREB3/F11R/CD244/JAM2/PDGFD/JAM3/IL33/C…	71
BP	GO:0001101	response to acid chemical	53/1667	343/18670	5.64887e-05	0.0013637	0.00107247	ABCA1/ADCY6/AQP1/RHOA/ATM/ATP2B4/BMP6/CAPN2/CAT/CDK4/CDO1/CLK2/CCR7/ABCC2/CPS1/DHFR/PTK2B/FOLR2/GCLM/GSN/GSS/TNC/KCNMB1/MYB/NME1/OTC/PDGFRA/SERPINF1/PRKAA2/MAPK10/PTGDR/PTGFR/PTK7/CCL19/CCL21/SFRP1/SIPA1/SMARCD1/TGFBR3/TIE1/FZD4/AIFM1/KLF2/PHB2/TWF2/DKK1/FIS1/GDAP1/RRAGD/CPEB1/PDGFD/COL18A1/ASXL1	53
BP	GO:0072001	renal system development	47/1667	293/18670	5.76787e-05	0.00138684	0.00109067	JAG1/AGTR1/ANGPT2/ARG2/BCL2/BMP6/CAT/CD34/CDKN1C/CENPF/DCN/FBN1/FGF2/FOXF1/FOXD1/HOXA11/HOXC11/ILK/LHX1/SMAD4/MEF2C/CITED1/MYC/NOTCH3/ODC1/PDGFRA/PECAM1/SERPINF1/PGF/PROX1/PTPRO/SFRP1/TCF21/TEK/WNT2B/ZBTB16/ITGA8/CFLAR/SLIT2/ADAMTS1/NUP93/NUP160/KANK2/CEP55/SOX17/FAT4/PDGFD	47
BP	GO:0060402	calcium ion transport into cytosol	30/1667	158/18670	5.82473e-05	0.00139491	0.00109701	ANK2/ATP1A2/ATP2B4/BCL2/CACNA1C/CASQ2/CAV1/CD4/MS4A1/CLIC2/CCR5/CCR7/PTK2B/FGF2/HTR2A/ITPR1/MYO5A/P2RX7/PDPK1/PLCG2/PLN/RYR2/RYR3/CCL19/CCL21/AKAP6/ATG5/RAMP3/CORO1A/JPH2	30
BP	GO:1902903	regulation of supramolecular fiber organization	54/1667	352/18670	5.88423e-05	0.00140354	0.0011038	ADD1/RHOA/CAPZA2/CDH5/CLU/CCR7/LPAR1/EPS8/PTK2B/FES/GSN/HCK/HCLS1/NCKAP1L/STMN1/SMAD4/MEF2C/MYOC/PLEK/PROX1/PSEN1/TWF1/RAC3/RB1/TRIM27/CCL11/CCL21/CXCL12/SFRP1/SPTAN1/TGFB3/TPM1/VIL1/WAS/SLIT2/GMFG/FCHSD2/RHOBTB1/HDAC6/SORBS3/DLC1/IQGAP2/CORO1A/TWF2/ARHGEF15/MAPRE1/LMOD1/CKAP2/NIN/EVL/ACTR3B/ARPC5L/PSRC1/NAV3	54
BP	GO:0000209	protein polyubiquitination	49/1667	310/18670	5.94627e-05	0.00140713	0.00110662	BARD1/BCL2/BRCA1/CCNF/ERCC8/NFE2L1/PSMA2/PSMA3/PSMA5/PSMA7/PSMB1/PSMB2/PSMB5/PSMB6/PSMB7/PSMB10/PSMC4/PSMD11/PSMD13/PSME1/TRIM27/RNF6/FBXW4/SKP2/UBE2B/UBE2D3/UBE2H/UBE2N/UBE2V2/DYSF/CUL1/PLAA/PSMD6/HDAC6/PSME3/STUB1/ANAPC10/UBE2C/FBXL7/FBXW11/MGRN1/MKRN1/RNF186/FBXL12/RMND5A/FBXO31/SPSB1/FBXO11/ITCH	49
BP	GO:0010565	regulation of cellular ketone metabolic process	33/1667	181/18670	5.92418e-05	0.00140713	0.00110662	ACACB/ACADVL/ATP2B4/BMP6/BRCA1/CAV1/CD74/EIF6/NFE2L1/ODC1/PRKAA2/PROX1/PSMA2/PSMA3/PSMA5/PSMA7/PSMB1/PSMB2/PSMB5/PSMB6/PSMB7/PSMB10/PSMC4/PSMD11/PSMD13/PSME1/NR4A3/PSMD6/PSME3/PIBF1/ERLIN2/COQ3/TRIB3	33
BP	GO:0019058	viral life cycle	51/1667	328/18670	6.56557e-05	0.00154756	0.00121707	ADARB1/AXL/BCL2/CAV1/CD4/CD28/CD74/CCR5/CR1/DPP4/STOM/EPS15/GAS6/GSN/HSP90AB1/HTR2A/IDE/IFI16/ITGAV/ITGB7/KPNA2/CD46/OAS1/PPID/PROX1/TRIM27/CCL5/TOP2A/TSG101/CXCR4/DEK/RAE1/ATG5/NUP155/NUP93/PDCD6IP/TRIM28/TRIM13/PPIE/PPIH/NUP160/CHMP2B/CD209/F11R/CHMP5/APOBEC3G/YTHDC2/SEH1L/ITCH/CHMP7/NUP43	51
BP	GO:0030041	actin filament polymerization	33/1667	182/18670	6.62737e-05	0.00154992	0.00121892	ADD1/AIF1/RHOA/CAPZA2/CCR7/EPS8/PTK2B/GSN/HCK/HCLS1/NCKAP1L/TWF1/RAC3/TRIM27/CCL11/CCL21/SPTAN1/VIL1/WAS/GAS7/PSTPIP1/SLIT2/GMFG/FCHSD2/RHOBTB1/IQGAP2/CORO1A/FAM107A/TWF2/LMOD1/EVL/ACTR3B/ARPC5L	33
BP	GO:0061138	morphogenesis of a branching epithelium	33/1667	182/18670	6.62737e-05	0.00154992	0.00121892	AR/BCL2/EDNRA/ESR1/FGF2/FGF7/FOXF1/FOXD1/HOXA11/HOXD13/TNC/ILK/LHX1/LRP5/SMAD4/CITED1/MYC/PGF/PGR/PROX1/CCL11/SFRP1/SPINT1/ST14/TCF21/TGFBR2/WNT2B/SLIT2/HOXB13/SPINT2/PHB2/FKBPL/FAT4	33
BP	GO:0030111	regulation of Wnt signaling pathway	55/1667	363/18670	7.10986e-05	0.00165629	0.00130258	ATP6V0C/CAV1/CSNK2A1/CYLD/ESR1/FRZB/HDAC1/RBPJ/ILK/ISL1/CITED1/NFATC1/PSEN1/PSMA2/PSMA3/PSMA5/PSMA7/PSMB1/PSMB2/PSMB5/PSMB6/PSMB7/PSMB10/PSMC4/PSMD11/PSMD13/PSME1/PTK7/PTPRO/SFRP1/TLE4/TSC2/UBE2B/RECK/RUVBL1/USP8/FAM53B/ZEB2/PSMD6/PTPRU/PSME3/RUVBL2/DKK1/DAAM2/RBMS3/MDFIC/DACT1/SCYL2/VPS35/PLEKHA4/CHD8/SENP2/SOX17/DIXDC1/ASPM	55
BP	GO:0001701	in utero embryonic development	56/1667	373/18670	7.90588e-05	0.00177275	0.00139417	ACTL6A/ADCY9/ADD1/AR/ZFP36L1/BTF3/BYSL/CAPN2/CASP8/CDKN1C/EDNRA/FOXF1/FUT8/GNA12/IGF1/RBPJ/SMAD4/MAN2A1/CITED1/NASP/NEK2/CNOT3/PDGFRA/PSMC4/PSPH/STIL/SPINT1/ST14/NR2F2/TGFB3/TGFBR2/TIE1/TPM1/UBE2B/EIF2S2/CCNB2/ADAMTS3/GINS1/TRIM28/KLF2/SPINT2/PLK4/TMED2/ATP11A/NSDHL/NCAPG2/TMEM100/ASF1B/HEG1/EPB41L5/CHD8/SENP2/SOX17/NDEL1/GINS4/TAPT1	56
BP	GO:0000079	regulation of cyclin-dependent protein serine/threonine kinase activity	22/1667	102/18670	7.9031e-05	0.00177275	0.00139417	CCND2/CCNE1/CCNF/CCNG1/CDC6/CDC25A/CDC25C/CDK4/CDK7/CDKN1C/CDKN2A/CDKN3/CKS1B/CKS2/PLK1/PROX1/NR2F2/CCNB2/CCNI/GTPBP4/CDK5RAP1/PSRC1	22
BP	GO:0009308	amine metabolic process	27/1667	138/18670	7.87158e-05	0.00177275	0.00139417	ATP2B4/ABCC2/DDC/HDC/HNMT/ITGAM/ITGB2/ODC1/PSMA2/PSMA3/PSMA5/PSMA7/PSMB1/PSMB2/PSMB5/PSMB6/PSMB7/PSMB10/PSMC4/PSMD11/PSMD13/PSME1/VCAM1/AOC3/PSMD6/PSME3/VPS35	27
BP	GO:0030048	actin filament-based movement	27/1667	138/18670	7.87158e-05	0.00177275	0.00139417	ANK2/ATP1A2/CACNA1C/CACNB2/CAV1/DES/DSP/KCNA5/KCND3/KCNJ8/MYO5A/PDE4B/PKP2/PLN/RYR2/SGCD/TNNI3/TPM1/VIL1/VIM/WAS/WIPF1/NUP155/PARVA/EPB41L5/MYO19/MYL6B	27
BP	GO:0046635	positive regulation of alpha-beta T cell activation	16/1667	62/18670	7.87154e-05	0.00177275	0.00139417	RHOA/CD3E/CD28/NCKAP1L/HLA-E/ITPKB/MYB/CCL19/TGFBR2/ZAP70/ZBTB16/AP3B1/CD83/SASH3/NLRP3/CCR2	16
BP	GO:0071456	cellular response to hypoxia	36/1667	207/18670	7.8016e-05	0.00177275	0.00139417	AQP1/BCL2/ZFP36L1/CD34/CREBBP/EIF4EBP1/ENO1/RBPJ/KCNMB1/MYC/NFE2L2/PSMA2/PSMA3/PSMA5/PSMA7/PSMB1/PSMB2/PSMB5/PSMB6/PSMB7/PSMB10/PSMC4/PSMD11/PSMD13/PSME1/S100B/SFRP1/SUV39H1/CFLAR/PSMD6/PSME3/STUB1/PHB2/CPEB1/SUV39H2/BRIP1	36
BP	GO:0051302	regulation of cell division	31/1667	168/18670	7.75482e-05	0.00177275	0.00139417	RHOA/CXCR5/CAT/CDC6/ECT2/EVI2B/FGF2/FGF7/INCENP/MYC/PGF/PLK1/RBL1/AURKA/TGFB3/THBS4/CDC14B/PRC1/AURKB/KIF23/RAB11FIP3/KIF14/KIF20A/RACGAP1/SOX17/FSD1/MYO19/PDGFD/LBH/KIF18B/ASPM	31
BP	GO:0031032	actomyosin structure organization	35/1667	199/18670	7.7135e-05	0.00177275	0.00139417	RHOA/CASQ2/CNN1/CSRP1/ECT2/LPAR1/PTK2B/STMN1/SMAD4/MEF2C/MYH11/MYOC/PDGFRA/PGM5/PROX1/SFRP1/TGFB3/TPM1/WAS/ZYX/CFLAR/KIF23/PDCD6IP/SORBS3/DLC1/NEBL/SORBS1/LDB3/ARHGEF15/LMOD1/RACGAP1/F11R/EVL/EPB41L5/EPB41L4A	35
BP	GO:0097048	dendritic cell apoptotic process	6/1667	10/18670	7.69001e-05	0.00177275	0.00139417	AXL/CCR7/GAS6/CCL19/CCL21/CXCL12	6
BP	GO:2000668	regulation of dendritic cell apoptotic process	6/1667	10/18670	7.69001e-05	0.00177275	0.00139417	AXL/CCR7/GAS6/CCL19/CCL21/CXCL12	6
BP	GO:0007080	mitotic metaphase plate congression	13/1667	44/18670	8.10607e-05	0.00180413	0.00141884	CENPE/KIFC1/KIF14/NDC80/PIBF1/KIF2C/CHMP2B/CHMP5/CDCA8/SEH1L/KIF18A/PSRC1/CHMP7	13
BP	GO:0006353	DNA-templated transcription, termination	18/1667	75/18670	8.10533e-05	0.00180413	0.00141884	CDK7/CSTF1/CSTF2/CSTF3/NCBP1/POLR2H/SNRPB/SNRPD3/SNRPF/SNRPG/SLBP/TAF1B/POLR1C/CD3EAP/PAPOLA/NCBP2/ZNF473/POLR3K	18
BP	GO:2000045	regulation of G1/S transition of mitotic cell cycle	33/1667	184/18670	8.26447e-05	0.00183257	0.00144121	AIF1/ATM/BCL2/CCND2/CCNE1/CDC6/CDC25C/CDK2/CDK4/CDKN2A/FHL1/PRMT2/KCNA5/CNOT3/PRKDC/PSME1/RB1/RBL1/AURKA/CNOT8/ADAMTS1/KIF14/PSME3/BTN2A2/GPNMB/FAM107A/CHEK2/KANK2/ANKRD17/DACT1/GTSE1/SENP2/FBXO31	33
BP	GO:0032633	interleukin-4 production	11/1667	33/18670	8.45593e-05	0.00185442	0.00145839	CD3E/CD28/CD40LG/HLA-E/RBPJ/IRF4/ITK/CD83/SASH3/IL33/NLRP3	11
BP	GO:0051384	response to glucocorticoid	28/1667	146/18670	8.44846e-05	0.00185442	0.00145839	AGL/AIF1/APOA2/AQP1/RHOA/BCL2/BMP6/ZFP36L1/KLF9/CDO1/ABCC2/CPS1/EIF4EBP1/FLT3/GOT1/NR3C1/HNMT/ISL1/PAM/PAPPA/SERPINF1/S100B/CFLAR/USP8/SLIT2/PTPRU/FAM107A/SMYD3	28
BP	GO:2001251	negative regulation of chromosome organization	28/1667	146/18670	8.44846e-05	0.00185442	0.00145839	ATM/BRCA1/BUB1/BUB1B/CDC20/CENPF/HMGA1/MCM2/PHF2/PLK1/SPI1/TOP2A/TTK/UBE2B/AURKB/PTTG1/TRIP13/ATG5/ESPL1/RAD50/NDC80/SMG6/POT1/NOC2L/FBXO5/TINF2/ATAD2/PCID2	28
BP	GO:0072425	signal transduction involved in G2 DNA damage checkpoint	7/1667	14/18670	8.72571e-05	0.00189967	0.00149398	ATM/BRCA1/CHEK1/PLK1/CDC14B/RINT1/BRCC3	7
BP	GO:0038095	Fc-epsilon receptor signaling pathway	31/1667	169/18670	8.69928e-05	0.00189967	0.00149398	BTK/IKBKB/ITK/LCP2/NFATC1/NFATC3/PDPK1/PLCG2/PPP3CB/MAPK10/PSMA2/PSMA3/PSMA5/PSMA7/PSMB1/PSMB2/PSMB5/PSMB6/PSMB7/PSMB10/PSMC4/PSMD11/PSMD13/PSME1/SHC1/LAT2/NR4A3/CUL1/PSMD6/PSME3/FBXW11	31
BP	GO:0006520	cellular amino acid metabolic process	55/1667	366/18670	8.89332e-05	0.00192914	0.00151716	ACADSB/ARG2/ASPA/ATP2B4/BCKDHB/CDO1/CPS1/DDC/DLD/GCLM/GLS/GLUD1/GOT1/GSS/HSD17B10/HDC/HNMT/MTAP/MTHFD1/ODC1/OTC/PPA1/PSMA2/PSMA3/PSMA5/PSMA7/PSMB1/PSMB2/PSMB5/PSMB6/PSMB7/PSMB10/PSMC4/PSMD11/PSMD13/PSME1/PSPH/ALDH18A1/SLC7A4/ALDH4A1/PSMD6/PSME3/CRTAP/AHCYL2/BHMT2/HIBCH/YARS2/DARS2/QRSL1/IARS2/CTPS2/MCCC1/NIT2/SRR/MCCC2	55
BP	GO:0070665	positive regulation of leukocyte proliferation	27/1667	139/18670	8.95191e-05	0.00193484	0.00152164	AIF1/BCL2/CD1D/CD3E/CD4/CD6/CD28/CD40LG/CD74/NCKAP1L/HLA-DMB/HLA-DPB1/HLA-E/IGF1/CD46/MEF2C/CCL5/CCL19/TGFBR2/VCAM1/ZAP70/LILRB2/CORO1A/CD209/SASH3/ATAD5/CCR2	27
BP	GO:0003158	endothelium development	26/1667	132/18670	9.42989e-05	0.00203082	0.00159712	ADD1/JAG1/RHOA/RHOB/BMP6/BTG1/CD34/CDH5/RBPJ/IKBKB/SMAD4/PDE2A/PECAM1/PROX1/NR2F2/TNFRSF1A/CXCR4/PPP1R16B/F11R/TMEM100/FOXJ2/HEG1/SOX17/COL18A1/APOLD1/STARD13	26
BP	GO:0036294	cellular response to decreased oxygen levels	37/1667	217/18670	9.57473e-05	0.00204	0.00160434	AQP1/BCL2/ZFP36L1/CD34/CREBBP/EIF4EBP1/ENO1/RBPJ/KCNMB1/MYC/NFE2L2/PSMA2/PSMA3/PSMA5/PSMA7/PSMB1/PSMB2/PSMB5/PSMB6/PSMB7/PSMB10/PSMC4/PSMD11/PSMD13/PSME1/S100B/SFRP1/SUV39H1/CFLAR/AIFM1/PSMD6/PSME3/STUB1/PHB2/CPEB1/SUV39H2/BRIP1	37
BP	GO:0050920	regulation of chemotaxis	37/1667	217/18670	9.57473e-05	0.00204	0.00160434	AIF1/ANGPT2/C1QBP/C5AR1/CD74/CCR1/CCR4/CCR7/CMKLR1/LPAR1/PTK2B/FGF2/GAS6/GPR18/NCKAP1L/IL16/PDGFRA/PGF/PTPN2/PTPRO/RAC2/CCL5/CCL19/CCL21/CXCL12/STX3/STX4/THBS4/CXCR4/DYSF/SLIT2/MYCBP2/SEMA4C/PLXNA3/PDGFD/JAM3/CCR2	37
BP	GO:0043161	proteasome-mediated ubiquitin-dependent protein catabolic process	61/1667	419/18670	9.53089e-05	0.00204	0.00160434	BUB1B/CAMLG/CAV1/CCNF/CDC20/CDK2/ERCC8/CLU/GNA12/HSP90AB1/NFE2L2/PLK1/PSEN1/PSMA2/PSMA3/PSMA5/PSMA7/PSMB1/PSMB2/PSMB5/PSMB6/PSMB7/PSMB10/PSMC4/PSMD11/PSMD13/PSME1/FBXW4/SKP2/AURKA/UBE2B/UBE2D3/UBE2H/UCHL1/CUL5/CUL1/AURKB/PTTG1/PLAA/PSMD6/KIF14/PSME3/TRIM13/STUB1/ANAPC10/UBE2C/ERLIN2/FBXL7/FBXW11/KCTD2/FBXL6/FBXO5/RNF186/FBXL12/TRIB3/RMND5A/FBXO31/RNF122/SPSB1/ITCH/IL33	61
BP	GO:0090090	negative regulation of canonical Wnt signaling pathway	32/1667	178/18670	0.000100356	0.00213061	0.0016756	CAV1/CYLD/FRZB/HDAC1/ISL1/PSMA2/PSMA3/PSMA5/PSMA7/PSMB1/PSMB2/PSMB5/PSMB6/PSMB7/PSMB10/PSMC4/PSMD11/PSMD13/PSME1/PTPRO/SFRP1/TLE4/PSMD6/PTPRU/PSME3/RUVBL2/DKK1/RBMS3/DACT1/SCYL2/CHD8/SOX17	32
BP	GO:0071453	cellular response to oxygen levels	39/1667	234/18670	0.000104244	0.00220534	0.00173437	AQP1/BCL2/ZFP36L1/CAV1/CD34/CREBBP/LPAR1/EIF4EBP1/ENO1/RBPJ/KCNMB1/MYC/NFE2L2/PSMA2/PSMA3/PSMA5/PSMA7/PSMB1/PSMB2/PSMB5/PSMB6/PSMB7/PSMB10/PSMC4/PSMD11/PSMD13/PSME1/S100B/SFRP1/SUV39H1/CFLAR/AIFM1/PSMD6/PSME3/STUB1/PHB2/CPEB1/SUV39H2/BRIP1	39
BP	GO:1902806	regulation of cell cycle G1/S phase transition	35/1667	202/18670	0.000105172	0.00221712	0.00174363	AIF1/ATM/ATP2B4/BCL2/CCND2/CCNE1/CDC6/CDC25C/CDK2/CDK4/CDKN2A/FHL1/PRMT2/KCNA5/CNOT3/PRKDC/PSME1/RB1/RBL1/AURKA/CNOT8/ADAMTS1/KIF14/PSME3/BTN2A2/GPNMB/FAM107A/CHEK2/PHB2/KANK2/ANKRD17/DACT1/GTSE1/SENP2/FBXO31	35
BP	GO:0048146	positive regulation of fibroblast proliferation	14/1667	51/18670	0.000105793	0.0022224	0.00174779	AQP1/CD74/CDC6/CDK4/ESR1/GAS6/IGF1/MYB/MYC/NDUFS4/DDR2/PDGFRA/PRKDC/PDGFD	14
BP	GO:0001738	morphogenesis of a polarized epithelium	27/1667	141/18670	0.000115191	0.00235375	0.00185109	AP2A2/RHOA/FOXF1/ROR1/PSMA2/PSMA3/PSMA5/PSMA7/PSMB1/PSMB2/PSMB5/PSMB6/PSMB7/PSMB10/PSMC4/PSMD11/PSMD13/PSME1/PTK7/SFRP1/FZD4/PSMD6/PSME3/SEC24B/DKK1/DACT1/PLEKHA4	27
BP	GO:0007094	mitotic spindle assembly checkpoint	11/1667	34/18670	0.000114978	0.00235375	0.00185109	ATM/BUB1/BUB1B/CDC20/CENPF/PLK1/TTK/AURKB/TRIP13/NDC80/PCID2	11
BP	GO:0031577	spindle checkpoint	11/1667	34/18670	0.000114978	0.00235375	0.00185109	ATM/BUB1/BUB1B/CDC20/CENPF/PLK1/TTK/AURKB/TRIP13/NDC80/PCID2	11
BP	GO:0071173	spindle assembly checkpoint	11/1667	34/18670	0.000114978	0.00235375	0.00185109	ATM/BUB1/BUB1B/CDC20/CENPF/PLK1/TTK/AURKB/TRIP13/NDC80/PCID2	11
BP	GO:0071174	mitotic spindle checkpoint	11/1667	34/18670	0.000114978	0.00235375	0.00185109	ATM/BUB1/BUB1B/CDC20/CENPF/PLK1/TTK/AURKB/TRIP13/NDC80/PCID2	11
BP	GO:0060560	developmental growth involved in morphogenesis	39/1667	235/18670	0.000114439	0.00235375	0.00185109	ARHGAP4/CRABP2/ESR1/GOLGA4/HOXD13/HSP90AB1/TNC/ILK/LHX1/PPP3CB/PTK7/RNF6/CCL11/CXCL12/SFRP1/AURKA/TGFBR2/VCL/CXCR4/DCLK1/SLIT2/PLAA/ZEB2/HDAC6/TRIM28/OLFM1/TWF2/RAB21/ADNP/AUTS2/CYFIP2/GAL/NIN/NLGN3/SEMA4C/PLXNA3/BIN3/EPB41L5/NDEL1	39
BP	GO:0007265	Ras protein signal transduction	64/1667	448/18670	0.000113541	0.00235375	0.00185109	ABCA1/AGTR1/AIF1/RHOA/RHOB/ARHGAP4/ARHGDIB/RHOH/CDK2/CDKN2A/ECT2/LPAR1/EPS8/FGF2/FOXM1/GNA12/GPR18/IGF1/ITPKB/STMN1/MYOC/PECAM1/RAB2A/RAC2/RAC3/RALA/RB1/SHC1/WAS/STK19/DOK2/USP8/ARHGEF6/ARHGEF17/RHOBTB1/KIF14/RASGRP1/TRIM28/FLOT1/RASGRP2/CNKSR1/DLC1/ARFGEF2/SH2B2/MAPRE2/ARHGEF15/RAB21/RASGRP3/KANK2/AUTS2/GPSM2/ARHGEF3/SHC3/PLEKHG6/RAB22A/HEG1/RAB17/EPS8L2/DOK3/SPRY4/RHOT2/SSX2IP/FGD2/RABL3	64
BP	GO:0060070	canonical Wnt signaling pathway	51/1667	335/18670	0.000113478	0.00235375	0.00185109	BCL9/CAV1/CYLD/FRZB/HDAC1/RBPJ/ILK/ISL1/LRP5/PSEN1/PSMA2/PSMA3/PSMA5/PSMA7/PSMB1/PSMB2/PSMB5/PSMB6/PSMB7/PSMB10/PSMC4/PSMD11/PSMD13/PSME1/PTK7/PTPRO/RYR2/SFRP1/TLE4/UBE2B/WNT2B/FZD4/RECK/RUVBL1/USP8/FAM53B/PSMD6/PTPRU/PSME3/RUVBL2/DKK1/DAAM2/RBMS3/DACT1/SCYL2/VPS35/PLEKHA4/CHD8/SOX17/DIXDC1/ASPM	51
BP	GO:0061982	meiosis I cell cycle process	24/1667	119/18670	0.000117604	0.00239489	0.00188344	ATM/CCNE1/CDC25A/CDC25C/CKS2/PLK1/PSMD13/RAD51/RAD51C/AURKA/TOP2A/UBE2B/RAD54L/PTTG1/TRIP13/ESPL1/RAD50/RAD54B/FBXO5/PSMC3IP/SLC2A8/C11orf80/RMI1/BRIP1	24
BP	GO:0002697	regulation of immune effector process	65/1667	458/18670	0.000122267	0.00247302	0.00194488	A2M/APOA2/BTK/C1QBP/C1QA/C1R/C1S/C5AR1/C7/CD1C/CD1D/CD22/CD28/CD40LG/CD74/CLU/CR1/FCER2/FCGR2B/FES/FGR/FOXF1/CFH/HK1/HLA-DMB/HLA-E/IL1R1/IL7R/IRF4/ITGAM/ITGB2/CD46/MYB/P2RX7/PDPK1/PPP3CB/PKN1/PRKDC/RAC2/CCL19/STX4/TGFB3/TLR3/TSPAN6/WAS/NR4A3/IL18RAP/CD84/ATG5/PARP3/PQBP1/RASGRP1/CD96/VSIG4/ANKRD17/APPL1/CD244/SASH3/APOBEC3G/ATAD5/ITCH/IL33/NLRP3/NCR3/CCR2	65
BP	GO:0032273	positive regulation of protein polymerization	26/1667	134/18670	0.00012215	0.00247302	0.00194488	RHOA/CCR7/PTK2B/FES/GSN/HCK/NCKAP1L/RAC3/TRIM27/CCL11/CCL21/VIL1/WAS/GMFG/FCHSD2/RHOBTB1/IQGAP2/CORO1A/MAPRE1/LMOD1/NIN/EVL/ACTR3B/ARPC5L/PSRC1/NAV3	26
BP	GO:0001763	morphogenesis of a branching structure	34/1667	196/18670	0.000128044	0.00258114	0.00202992	AR/BCL2/EDNRA/ESR1/FGF2/FGF7/FOXF1/FOXD1/HOXA11/HOXD13/TNC/ILK/LHX1/LRP5/SMAD4/CITED1/MYC/PGF/PGR/PROX1/CCL11/SFRP1/SHOX2/SPINT1/ST14/TCF21/TGFBR2/WNT2B/SLIT2/HOXB13/SPINT2/PHB2/FKBPL/FAT4	34
BP	GO:0062012	regulation of small molecule metabolic process	65/1667	459/18670	0.000130326	0.00260958	0.00205228	ACACB/ACADVL/RHOA/ATP2B4/BMP6/BRCA1/CAV1/CD74/CLK2/COX7A1/DHCR7/ENO1/PTK2B/GUCA2A/HMGCS1/HTR2A/IGF1/EIF6/KIT/NFE2L1/ODC1/P2RX7/PFKFB2/PLEK/PPP1R3D/PRKAA2/PROX1/PSEN1/PSMA2/PSMA3/PSMA5/PSMA7/PSMB1/PSMB2/PSMB5/PSMB6/PSMB7/PSMB10/PSMC4/PSMD11/PSMD13/PSME1/PTPN2/SQLE/NR4A3/RAE1/NCOR1/NUP155/NUP93/EPM2AIP1/PSMD6/PPIF/PSME3/PIBF1/SORBS1/ERLIN2/DUSP12/NUP160/NUPR1/CD244/COQ3/TRIB3/LMF1/SEH1L/NUP43	65
BP	GO:0060828	regulation of canonical Wnt signaling pathway	45/1667	286/18670	0.000130112	0.00260958	0.00205228	CAV1/CYLD/FRZB/HDAC1/RBPJ/ILK/ISL1/PSEN1/PSMA2/PSMA3/PSMA5/PSMA7/PSMB1/PSMB2/PSMB5/PSMB6/PSMB7/PSMB10/PSMC4/PSMD11/PSMD13/PSME1/PTK7/PTPRO/SFRP1/TLE4/UBE2B/RECK/RUVBL1/USP8/FAM53B/PSMD6/PTPRU/PSME3/RUVBL2/DKK1/DAAM2/RBMS3/DACT1/SCYL2/VPS35/PLEKHA4/CHD8/SOX17/ASPM	45
BP	GO:0071695	anatomical structure maturation	30/1667	165/18670	0.000132307	0.00263163	0.00206962	RHOA/BCL2/C1QA/CDH5/CDKN1C/CLN5/CX3CR1/DAZL/PTK2B/G6PD/IGF1/RBPJ/MYO5A/MYOC/NPR2/PGR/RAC3/RB1/AURKA/RECK/SCARF1/TRIP13/KLF2/HOXB13/CNTNAP2/ANKRD17/FBXO5/GAL/FAT4/AGRN	30
BP	GO:0043405	regulation of MAP kinase activity	51/1667	337/18670	0.000132045	0.00263163	0.00206962	C5AR1/CAV1/CD40LG/CD74/LPAR1/PTK2B/FGF2/FLT3/GHR/GPS1/HTR2A/IGF1/ILK/ITGA1/KIT/MAP3K5/MAP3K9/MAP3K11/P2RX7/PIK3CG/PKN1/MAPK10/MAP2K5/PSEN1/PTPN1/MAP4K2/RGS2/CCL19/SFRP1/SHC1/TGFB3/TSG101/UBE2N/UCHL1/CXCR4/FZD4/MAP3K14/ZEB2/SH2B3/RASGRP1/TLR6/MAP4K1/PDCD10/DKK1/PIK3R5/MDFIC/LAX1/TRIB3/PDGFD/SPRY4/FGD2	51
BP	GO:0051056	regulation of small GTPase mediated signal transduction	51/1667	338/18670	0.000142327	0.00282156	0.00221899	A2M/ABCA1/RHOA/RHOB/ARHGAP4/ARHGDIB/RHOH/ECT2/LPAR1/EPS8/FOXM1/GDI2/GPR18/IGF1/ITPKB/STMN1/MYOC/RAC2/RAC3/SHC1/SIPA1/TSC2/STK19/SLIT2/ARHGEF6/STARD8/ARHGEF17/RHOBTB1/KIF14/ARHGAP25/RASGRP1/FLOT1/DLC1/ARFGEF2/SH2B2/MAPRE2/ARHGEF15/KANK2/AUTS2/RACGAP1/ARHGEF3/GMIP/PLEKHG6/HEG1/EPS8L2/SPRY4/ARHGAP24/RHOT2/STARD13/SSX2IP/FGD2	51
BP	GO:0030838	positive regulation of actin filament polymerization	21/1667	99/18670	0.000146182	0.00288841	0.00227157	RHOA/CCR7/PTK2B/GSN/HCK/NCKAP1L/RAC3/TRIM27/CCL11/CCL21/VIL1/WAS/GMFG/FCHSD2/RHOBTB1/IQGAP2/CORO1A/LMOD1/EVL/ACTR3B/ARPC5L	21
BP	GO:0051235	maintenance of location	50/1667	330/18670	0.000148462	0.00292383	0.00229942	ABCA1/ACACB/ANK2/ATP1A2/BARD1/CACNA1C/CASQ2/CAV1/CD4/CLIC2/CCR5/CCR7/PTK2B/FBN1/FGF2/GSN/HK1/HTR2A/ITGAV/ITPR1/LTBP1/MEST/MYO5A/P2RX7/PDPK1/PLCG2/PLN/TWF1/PTPN2/RYR2/RYR3/CCL19/CCL21/SQLE/TXN/YWHAB/DYSF/AKAP6/ATG5/CORO1A/TWF2/VPS13A/SYNE1/GPSM2/VPS13C/VPS13D/JPH2/FTO/TAPT1/ASPM	50
BP	GO:1901214	regulation of neuron death	48/1667	313/18670	0.000149	0.0029248	0.00230018	RHOA/ATM/AXL/BCL2/C1QA/C5AR1/CAPN2/CASP8/CD34/CLU/CX3CR1/PTK2B/FCGR2B/G6PD/GCLM/HSP90AB1/ILK/ISL1/ITGA1/ITGAM/ITGB2/MEF2C/MAP3K5/MAP3K11/CD200/CITED1/MYB/NONO/PDPK1/SERPINF1/PSEN1/CCL5/TGFB3/TYROBP/NR4A3/NAE1/AIFM1/KIF14/LANCL1/TLR6/GPNMB/CHL1/CORO1A/DKK1/ADNP/NUPR1/FIS1/VPS35	48
BP	GO:0007254	JNK cascade	36/1667	214/18670	0.000156101	0.00305418	0.00240193	CD27/CD40LG/CCR7/CYLD/PTK2B/FCGR2B/FKTN/GPS1/MAP3K5/MAP3K9/MAP3K11/PKN1/MAPK10/PTPN1/MAP4K2/CCL19/CCL21/SFRP1/TLR3/UBE2N/FZD4/ARHGEF6/NCOR1/TRAF4/RASSF2/ZEB2/SH2D3C/RASGRP1/TLR6/MAP4K1/DKK1/MDFIC/DACT1/ITCH/FGD2/NCF1	36
BP	GO:0044106	cellular amine metabolic process	25/1667	129/18670	0.000166747	0.00325185	0.00255739	ATP2B4/ABCC2/DDC/HDC/HNMT/ITGAM/ITGB2/ODC1/PSMA2/PSMA3/PSMA5/PSMA7/PSMB1/PSMB2/PSMB5/PSMB6/PSMB7/PSMB10/PSMC4/PSMD11/PSMD13/PSME1/PSMD6/PSME3/VPS35	25
BP	GO:0070498	interleukin-1-mediated signaling pathway	21/1667	100/18670	0.000169709	0.00329885	0.00259435	IKBKB/IL1R1/PSMA2/PSMA3/PSMA5/PSMA7/PSMB1/PSMB2/PSMB5/PSMB6/PSMB7/PSMB10/PSMC4/PSMD11/PSMD13/PSME1/UBE2N/CUL1/PSMD6/PSME3/FBXW11	21
BP	GO:0038061	NIK/NF-kappaB signaling	32/1667	183/18670	0.000171214	0.00331734	0.00260889	RHOA/CD14/CD27/CYLD/ILK/PRDX1/PSMA2/PSMA3/PSMA5/PSMA7/PSMB1/PSMB2/PSMB5/PSMB6/PSMB7/PSMB10/PSMC4/PSMD11/PSMD13/PSME1/CCL19/TLR3/TSPAN6/CUL1/MAP3K14/TRAF4/RASSF2/PSMD6/PSME3/TLR6/FBXW11/NLRP3	32
BP	GO:0070555	response to interleukin-1	35/1667	207/18670	0.000172791	0.00332637	0.002616	ABCC2/ETS1/GBP2/HNMT/IKBKB/IL1R1/CITED1/MAPK13/PSMA2/PSMA3/PSMA5/PSMA7/PSMB1/PSMB2/PSMB5/PSMB6/PSMB7/PSMB10/PSMC4/PSMD11/PSMD13/PSME1/CCL5/CCL11/CCL19/CCL21/SFRP1/UBE2N/CUL1/USP10/PSMD6/PSME3/KLF2/FBXW11/YTHDC2	35
BP	GO:0050730	regulation of peptidyl-tyrosine phosphorylation	41/1667	256/18670	0.000172274	0.00332637	0.002616	BMP6/CAV1/CD3E/CD4/CD44/CD74/CSF1R/PTK2B/FGF7/FLT3/GAS6/GHR/HCLS1/HTR2A/IGF1/ISL1/ITGB2/KIT/NEDD9/PECAM1/PPP2R5B/PSEN1/PTPN1/PTPN2/CCL5/SFRP1/SHC1/THBS4/TNFRSF1A/TSG101/SH3BP5/MVP/SH2B3/PIBF1/FGFR1OP/ADNP/NCAPG2/BANK1/PDGFD/ZGPAT/NCF1	41
BP	GO:0090068	positive regulation of cell cycle process	46/1667	298/18670	0.000173703	0.0033332	0.00262137	AIF1/RHOA/ATM/CXCR5/BRCA1/CCND2/CCNE1/CD28/CDC6/CDC25A/CDC25C/CDK2/CDK4/DAZL/ECT2/FEN1/IGF1/KCNA5/LRP5/CNOT3/PPP2R5B/RAD51C/RB1/AURKA/UBE2B/CDC14B/AURKB/CNOT8/KIF23/ADAMTS1/ESPL1/KIF14/NDC80/SPAG5/PLK4/UBE2C/CHEK2/PHB2/ANKRD17/FBXO5/RACGAP1/GPSM2/NUSAP1/GTSE1/PCID2/ATAD5	46
BP	GO:0048873	homeostasis of number of cells within a tissue	10/1667	30/18670	0.000177518	0.00338471	0.00266187	ADD1/BCL2/FH/LIPA/P2RX7/RAC3/AKT3/CORO1A/SASH3/CCR2	10
BP	GO:0051491	positive regulation of filopodium assembly	10/1667	30/18670	0.000177518	0.00338471	0.00266187	CCR7/GPM6A/PALM/RALA/CCL21/TGFB3/NLGN1/DNM3/ESPN/AGRN	10
BP	GO:1903311	regulation of mRNA metabolic process	49/1667	324/18670	0.000179995	0.00342104	0.00269045	BARD1/ZFP36L1/C1QBP/CIRBP/DAZL/NCBP1/POLR2G/PSMA2/PSMA3/PSMA5/PSMA7/PSMB1/PSMB2/PSMB5/PSMB6/PSMB7/PSMB10/PSMC4/PSMD11/PSMD13/PSME1/PTBP1/VIM/VIP/YWHAB/YWHAZ/CNOT8/PSMD6/RBM8A/RBM7/PSME3/SF3B4/DDX17/PAIP1/IGF2BP3/PAPOLA/DIS3/NCBP2/TNRC6B/EXOSC2/EXOSC4/RBM38/PCID2/EXOSC5/CPEB1/FTO/FASTKD3/RBM42/FASTKD1	49
BP	GO:0030595	leukocyte chemotaxis	37/1667	224/18670	0.000186448	0.00353248	0.00277809	AIF1/CXCR5/C1QBP/C5AR1/CD74/LYST/CCR1/CCR5/CCR7/CMKLR1/PTK2B/GAS6/GPR18/NCKAP1L/IL16/ITGA1/ITGA9/ITGB2/KIT/PDE4B/PGF/PIK3CG/PTPRO/RAC2/CCL5/CCL11/CCL19/CCL21/CXCL12/SLC12A2/THBS4/CXCR4/DYSF/SLIT2/CORO1A/JAM3/CCR2	37
BP	GO:0070646	protein modification by small protein removal	46/1667	299/18670	0.000187918	0.00354909	0.00279115	ACTL6A/ADRB2/AR/RHOA/BARD1/BRCA1/CDC20/CDC25A/CYLD/ESR1/GPS1/SMAD4/MYC/NFRKB/PSMA2/PSMA3/PSMA5/PSMA7/PSMB1/PSMB2/PSMB5/PSMB6/PSMB7/PSMB10/PSMC4/PSMD11/PSMD13/PSME1/SKP2/UCHL1/RUVBL1/EIF3F/USP10/USP8/SPATA2/PSMD6/PSME3/USP39/SENP2/OTUB2/BRCC3/RNF128/ITCH/IL33/NLRP3/ASXL1	46
BP	GO:0000729	DNA double-strand break processing	9/1667	25/18670	0.000192184	0.00359564	0.00282776	ATM/BARD1/BRCA1/DNA2/UBE2N/UBE2V2/RAD50/RNF138/BRIP1	9
BP	GO:0050901	leukocyte tethering or rolling	9/1667	25/18670	0.000192184	0.00359564	0.00282776	CX3CR1/ITGB7/CCL21/CXCL12/SELL/SELP/VCAM1/MADCAM1/CCR2	9
BP	GO:0072012	glomerulus vasculature development	9/1667	25/18670	0.000192184	0.00359564	0.00282776	ANGPT2/CD34/NOTCH3/PDGFRA/PECAM1/TCF21/TEK/CFLAR/PDGFD	9
BP	GO:0002690	positive regulation of leukocyte chemotaxis	19/1667	87/18670	0.000199539	0.00372162	0.00292684	AIF1/C1QBP/C5AR1/CD74/CCR1/CCR7/CMKLR1/PTK2B/GAS6/NCKAP1L/PGF/RAC2/CCL5/CCL19/CCL21/CXCL12/THBS4/DYSF/CCR2	19
BP	GO:0016579	protein deubiquitination	44/1667	283/18670	0.000201977	0.0037554	0.0029534	ACTL6A/ADRB2/AR/RHOA/BARD1/BRCA1/CDC20/CDC25A/CYLD/ESR1/SMAD4/MYC/NFRKB/PSMA2/PSMA3/PSMA5/PSMA7/PSMB1/PSMB2/PSMB5/PSMB6/PSMB7/PSMB10/PSMC4/PSMD11/PSMD13/PSME1/SKP2/UCHL1/RUVBL1/EIF3F/USP10/USP8/SPATA2/PSMD6/PSME3/USP39/OTUB2/BRCC3/RNF128/ITCH/IL33/NLRP3/ASXL1	44
BP	GO:0043406	positive regulation of MAP kinase activity	41/1667	258/18670	0.000204293	0.0037867	0.00297802	C5AR1/CD40LG/CD74/LPAR1/PTK2B/FGF2/FLT3/GHR/HTR2A/IGF1/ILK/ITGA1/KIT/MAP3K5/MAP3K9/MAP3K11/P2RX7/PIK3CG/PKN1/MAPK10/MAP2K5/PSEN1/PTPN1/MAP4K2/CCL19/SHC1/TGFB3/UBE2N/CXCR4/FZD4/MAP3K14/ZEB2/RASGRP1/TLR6/MAP4K1/PDCD10/DKK1/PIK3R5/MDFIC/PDGFD/FGD2	41
BP	GO:0006336	DNA replication-independent nucleosome assembly	14/1667	54/18670	0.000205933	0.00380531	0.00299265	CENPA/CENPI/NASP/RBBP7/HAT1/RUVBL1/OIP5/CABIN1/CENPQ/HJURP/ASF1B/CENPN/CENPO/IPO4	14
BP	GO:0070252	actin-mediated cell contraction	23/1667	116/18670	0.000210626	0.00385633	0.00303278	ANK2/ATP1A2/CACNA1C/CACNB2/CAV1/DES/DSP/KCNA5/KCND3/KCNJ8/PDE4B/PKP2/PLN/RYR2/SGCD/TNNI3/TPM1/VIL1/VIM/NUP155/PARVA/EPB41L5/MYL6B	23
BP	GO:2000736	regulation of stem cell differentiation	23/1667	116/18670	0.000210626	0.00385633	0.00303278	JAG1/HSPA9/MYB/NFE2L2/PDGFRA/PSMA2/PSMA3/PSMA5/PSMA7/PSMB1/PSMB2/PSMB5/PSMB6/PSMB7/PSMB10/PSMC4/PSMD11/PSMD13/PSME1/PSMD6/PSME3/LBH/ITCH	23
BP	GO:0071383	cellular response to steroid hormone stimulus	40/1667	250/18670	0.000209793	0.00385633	0.00303278	AQP1/AR/RHOA/ATP1A2/BRCA1/ZFP36L1/KLF9/CCNE1/CDK7/ABCC2/EIF4EBP1/ESR1/FLT3/NR6A1/NR3C1/HDAC1/HNF4G/PRMT2/ISL1/SERPINF1/PGR/RB1/RNF6/SFRP1/SKP2/TCF21/NR2F2/NR4A3/CFLAR/USP8/AIFM1/NCOR1/HDAC6/DDX17/FAM107A/PHB2/KANK2/UFSP2/SMYD3/LBH	40
BP	GO:0030833	regulation of actin filament polymerization	29/1667	162/18670	0.000224051	0.00407719	0.00320646	ADD1/RHOA/CAPZA2/CCR7/EPS8/PTK2B/GSN/HCK/HCLS1/NCKAP1L/TWF1/RAC3/TRIM27/CCL11/CCL21/SPTAN1/VIL1/WAS/SLIT2/GMFG/FCHSD2/RHOBTB1/IQGAP2/CORO1A/TWF2/LMOD1/EVL/ACTR3B/ARPC5L	29
BP	GO:0031960	response to corticosteroid	29/1667	162/18670	0.000224051	0.00407719	0.00320646	AGL/AIF1/APOA2/AQP1/RHOA/BCL2/BMP6/ZFP36L1/KLF9/CDO1/ABCC2/CPS1/EIF4EBP1/FLT3/GOT1/NR3C1/HNMT/ISL1/PAM/PAPPA/SERPINF1/S100B/CFLAR/USP8/AIFM1/SLIT2/PTPRU/FAM107A/SMYD3	29
BP	GO:0014066	regulation of phosphatidylinositol 3-kinase signaling	24/1667	124/18670	0.000227738	0.00408225	0.00321044	CAT/CD28/DCN/FGR/FLT3/HCLS1/IGF1/KIT/MYOC/PDGFRA/PIK3CG/PPP2R5B/CCL5/SELP/TEK/TSC2/RASGRP1/BTN2A2/PIK3R5/PPP1R16B/CEP55/PDGFD/PIK3IP1/NCF1	24
BP	GO:0051209	release of sequestered calcium ion into cytosol	24/1667	124/18670	0.000227738	0.00408225	0.00321044	ANK2/ATP1A2/CACNA1C/CASQ2/CLIC2/CCR5/CCR7/PTK2B/FGF2/HTR2A/ITPR1/MYO5A/P2RX7/PDPK1/PLCG2/PLN/RYR2/RYR3/CCL19/CCL21/AKAP6/ATG5/CORO1A/JPH2	24
BP	GO:0042113	B cell activation	47/1667	310/18670	0.000227581	0.00408225	0.00321044	ATM/BCL2/CXCR5/ZFP36L1/BTK/CASP8/MS4A1/CD22/CD27/CD28/CD40LG/CD74/CD79A/CD79B/CYLD/PTK2B/FCGR2B/FLT3/NCKAP1L/HMGB3/RBPJ/IL7R/INPP5D/KIT/CD180/MEF2C/PLCG2/PKN1/PRKDC/PTPN2/SFRP1/TPD52/TYROBP/VCAM1/LAT2/ZAP70/EXO1/ITM2A/PARP3/PLCL2/TNFRSF13B/SASH3/LAX1/BANK1/DOCK10/PCID2/ATAD5	47
BP	GO:0032271	regulation of protein polymerization	36/1667	218/18670	0.000227287	0.00408225	0.00321044	ADD1/RHOA/CAPZA2/CDH5/CCR7/EPS8/PTK2B/FES/GSN/HCK/HCLS1/NCKAP1L/STMN1/TWF1/RAC3/TRIM27/CCL11/CCL21/SPTAN1/VIL1/WAS/SLIT2/GMFG/FCHSD2/RHOBTB1/IQGAP2/CORO1A/TWF2/MAPRE1/LMOD1/NIN/EVL/ACTR3B/ARPC5L/PSRC1/NAV3	36
BP	GO:0032886	regulation of microtubule-based process	36/1667	218/18670	0.000227287	0.00408225	0.00321044	RHOA/BRCA1/CCNF/CDH5/CHEK1/CYLD/FES/KIF11/STMN1/NEK2/PLK1/PRKAA2/STIL/AURKA/RAE1/HDAC6/PDCD6IP/PARP3/TACC3/SPAG5/PLK4/MAPRE2/FAM107A/MAPRE1/TPX2/CHMP2B/CKAP2/GPSM2/NIN/CHMP5/FSD1/CEP76/KIF18A/PSRC1/DIXDC1/NAV3	36
BP	GO:0045637	regulation of myeloid cell differentiation	40/1667	251/18670	0.000228512	0.00408388	0.00321173	JAG1/ZFP36L1/CAMK4/CASP8/CD4/CD74/CCR1/CREBBP/ETS1/EVI2B/PTK2B/FBN1/FES/HCLS1/HDAC1/NCKAP1L/HMGB3/HSPA9/INPP5D/EIF6/ITPKB/MEF2C/MEIS1/MEIS2/MYC/NME1/PTPN2/RB1/SFRP1/SPI1/TLR3/TYROBP/ZBTB16/NR4A3/RASSF2/MAFB/TOB2/TNRC6B/GPR171/NCAPG2	40
BP	GO:0030178	negative regulation of Wnt signaling pathway	35/1667	210/18670	0.000230056	0.00409924	0.00322381	CAV1/CYLD/FRZB/HDAC1/ISL1/CITED1/NFATC1/PSMA2/PSMA3/PSMA5/PSMA7/PSMB1/PSMB2/PSMB5/PSMB6/PSMB7/PSMB10/PSMC4/PSMD11/PSMD13/PSME1/PTPRO/SFRP1/TLE4/TSC2/PSMD6/PTPRU/PSME3/RUVBL2/DKK1/RBMS3/DACT1/SCYL2/CHD8/SOX17	35
BP	GO:0042100	B cell proliferation	20/1667	95/18670	0.000231822	0.00411844	0.00323891	ATM/BCL2/BTK/MS4A1/CD22/CD40LG/CD74/CD79A/FCGR2B/NCKAP1L/IL7R/INPP5D/CD180/MEF2C/PKN1/TYROBP/PLCL2/TNFRSF13B/SASH3/ATAD5	20
BP	GO:0031334	positive regulation of protein complex assembly	42/1667	268/18670	0.000234152	0.00412315	0.00324261	ABCA1/RHOA/ATM/CDH5/CLU/CCR7/ESR1/PTK2B/FES/GSN/HCK/NCKAP1L/IDE/LCP1/PLEK/PPP2R5B/PSMC4/RAC3/TRIM27/RPA3/CCL11/CCL21/VIL1/WAS/XPA/GMFG/CHD1L/FCHSD2/RHOBTB1/HDAC6/STUB1/TLR6/IQGAP2/CORO1A/MAPRE1/LMOD1/NIN/EVL/ACTR3B/ARPC5L/PSRC1/NAV3	42
BP	GO:0034113	heterotypic cell-cell adhesion	15/1667	61/18670	0.000233664	0.00412315	0.00324261	CD1D/CD2/CD44/DSP/ITGAV/ITGB2/ITGB7/CD200/PKP2/MAP2K5/VCAM1/MADCAM1/FLOT1/LILRB2/PARVA	15
BP	GO:0045123	cellular extravasation	15/1667	61/18670	0.000233664	0.00412315	0.00324261	CX3CR1/IL1R1/ITGA1/ITGB2/ITGB7/PECAM1/PIK3CG/CCL21/CXCL12/SELL/SELP/VCAM1/MADCAM1/PDGFD/CCR2	15
BP	GO:0002262	myeloid cell homeostasis	27/1667	147/18670	0.00023611	0.00414543	0.00326014	ADD1/AXL/ZFP36L1/ETS1/G6PD/HCLS1/NCKAP1L/HSPA9/INPP5D/ITPKB/KIT/NFE2L1/PRDX1/PDE4B/PTPN2/RB1/ARID4A/SPI1/TGFBR3/MAFB/SH2B3/IKZF1/KLF2/NCSTN/NCAPG2/JAM3/CCR2	27
BP	GO:0007143	female meiotic nuclear division	10/1667	31/18670	0.000241224	0.00421052	0.00331133	ATM/DAZL/PLK1/RAD51C/AURKA/TOP2A/TTK/TRIP13/NCAPH/FBXO5	10
BP	GO:0034694	response to prostaglandin	10/1667	31/18670	0.000241224	0.00421052	0.00331133	ADCY6/CCR7/TNC/PRKAA2/PTGDR/PTGFR/CCL19/CCL21/SFRP1/TGFBR3	10
BP	GO:0030889	negative regulation of B cell proliferation	7/1667	16/18670	0.000247771	0.00429972	0.00338147	ATM/BTK/FCGR2B/INPP5D/PKN1/TYROBP/TNFRSF13B	7
BP	GO:0099116	tRNA 5'-end processing	7/1667	16/18670	0.000247771	0.00429972	0.00338147	HSD17B10/SSB/POP7/RPP38/POP4/RPP40/POP5	7
BP	GO:0034724	DNA replication-independent nucleosome organization	14/1667	55/18670	0.000253814	0.0043792	0.00344398	CENPA/CENPI/NASP/RBBP7/HAT1/RUVBL1/OIP5/CABIN1/CENPQ/HJURP/ASF1B/CENPN/CENPO/IPO4	14
BP	GO:0060401	cytosolic calcium ion transport	30/1667	171/18670	0.000253798	0.0043792	0.00344398	ANK2/ATP1A2/ATP2B4/BCL2/CACNA1C/CASQ2/CAV1/CD4/MS4A1/CLIC2/CCR5/CCR7/PTK2B/FGF2/HTR2A/ITPR1/MYO5A/P2RX7/PDPK1/PLCG2/PLN/RYR2/RYR3/CCL19/CCL21/AKAP6/ATG5/RAMP3/CORO1A/JPH2	30
BP	GO:0097553	calcium ion transmembrane import into cytosol	26/1667	140/18670	0.000254739	0.00438253	0.0034466	ANK2/ATP1A2/ATP2B4/CACNA1C/CASQ2/CLIC2/CCR5/CCR7/PTK2B/FGF2/HTR2A/ITPR1/MYO5A/P2RX7/PDPK1/PLCG2/PLN/RYR2/RYR3/CCL19/CCL21/AKAP6/ATG5/RAMP3/CORO1A/JPH2	26
BP	GO:0008064	regulation of actin polymerization or depolymerization	31/1667	179/18670	0.000256226	0.00438292	0.00344691	ADD1/RHOA/CAPZA2/CCR7/EPS8/PTK2B/GSN/HCK/HCLS1/NCKAP1L/PLEK/TWF1/RAC3/TRIM27/CCL11/CCL21/CXCL12/SPTAN1/VIL1/WAS/SLIT2/GMFG/FCHSD2/RHOBTB1/IQGAP2/CORO1A/TWF2/LMOD1/EVL/ACTR3B/ARPC5L	31
BP	GO:0071347	cellular response to interleukin-1	31/1667	179/18670	0.000256226	0.00438292	0.00344691	ABCC2/GBP2/IKBKB/IL1R1/MAPK13/PSMA2/PSMA3/PSMA5/PSMA7/PSMB1/PSMB2/PSMB5/PSMB6/PSMB7/PSMB10/PSMC4/PSMD11/PSMD13/PSME1/CCL5/CCL11/CCL19/CCL21/SFRP1/UBE2N/CUL1/USP10/PSMD6/PSME3/KLF2/FBXW11	31
BP	GO:0007229	integrin-mediated signaling pathway	21/1667	103/18670	0.000261497	0.00446035	0.0035078	PTK2B/FGR/FUT8/HCK/ILK/ITGA1/ITGA9/ITGAL/ITGAM/ITGAV/ITGB2/ITGB7/NEDD9/PLEK/TIMP1/TYROBP/ZYX/MADCAM1/ITGA10/ITGA8/ADAMTS1	21
BP	GO:0014065	phosphatidylinositol 3-kinase signaling	27/1667	148/18670	0.000264683	0.00450187	0.00354045	ZFP36L1/C1QBP/CAT/CD28/DCN/FGR/FLT3/HCLS1/HTR2A/IGF1/KIT/MYOC/PDGFRA/PIK3CG/PPP2R5B/CCL5/SELP/TEK/TSC2/RASGRP1/BTN2A2/PIK3R5/PPP1R16B/CEP55/PDGFD/PIK3IP1/NCF1	27
BP	GO:0001822	kidney development	43/1667	278/18670	0.000265914	0.00450999	0.00354684	JAG1/AGTR1/ANGPT2/ARG2/BCL2/BMP6/CAT/CD34/CDKN1C/CENPF/DCN/FBN1/FGF2/FOXD1/HOXA11/HOXC11/ILK/LHX1/SMAD4/MEF2C/CITED1/MYC/NOTCH3/ODC1/PDGFRA/PECAM1/SERPINF1/PGF/PROX1/PTPRO/SFRP1/TCF21/TEK/WNT2B/ZBTB16/ITGA8/CFLAR/SLIT2/ADAMTS1/NUP160/KANK2/FAT4/PDGFD	43
BP	GO:0097306	cellular response to alcohol	19/1667	89/18670	0.000272407	0.00460707	0.00362319	ABCA1/ADCY6/BRCA1/KLF9/CDK4/FDX1/HMGCS1/TNC/KCNMB1/NFE2L1/PRKAA2/PTGDR/PTGFR/RAD51/SFRP1/SPI1/AIFM1/KLF2/MAP4K1	19
BP	GO:0006414	translational elongation	25/1667	133/18670	0.0002737	0.0046159	0.00363013	DPH2/EEF1A1/MRPL12/DAP3/MRPL19/MRPS18B/MRPL42/MRPL15/MRPL22/MRPS18C/MRPL4/MRPL35/MRPS17/MRPS33/MRPL39/MRPL16/MRPL20/MRPS18A/MRPS10/MRPS35/MRPL17/MRPS15/MRPL9/MRPL44/GFM1	25
BP	GO:0002573	myeloid leukocyte differentiation	34/1667	204/18670	0.000280526	0.00471772	0.00371021	ZFP36L1/CAMK4/CASP8/CD4/CD74/CCR1/CCR7/CSF1R/EFNA4/EVI2B/FBN1/FES/GLO1/HCLS1/IFI16/RBPJ/INPP5D/IRF4/KIT/MEF2C/MYC/NME1/PSEN1/PTPN2/RB1/CCL19/SFRP1/SPI1/TGFBR2/TLR3/TYROBP/RASSF2/MAFB/TOB2	34
BP	GO:0030832	regulation of actin filament length	31/1667	180/18670	0.00028359	0.0047426	0.00372977	ADD1/RHOA/CAPZA2/CCR7/EPS8/PTK2B/GSN/HCK/HCLS1/NCKAP1L/PLEK/TWF1/RAC3/TRIM27/CCL11/CCL21/CXCL12/SPTAN1/VIL1/WAS/SLIT2/GMFG/FCHSD2/RHOBTB1/IQGAP2/CORO1A/TWF2/LMOD1/EVL/ACTR3B/ARPC5L	31
BP	GO:0071466	cellular response to xenobiotic stimulus	31/1667	180/18670	0.00028359	0.0047426	0.00372977	AIF1/AQP1/CASQ2/CBR3/CDO1/ABCC2/CYP1B1/CYP2B6/EIF4EBP1/FMO1/FMO2/GHR/NR3C1/GSTM5/HSP90AB1/MCM7/PDE2A/SERPINF1/PTGS1/RB1/RYR2/RYR3/STAT5A/AOC3/CFLAR/AIP/USP8/PTGES3/CHEK2/N6AMT1/SMYD3	31
BP	GO:0001682	tRNA 5'-leader removal	6/1667	12/18670	0.000289078	0.00482091	0.00379136	SSB/POP7/RPP38/POP4/RPP40/POP5	6
BP	GO:0070997	neuron death	51/1667	348/18670	0.000292977	0.00485888	0.00382122	ADARB1/RHOA/ATM/AXL/BCL2/C1QA/C5AR1/CAPN2/CASP8/CD34/CLU/CX3CR1/PTK2B/FCGR2B/G6PD/GCLM/HSP90AB1/ILK/ISL1/ITGA1/ITGAM/ITGB2/MEF2C/MAP3K5/MAP3K11/CD200/CITED1/MYB/NONO/PDPK1/SERPINF1/PSEN1/RB1/CCL5/TGFB3/TYROBP/NR4A3/NAE1/AIFM1/KIF14/LANCL1/TLR6/GPNMB/CHL1/CORO1A/DKK1/NCSTN/ADNP/NUPR1/FIS1/VPS35	51
BP	GO:0051283	negative regulation of sequestering of calcium ion	24/1667	126/18670	0.000292667	0.00485888	0.00382122	ANK2/ATP1A2/CACNA1C/CASQ2/CLIC2/CCR5/CCR7/PTK2B/FGF2/HTR2A/ITPR1/MYO5A/P2RX7/PDPK1/PLCG2/PLN/RYR2/RYR3/CCL19/CCL21/AKAP6/ATG5/CORO1A/JPH2	24
BP	GO:0031570	DNA integrity checkpoint	28/1667	157/18670	0.000303808	0.00502459	0.00395154	ATM/BRCA1/CDC6/CDC25C/CDK2/CHEK1/FOXN3/DNA2/CNOT3/PLK1/PRKDC/RAD1/RAD9A/AURKA/TOP2A/XPC/CDC14B/NAE1/CNOT8/CHEK2/INTS7/DONSON/GTSE1/RINT1/BRCC3/FBXO31/WDR76/BRIP1	28
BP	GO:0048015	phosphatidylinositol-mediated signaling	31/1667	181/18670	0.000313521	0.00517094	0.00406664	RHOA/ZFP36L1/C1QBP/CAT/CD28/CSF1R/DCN/FGR/FLT3/GSN/HCLS1/HTR2A/IGF1/KIT/MYOC/PDGFRA/PIK3CG/PLCG2/PPP2R5B/CCL5/SELP/TEK/TSC2/RASGRP1/BTN2A2/PIK3R5/PPP1R16B/CEP55/PDGFD/PIK3IP1/NCF1	31
BP	GO:0097193	intrinsic apoptotic signaling pathway	44/1667	289/18670	0.000323413	0.00529036	0.00416056	ATM/BCL2/BRCA1/CAV1/CD44/CD74/CLU/CYLD/CYP1B1/E2F2/ENO1/HDAC1/HINT1/IFI16/ITPR1/MAP3K5/NFE2L2/NONO/PLAGL2/PRKDC/PTPN1/PTPN2/RAD9A/CXCL12/TNFRSF1A/XPA/CUL5/CUL1/AIFM1/MELK/BCL2L10/PPIF/STK25/MLLT11/CHEK2/PDCD10/NOC2L/NUPR1/FIS1/RNF186/TRIB3/TMEM109/PLEKHF1/ATAD5	44
BP	GO:0008608	attachment of spindle microtubules to kinetochore	10/1667	32/18670	0.000323012	0.00529036	0.00416056	CENPE/ECT2/NEK2/RB1/AURKB/NDC80/SPAG5/KIF2C/RACGAP1/SEH1L	10
BP	GO:0043552	positive regulation of phosphatidylinositol 3-kinase activity	10/1667	32/18670	0.000323012	0.00529036	0.00416056	CCR7/PTK2B/FGF2/FGR/FLT3/KIT/PDGFRA/CCL19/CCL21/TEK	10
BP	GO:0051489	regulation of filopodium assembly	12/1667	44/18670	0.000347683	0.00565647	0.00444848	CCR7/GPM6A/PALM/RALA/CCL21/TGFB3/NLGN1/PPP1R16B/DNM3/RAB17/ESPN/AGRN	12
BP	GO:0061756	leukocyte adhesion to vascular endothelial cell	12/1667	44/18670	0.000347683	0.00565647	0.00444848	RHOA/CX3CR1/ETS1/ITGB2/ITGB7/CCL21/CXCL12/SELL/SELP/VCAM1/MADCAM1/CCR2	12
BP	GO:0050848	regulation of calcium-mediated signaling	20/1667	98/18670	0.000357875	0.0057908	0.00455412	ATP2B4/CASQ2/CD3E/CD4/CD22/CLIC2/CMKLR1/PTK2B/HINT1/IGF1/ITPR1/MYO5A/PLEK/PLN/PTBP1/ZAP70/AKAP6/RCAN2/TMEM100/JPH2	20
BP	GO:0042180	cellular ketone metabolic process	39/1667	248/18670	0.000357835	0.0057908	0.00455412	ACACB/ACADVL/ATP2B4/BMP6/BRCA1/CAV1/CBR3/CD74/CYP2B6/GLO1/GPD2/EIF6/NFE2L1/ODC1/PRKAA2/PROX1/PSMA2/PSMA3/PSMA5/PSMA7/PSMB1/PSMB2/PSMB5/PSMB6/PSMB7/PSMB10/PSMC4/PSMD11/PSMD13/PSME1/NR4A3/PSMD6/PSME3/PIBF1/ERLIN2/COQ2/COQ3/TRIB3/CBR4	39
BP	GO:0045638	negative regulation of myeloid cell differentiation	19/1667	91/18670	0.000367482	0.00591428	0.00465123	ZFP36L1/PTK2B/FBN1/HMGB3/HSPA9/INPP5D/ITPKB/MEIS1/MEIS2/MYC/NME1/PTPN2/SFRP1/TLR3/ZBTB16/MAFB/TOB2/GPR171/NCAPG2	19
BP	GO:0006874	cellular calcium ion homeostasis	63/1667	458/18670	0.000367443	0.00591428	0.00465123	AGTR1/ANK2/ATP1A2/ATP2B4/BCL2/CXCR5/C5AR1/CACNA1C/CACNB2/CASQ2/CAV1/CD4/MS4A1/CDH5/CD52/CLIC2/CCR1/CCR4/CCR5/CCR7/CMKLR1/CX3CR1/LPAR1/EDNRA/ESR1/PTK2B/FGF2/GOT1/GPR18/HTR2A/ITGAV/ITPR1/KCNA5/MYO5A/P2RX7/PDGFRA/PDPK1/PIK3CG/PLCG2/PLN/PSEN1/PTGDR/PTGER3/PTGFR/RYR2/RYR3/CCL5/CCL11/CCL19/CCL21/CXCL12/TNNI3/CXCR4/AKAP6/ATG5/RAMP3/CYSLTR1/NMU/IMMT/CORO1A/FIS1/JPH2/CCR2	63
BP	GO:0032673	regulation of interleukin-4 production	9/1667	27/18670	0.000374192	0.0059424	0.00467335	CD3E/CD28/CD40LG/HLA-E/IRF4/CD83/SASH3/IL33/NLRP3	9
BP	GO:0061437	renal system vasculature development	9/1667	27/18670	0.000374192	0.0059424	0.00467335	ANGPT2/CD34/NOTCH3/PDGFRA/PECAM1/TCF21/TEK/CFLAR/PDGFD	9
BP	GO:0061440	kidney vasculature development	9/1667	27/18670	0.000374192	0.0059424	0.00467335	ANGPT2/CD34/NOTCH3/PDGFRA/PECAM1/TCF21/TEK/CFLAR/PDGFD	9
BP	GO:0002687	positive regulation of leukocyte migration	24/1667	128/18670	0.00037337	0.0059424	0.00467335	AIF1/RHOA/C1QBP/C5AR1/CD74/CCR1/CCR7/CMKLR1/PTK2B/GAS6/NCKAP1L/IL1R1/PGF/RAC2/CCL5/CCL19/CCL21/CXCL12/SELP/THBS4/MADCAM1/DYSF/PDGFD/CCR2	24
BP	GO:0051282	regulation of sequestering of calcium ion	24/1667	128/18670	0.00037337	0.0059424	0.00467335	ANK2/ATP1A2/CACNA1C/CASQ2/CLIC2/CCR5/CCR7/PTK2B/FGF2/HTR2A/ITPR1/MYO5A/P2RX7/PDPK1/PLCG2/PLN/RYR2/RYR3/CCL19/CCL21/AKAP6/ATG5/CORO1A/JPH2	24
BP	GO:0010498	proteasomal protein catabolic process	65/1667	477/18670	0.000387621	0.00613939	0.00482826	BUB1B/CAMLG/CAV1/CCNF/CDC20/CDK2/ERCC8/CLU/GNA12/HSP90AB1/NFE2L1/NFE2L2/PLK1/PSEN1/PSMA2/PSMA3/PSMA5/PSMA7/PSMB1/PSMB2/PSMB5/PSMB6/PSMB7/PSMB10/PSMC4/PSMD11/PSMD13/PSME1/FBXW4/SKP2/AURKA/UBE2B/UBE2D3/UBE2H/UCHL1/CUL5/CUL1/AURKB/PTTG1/PLAA/PSMD6/KIF14/PSME3/TRIM13/STUB1/ANAPC10/UBE2C/ERLIN2/FBXL7/FBXW11/KCTD2/FBXL6/FBXO5/NUPR1/RNFT1/RNF186/FBXL12/RCN3/TRIB3/RMND5A/FBXO31/RNF122/SPSB1/ITCH/IL33	65
BP	GO:0007409	axonogenesis	64/1667	468/18670	0.000388871	0.00614293	0.00483105	ADARB1/APBB1/RHOA/ARHGAP4/BCL2/CDH11/CRABP2/CSF1R/EFNA4/FOXD1/GFRA1/GFRA2/GOLGA4/HSP90AB1/ILK/ISL1/LAMA2/STMN1/LHX1/SMAD4/NFIB/PPP3CB/PSEN1/PTPRO/RAC2/RNF6/S100B/CXCL12/SHC1/SHOX2/SPTAN1/UCHL1/VCL/CXCR4/NR4A3/DOK2/DCLK1/SLIT2/FEZ2/ZEB2/HDAC6/FLOT1/OLFM1/STK25/CHL1/TWF2/RAB21/PALLD/MYCBP2/ADNP/SLITRK5/AUTS2/CYFIP2/NIN/EVL/SHC3/NLGN3/ROBO4/SEMA4C/PLXNA3/DOK5/TRAK2/NDEL1/AGRN	64
BP	GO:0043550	regulation of lipid kinase activity	15/1667	64/18670	0.00040951	0.00645194	0.00507407	CCR7/PTK2B/FGF2/FGR/FLT3/KIT/PDGFRA/RB1/RBL1/CCL19/CCL21/TEK/PIK3R5/WDR91/PIK3IP1	15
BP	GO:0070301	cellular response to hydrogen peroxide	20/1667	99/18670	0.000411468	0.00646577	0.00508495	AQP1/RHOB/AXL/CYP1B1/ECT2/ETS1/MAP3K5/MYB/NFE2L2/MAPK13/TXN/NR4A3/IL18RAP/AIFM1/HDAC6/PPIF/KLF2/STK25/PDCD10/PDGFD	20
BP	GO:0009141	nucleoside triphosphate metabolic process	52/1667	362/18670	0.000418488	0.00655887	0.00515816	RHOA/ATP1A2/COX6B1/COX7A1/COX7C/DGUOK/DLD/DTYMK/ENO1/ENO2/HK1/HTR2A/IGF1/EIF6/ITPA/LDHC/NDUFA4/NDUFA8/NDUFA10/NDUFAB1/NDUFB3/NDUFB5/NDUFS1/NDUFS4/NME1/P2RX7/PFKFB2/PRKAA2/PSEN1/SDHD/UQCRB/UQCRC2/UQCRFS1/RAE1/SUCLG1/COX5A/NCOR1/NUP155/NUP93/PPIF/SLC25A13/CLPX/SMPDL3A/NUP160/NUPR1/MOCS3/NME7/NDUFAF1/CYCS/CTPS2/SEH1L/NUP43	52
BP	GO:0034614	cellular response to reactive oxygen species	29/1667	168/18670	0.000421506	0.00657176	0.0051683	AQP1/RHOB/AXL/BTK/CDK2/CYP1B1/DHFR/ECT2/ETS1/MAP3K5/MYB/NFE2L2/PRDX1/PDGFRA/MAPK13/TPM1/TXN/NR4A3/IL18RAP/CFLAR/AIFM1/HDAC6/PPIF/KLF2/STK25/PRDX3/PDCD10/PDGFD/NCF1	29
BP	GO:0048017	inositol lipid-mediated signaling	31/1667	184/18670	0.000420831	0.00657176	0.0051683	RHOA/ZFP36L1/C1QBP/CAT/CD28/CSF1R/DCN/FGR/FLT3/GSN/HCLS1/HTR2A/IGF1/KIT/MYOC/PDGFRA/PIK3CG/PLCG2/PPP2R5B/CCL5/SELP/TEK/TSC2/RASGRP1/BTN2A2/PIK3R5/PPP1R16B/CEP55/PDGFD/PIK3IP1/NCF1	31
BP	GO:0002688	regulation of leukocyte chemotaxis	22/1667	114/18670	0.000425522	0.00658295	0.0051771	AIF1/C1QBP/C5AR1/CD74/CCR1/CCR7/CMKLR1/PTK2B/GAS6/GPR18/NCKAP1L/PGF/RAC2/CCL5/CCL19/CCL21/CXCL12/THBS4/DYSF/SLIT2/JAM3/CCR2	22
BP	GO:0007127	meiosis I	22/1667	114/18670	0.000425522	0.00658295	0.0051771	ATM/CCNE1/CKS2/PLK1/PSMD13/RAD51/RAD51C/AURKA/TOP2A/UBE2B/RAD54L/PTTG1/TRIP13/ESPL1/RAD50/RAD54B/FBXO5/PSMC3IP/SLC2A8/C11orf80/RMI1/BRIP1	22
BP	GO:0045446	endothelial cell differentiation	22/1667	114/18670	0.000425522	0.00658295	0.0051771	ADD1/JAG1/BMP6/BTG1/CDH5/RBPJ/IKBKB/SMAD4/PDE2A/PECAM1/PROX1/NR2F2/TNFRSF1A/CXCR4/PPP1R16B/F11R/TMEM100/FOXJ2/HEG1/SOX17/COL18A1/APOLD1	22
BP	GO:0033143	regulation of intracellular steroid hormone receptor signaling pathway	17/1667	78/18670	0.000434851	0.00670993	0.00527696	AR/RHOA/BRCA1/ESR1/HDAC1/PRMT2/ISL1/RNF6/SFRP1/SKP2/TCF21/NCOR1/HDAC6/PHB2/KANK2/UFSP2/LBH	17
BP	GO:0050673	epithelial cell proliferation	60/1667	434/18670	0.000439647	0.00676649	0.00532144	AGTR1/AR/BMP6/ZFP36L1/KLF9/C5AR1/CAV1/CD34/CDKN1C/EGR3/ESR1/FGF2/FGF7/HMGN1/IGF1/IGFBP5/ISL1/KIT/LAMC1/MEF2C/MYC/NFIB/NME1/PDPK1/SERPINF1/PGF/PGR/PRKDC/MAP2K5/PROX1/PSEN1/PURA/RB1/CCL5/CCL11/CXCL12/SFRP1/STAT5A/TEK/NR2F2/TGFBR3/THBS4/VIP/NR4A3/DYSF/CASK/CFLAR/AKT3/PDCD10/PHB2/NCSTN/PPP1R16B/TINF2/NUPR1/SIDT2/IFT52/EGFL7/AGGF1/THAP1/PBLD	60
BP	GO:0090257	regulation of muscle system process	40/1667	259/18670	0.000441068	0.00677096	0.00532496	ADRB2/AIF1/ANK2/RHOA/ATP1A2/ATP2B4/CACNA1C/CASQ2/CAV1/CLIC2/CNN1/DSP/ENO1/G6PD/IGF1/IGFBP5/KCNMA1/KIT/SMAD4/MYL5/PDE4B/PIK3CG/PKP2/PLN/PRKG1/TWF1/RGS2/RYR2/SGCA/TACR2/TNFRSF1A/TNNI3/TPM1/UTRN/NR4A3/AKAP6/GTF2IRD1/DOCK4/NMU/HSPB6	40
BP	GO:0046328	regulation of JNK cascade	31/1667	185/18670	0.000463211	0.0070746	0.00556375	CD27/CD40LG/CCR7/CYLD/PTK2B/FCGR2B/FKTN/MAP3K5/MAP3K9/MAP3K11/PKN1/PTPN1/MAP4K2/CCL19/CCL21/SFRP1/TLR3/FZD4/NCOR1/TRAF4/RASSF2/ZEB2/RASGRP1/TLR6/MAP4K1/DKK1/MDFIC/DACT1/ITCH/FGD2/NCF1	31
BP	GO:0055074	calcium ion homeostasis	64/1667	471/18670	0.000462251	0.0070746	0.00556375	AGTR1/ANK2/ATP1A2/ATP2B4/BCL2/CXCR5/C5AR1/CACNA1C/CACNB2/CASQ2/CAV1/CD4/MS4A1/CDH5/CD52/CLIC2/CCR1/CCR4/CCR5/CCR7/CMKLR1/CX3CR1/LPAR1/EDNRA/ESR1/PTK2B/FGF2/GOT1/GPR18/HTR2A/ITGAV/ITPR1/KCNA5/MYO5A/P2RX7/PDGFRA/PDPK1/PIK3CG/PLCG2/PLN/PSEN1/PTGDR/PTGER3/PTGFR/RYR2/RYR3/CCL5/CCL11/CCL19/CCL21/CXCL12/SGCD/TNNI3/CXCR4/AKAP6/ATG5/RAMP3/CYSLTR1/NMU/IMMT/CORO1A/FIS1/JPH2/CCR2	64
BP	GO:0009612	response to mechanical stimulus	34/1667	210/18670	0.000485038	0.00738911	0.0058111	ANGPT2/AQP1/RHOA/ATP1A2/BMP6/CASP1/CASP5/CASP8/CHEK1/ERCC8/DCN/ETS1/PTK2B/GOT1/HTR2A/TNC/KCNA5/KIT/MEIS2/P2RX7/PDE2A/PSPH/RYR2/CXCL12/SMPD2/TGFBR2/TLR3/TLR5/TNFRSF1A/XPA/XPC/CXCR4/MAP3K14/CNTNAP2	34
BP	GO:0046631	alpha-beta T cell activation	25/1667	138/18670	0.000489486	0.00743796	0.00584951	ARG2/RHOA/BCL2/CD3E/CD28/TNFSF8/DOCK2/GPR18/NCKAP1L/HLA-E/IRF4/ITK/ITPKB/LY9/MYB/CCL19/TGFBR2/ZAP70/ZBTB16/AP3B1/CD83/PLA2G2D/SASH3/NLRP3/CCR2	25
BP	GO:0042542	response to hydrogen peroxide	26/1667	146/18670	0.000501584	0.00760249	0.00597891	AQP1/RHOB/AXL/BCL2/CAPN2/CAT/CYP1B1/ECT2/ETS1/PTK2B/KCNA5/MAP3K5/MYB/NFE2L2/MAPK13/TXN/NR4A3/IL18RAP/AIFM1/HDAC6/PPIF/KLF2/STK25/PRDX3/PDCD10/PDGFD	26
BP	GO:0031529	ruffle organization	13/1667	52/18670	0.000504953	0.007615	0.00598875	AIF1/CAV1/CCR7/CSF1R/EPS8/PLEK/CCL21/TPM1/NLGN1/FAM98A/EVL/EPS8L2/NDEL1	13
BP	GO:0060193	positive regulation of lipase activity	16/1667	72/18670	0.000504862	0.007615	0.00598875	AGTR1/RHOA/C5AR1/LPAR1/EDNRA/ESR1/FGF2/HTR2A/ITK/KIT/PDGFRA/PDPK1/CCL5/PLAA/NMUR1/LMF1	16
BP	GO:0001570	vasculogenesis	17/1667	79/18670	0.000508717	0.00763331	0.00600315	ZFP36L1/CAV1/CD34/FOXF1/ITGAV/CITED1/TGFBR2/TGFBR3/TIE1/TNNI3/FZD4/QKI/EGFL7/AGGF1/TMEM100/HEG1/SOX17	17
BP	GO:0045577	regulation of B cell differentiation	9/1667	28/18670	0.000508087	0.00763331	0.00600315	ZFP36L1/BTK/CD27/CYLD/NCKAP1L/HMGB3/INPP5D/SFRP1/PCID2	9
BP	GO:0110053	regulation of actin filament organization	40/1667	261/18670	0.000516243	0.00772686	0.00607672	ADD1/RHOA/CAPZA2/CCR7/LPAR1/EPS8/PTK2B/GSN/HCK/HCLS1/NCKAP1L/STMN1/MYOC/PLEK/TWF1/RAC3/TRIM27/CCL11/CCL21/CXCL12/SFRP1/SPTAN1/TGFB3/TPM1/VIL1/WAS/SLIT2/GMFG/FCHSD2/RHOBTB1/SORBS3/DLC1/IQGAP2/CORO1A/TWF2/ARHGEF15/LMOD1/EVL/ACTR3B/ARPC5L	40
BP	GO:0051208	sequestering of calcium ion	24/1667	131/18670	0.000530982	0.00792766	0.00623463	ANK2/ATP1A2/CACNA1C/CASQ2/CLIC2/CCR5/CCR7/PTK2B/FGF2/HTR2A/ITPR1/MYO5A/P2RX7/PDPK1/PLCG2/PLN/RYR2/RYR3/CCL19/CCL21/AKAP6/ATG5/CORO1A/JPH2	24
BP	GO:0002700	regulation of production of molecular mediator of immune response	25/1667	139/18670	0.000547202	0.00814949	0.00640909	APOA2/BTK/CD22/CD28/CD40LG/CD74/FCGR2B/HK1/HLA-E/IL1R1/PKN1/PRKDC/STX4/TGFB3/TLR3/NR4A3/ATG5/PARP3/CD96/CD244/SASH3/ATAD5/IL33/NLRP3/CCR2	25
BP	GO:0010518	positive regulation of phospholipase activity	14/1667	59/18670	0.000552763	0.0082119	0.00645817	AGTR1/C5AR1/LPAR1/EDNRA/ESR1/FGF2/HTR2A/ITK/KIT/PDGFRA/PDPK1/CCL5/PLAA/NMUR1	14
BP	GO:0003382	epithelial cell morphogenesis	10/1667	34/18670	0.000556565	0.00824791	0.0064865	AR/CLDN3/PECAM1/ST14/SPINT2/PALLD/HEG1/EPB41L5/POF1B/COL18A1	10
BP	GO:0071236	cellular response to antibiotic	26/1667	147/18670	0.000558628	0.00825803	0.00649446	ADCY6/AQP1/RHOB/AXL/CLU/CYP1B1/ECT2/ETS1/FDX1/KCNMB1/MEF2C/MAP3K5/MYB/NFE2L2/MAPK13/SPI1/TXN/NR4A3/IL18RAP/AIFM1/HDAC6/PPIF/KLF2/STK25/PDCD10/PDGFD	26
BP	GO:1901216	positive regulation of neuron death	19/1667	94/18670	0.000563791	0.00831383	0.00653834	RHOA/ATM/C1QA/CAPN2/CASP8/CLU/FCGR2B/ITGA1/ITGAM/ITGB2/MAP3K5/MAP3K11/MYB/TYROBP/AIFM1/TLR6/DKK1/NUPR1/FIS1	19
BP	GO:0007098	centrosome cycle	23/1667	124/18670	0.000573743	0.00841912	0.00662114	BRCA1/CCNF/CDK2/CHD3/CHEK1/FES/KIF11/NEK2/ODF2/PLK1/STIL/AURKA/PDCD6IP/PLK4/CEP152/CEP68/CHMP2B/NIN/CHMP5/CEP72/CEP76/NDEL1/SSX2IP	23
BP	GO:0032753	positive regulation of interleukin-4 production	8/1667	23/18670	0.000573025	0.00841912	0.00662114	CD3E/CD28/CD40LG/HLA-E/IRF4/SASH3/IL33/NLRP3	8
BP	GO:0032872	regulation of stress-activated MAPK cascade	37/1667	237/18670	0.00057553	0.00842469	0.00662552	CD27/CD40LG/CCR7/CYLD/PTK2B/FCGR2B/FKTN/FOXM1/MAP3K5/MAP3K9/MAP3K11/MYC/PRDX1/PKN1/PTPN1/MAP4K2/CCL19/CCL21/SFRP1/TLR3/FZD4/NCOR1/TRAF4/RASSF2/ZEB2/RASGRP1/TLR6/STK25/MAP4K1/PDCD10/DKK1/MDFIC/DACT1/SEMA4C/ITCH/FGD2/NCF1	37
BP	GO:0046330	positive regulation of JNK cascade	25/1667	140/18670	0.00061078	0.00891888	0.00701417	CD27/CD40LG/CCR7/PTK2B/FCGR2B/MAP3K5/MAP3K9/MAP3K11/PKN1/PTPN1/MAP4K2/CCL19/CCL21/TLR3/FZD4/TRAF4/RASSF2/ZEB2/RASGRP1/TLR6/MAP4K1/DKK1/MDFIC/FGD2/NCF1	25
BP	GO:0007131	reciprocal meiotic recombination	13/1667	53/18670	0.000615101	0.00896013	0.00704661	ATM/RAD51/RAD51C/TOP2A/UBE2B/RAD54L/TRIP13/RAD50/RAD54B/PSMC3IP/C11orf80/RMI1/BRIP1	13
BP	GO:0043254	regulation of protein complex assembly	63/1667	467/18670	0.000616713	0.0089618	0.00704793	ABCA1/ADD1/RHOA/ATM/CAPZA2/CDH5/CLU/CCR7/EIF4EBP1/EPS8/ESR1/PTK2B/FES/GSN/HCK/HCLS1/NCKAP1L/IDE/STMN1/LCP1/PLEK/PPP2R5B/PRKAA2/PSMC4/TWF1/RAC3/RB1/TRIM27/RPA3/CCL11/CCL21/SELP/SPTAN1/VIL1/WAS/XPA/SLIT2/GMFG/CHD1L/FCHSD2/RHOBTB1/KIF14/HDAC6/STUB1/TLR6/SEC24B/IQGAP2/CORO1A/TWF2/MAPRE1/DKK1/LMOD1/NIN/DACT1/EVL/HJURP/VPS35/ACTR3B/VPS16/ARPC5L/ANKRD27/PSRC1/NAV3	63
BP	GO:0051494	negative regulation of cytoskeleton organization	26/1667	148/18670	0.000621272	0.00900618	0.00708283	ADD1/BRCA1/CAPZA2/CCNF/CDH5/EPS8/GSN/STMN1/SMAD4/MYOC/NEK2/TWF1/SPTAN1/VIL1/WAS/SLIT2/GMFG/HDAC6/DLC1/CORO1A/TWF2/MAPRE1/LMOD1/CKAP2/ESPN/NAV3	26
BP	GO:0032147	activation of protein kinase activity	48/1667	333/18670	0.00063232	0.0091442	0.00719137	ADCY6/ADCY9/ADRB2/C5AR1/CD40LG/CD74/ECT2/LPAR1/PTK2B/FGF2/GAS6/GHR/NCKAP1L/IGF1/ITGA1/KIT/MAP3K5/MAP3K9/MAP3K11/P2RX7/PDPK1/PKN1/MAPK10/MAP2K5/PSEN1/PTPN1/MAP4K2/CCL5/CCL19/SHC1/TGFB3/TGFBR2/TLR3/TXN/UBE2N/CXCR4/MAP3K14/TRAF4/KIF14/TOM1L1/TLR6/PIBF1/STK25/MAP4K1/TPX2/ADNP/MDFIC/PAK6	48
BP	GO:0042326	negative regulation of phosphorylation	63/1667	468/18670	0.000652156	0.00940833	0.00739909	ADARB1/RHOA/RHOH/CAV1/CDKN1C/CDKN2A/CYLD/FABP4/FKTN/FOXM1/GFRA2/GPS1/ILK/LRP5/SMAD4/MYC/P2RX7/PDPK1/PLK1/PKN1/PRKDC/PSEN1/PTPN1/PTPN2/RB1/TRIM27/RGS2/SFRP1/NR2F2/TIMP3/TSC2/TSG101/UBE2B/UCHL1/DYNLL1/EIF3A/SLIT2/SH3BP5/GMFG/NCOR1/RASSF2/MVP/SH2B3/PPIF/BTN2A2/PIBF1/PRDX3/FGFR1OP/DKK1/NNT/NUPR1/DACT1/CDK5RAP1/LAX1/HEG1/TRIB3/PBLD/SMYD3/MICAL1/SPRY4/ITCH/ZGPAT/PIK3IP1	63
BP	GO:0045576	mast cell activation	14/1667	60/18670	0.000662607	0.00953612	0.0074996	RHOH/BTK/FES/FGR/FOXF1/KIT/LCP2/PDPK1/PIK3CG/RAC2/LAT2/NR4A3/CD84/RASGRP1	14
BP	GO:0040013	negative regulation of locomotion	55/1667	396/18670	0.000666852	0.0095742	0.00752954	ADARB1/JAG1/AIF1/ANGPT2/RHOA/RHOB/ARHGAP4/ARHGDIB/BCL2/CD74/CX3CR1/CYP1B1/DCN/FGF2/GPR18/IGFBP5/ILK/MEF2C/MEOX2/CD200/NFE2L2/SERPINF1/PRKG1/MAP2K5/PTPN2/PTPRO/TRIM27/CCL21/CXCL12/SFRP1/NR2F2/TIE1/TIMP1/TPM1/VCL/WAS/RECK/SLIT2/PTPRU/TRIM28/TRIM13/DLC1/SPINT2/PDCD10/GTPBP4/CLIC4/EVL/SEMA4C/PLXNA3/PBLD/MCTP1/MMRN2/NAV3/STARD13/IL33	55
BP	GO:0043303	mast cell degranulation	12/1667	47/18670	0.000670121	0.00957521	0.00753034	BTK/FES/FGR/FOXF1/KIT/PDPK1/PIK3CG/RAC2/LAT2/NR4A3/CD84/RASGRP1	12
BP	GO:0046638	positive regulation of alpha-beta T cell differentiation	12/1667	47/18670	0.000670121	0.00957521	0.00753034	RHOA/NCKAP1L/ITPKB/MYB/CCL19/TGFBR2/ZAP70/ZBTB16/AP3B1/CD83/SASH3/NLRP3	12
BP	GO:0070302	regulation of stress-activated protein kinase signaling cascade	37/1667	239/18670	0.000676434	0.00961951	0.00756517	CD27/CD40LG/CCR7/CYLD/PTK2B/FCGR2B/FKTN/FOXM1/MAP3K5/MAP3K9/MAP3K11/MYC/PRDX1/PKN1/PTPN1/MAP4K2/CCL19/CCL21/SFRP1/TLR3/FZD4/NCOR1/TRAF4/RASSF2/ZEB2/RASGRP1/TLR6/STK25/MAP4K1/PDCD10/DKK1/MDFIC/DACT1/SEMA4C/ITCH/FGD2/NCF1	37
BP	GO:0018105	peptidyl-serine phosphorylation	44/1667	299/18670	0.000675407	0.00961951	0.00756517	ATM/ATP2B4/BCL2/CAMK4/CAV1/CD44/CDK2/CSNK2A1/GAS6/MKNK2/HCLS1/HSP90AB1/IKBKB/ILK/PDPK1/PLCL1/PLK1/PRKAA2/PRKCH/PKN1/PRKDC/PRKG1/MAPK13/AURKA/TGFBR2/TTK/TXN/DCLK1/AURKB/RASSF2/AKT3/HDAC6/SH2D3C/RAMP3/MAP4K1/CHEK2/PDCD10/DKK1/MAST3/PLCL2/STK32B/SMYD3/DCLK2/MAST4	44
BP	GO:0032418	lysosome localization	16/1667	74/18670	0.000695844	0.00984874	0.00774545	BTK/FES/FGR/FOXF1/KIT/PDPK1/PIK3CG/RAC2/LAT2/NR4A3/CD84/HDAC6/RASGRP1/PLEKHM2/FAM98A/NDEL1	16
BP	GO:0043507	positive regulation of JUN kinase activity	16/1667	74/18670	0.000695844	0.00984874	0.00774545	CD40LG/PTK2B/MAP3K5/MAP3K9/MAP3K11/PKN1/PTPN1/MAP4K2/CCL19/FZD4/ZEB2/TLR6/MAP4K1/DKK1/MDFIC/FGD2	16
BP	GO:0032535	regulation of cellular component size	52/1667	370/18670	0.000701453	0.00990472	0.00778947	ADD1/AQP1/RHOA/ARHGAP4/CAPZA2/CDK4/CCR7/CRABP2/EPS8/PTK2B/GOLGA4/GSN/HCK/HCLS1/NCKAP1L/HSP90AB1/IL7R/ILK/KCNMA1/KCNN4/P2RX7/PLEK/TWF1/RAC3/TRIM27/RNF6/CCL11/CCL21/CXCL12/SLC12A2/SPTAN1/VIL1/WAS/SLIT2/GMFG/FCHSD2/RHOBTB1/AKT3/OLFM1/IQGAP2/CORO1A/TWF2/RAB21/ADNP/LMOD1/EVL/SEMA4C/PLXNA3/ACTR3B/RAB22A/NDEL1/ARPC5L	52
BP	GO:0090224	regulation of spindle organization	11/1667	41/18670	0.000708678	0.00998319	0.00785119	PLK1/RAE1/PARP3/TACC3/SPAG5/TPX2/CHMP2B/GPSM2/CHMP5/FSD1/PSRC1	11
BP	GO:0000291	nuclear-transcribed mRNA catabolic process, exonucleolytic	10/1667	35/18670	0.000717495	0.0100366	0.00789315	POLR2G/CNOT8/DIS3/EXOSC2/LSM4/DCPS/EXOSC4/EXOSC5/LSM2/EDC3	10
BP	GO:0021955	central nervous system neuron axonogenesis	10/1667	35/18670	0.000717495	0.0100366	0.00789315	ADARB1/CDH11/HSP90AB1/NFIB/DCLK1/SLIT2/ZEB2/MYCBP2/NIN/NDEL1	10
BP	GO:0033144	negative regulation of intracellular steroid hormone receptor signaling pathway	10/1667	35/18670	0.000717495	0.0100366	0.00789315	RHOA/BRCA1/HDAC1/ISL1/SFRP1/TCF21/NCOR1/PHB2/KANK2/LBH	10
BP	GO:0048863	stem cell differentiation	39/1667	257/18670	0.000731725	0.0102117	0.00803094	A2M/JAG1/EDNRA/ESR1/FRZB/GPM6A/HSPA9/RBPJ/ISL1/KIT/SMAD4/MEF2C/MEOX1/MYB/NFE2L2/PDGFRA/PSMA2/PSMA3/PSMA5/PSMA7/PSMB1/PSMB2/PSMB5/PSMB6/PSMB7/PSMB10/PSMC4/PSMD11/PSMD13/PSME1/SFRP1/ZEB2/PSMD6/PSME3/SEMA4C/SOX17/LBH/ITCH/TAPT1	39
BP	GO:0035825	homologous recombination	13/1667	54/18670	0.000744838	0.0103706	0.00815584	ATM/RAD51/RAD51C/TOP2A/UBE2B/RAD54L/TRIP13/RAD50/RAD54B/PSMC3IP/C11orf80/RMI1/BRIP1	13
BP	GO:0006816	calcium ion transport	59/1667	434/18670	0.000746602	0.010371	0.00815618	ANK2/RHOA/ATP1A2/ATP2B4/BCL2/CACNA1C/CACNB2/CASQ2/CAV1/CD4/MS4A1/CLIC2/CCR1/CCR5/CCR7/PTK2B/FGF2/G6PD/GAS6/GEM/GPM6A/HTR2A/IL16/ITGAV/ITPR1/KCNN4/MYLK/MYO5A/P2RX7/PDE2A/PDE4B/PDPK1/PIK3CG/PLCG2/PLN/PSEN1/TRIM27/RYR2/RYR3/CCL5/CCL19/CCL21/CXCL12/CXCR4/CUL5/DYSF/CASK/CD84/AKAP6/ATG5/RAMP3/LILRB2/NMUR1/CYSLTR1/CORO1A/PHB2/JPH2/AHNAK/ORAI2	59
BP	GO:0006338	chromatin remodeling	30/1667	182/18670	0.000749335	0.0103849	0.00816709	ACTL6A/CDKN2A/CENPA/CHD3/CHEK1/ESR1/CENPI/HDAC1/HMGB3/HMGA1/MYB/MYC/NASP/RB1/RBBP7/SMARCD1/RUVBL1/CHD1L/NPM3/RUVBL2/CBX3/OIP5/CENPQ/HJURP/CENPN/CHD8/ACTR6/CENPO/SUV39H2/ANP32E	30
BP	GO:0072006	nephron development	25/1667	142/18670	0.000757524	0.0104741	0.00823728	JAG1/ANGPT2/BCL2/CD34/FGF2/FOXD1/HOXA11/ILK/LHX1/SMAD4/MEF2C/CITED1/MYC/NOTCH3/PDGFRA/PECAM1/PGF/PTPRO/TCF21/TEK/WNT2B/CFLAR/NUP160/FAT4/PDGFD	25
BP	GO:0000302	response to reactive oxygen species	36/1667	232/18670	0.000759601	0.0104786	0.00824083	AQP1/RHOB/AXL/BCL2/BTK/CAPN2/CAT/CDK2/CCR7/CYP1B1/DHFR/ECT2/ETS1/PTK2B/KCNA5/MAP3K5/MYB/NFE2L2/PRDX1/PDGFRA/MAPK13/CCL19/TPM1/TXN/NR4A3/IL18RAP/CFLAR/AIFM1/HDAC6/PPIF/KLF2/STK25/PRDX3/PDCD10/PDGFD/NCF1	36
BP	GO:0008360	regulation of cell shape	26/1667	150/18670	0.000765205	0.0105317	0.00828254	RHOA/RHOB/RHOH/CSF1R/LPAR1/EPS8/PTK2B/FES/FGR/GNA12/HCK/ITGB2/KIT/PALM/S100B/CCL11/TPM1/VIL1/LST1/DLC1/CORO1A/PLEKHO1/PALMD/PLXNA3/PARVA/FGD2	26
BP	GO:0046394	carboxylic acid biosynthetic process	62/1667	462/18670	0.000775864	0.0106539	0.00837865	ACACB/ACADVL/ASPA/ATP2B4/BRCA1/CD74/CDO1/CPS1/CRABP2/DCN/DHFR/ENO1/ENO2/GLS/GLUD1/GOT1/HK1/HSD17B4/HTR2A/IGF1/EIF6/LDHC/LIPC/LTC4S/MTAP/MTHFD1/MYO5A/NDUFAB1/OTC/P2RX7/PFKFB2/PRKAA2/PROX1/PSEN1/PSPH/PTGDS/PTGS1/ABCD3/ALDH18A1/RAE1/DEGS1/SUCLA2/QKI/NCOR1/NUP155/NUP93/ACOT8/PIBF1/PTGES3/ERLIN2/NUP160/BHMT2/NUPR1/MCAT/ACSM5/OXSM/CHST12/TRIB3/SRR/SEH1L/CBR4/NUP43	62
BP	GO:0030521	androgen receptor signaling pathway	14/1667	61/18670	0.000790377	0.0107301	0.00843861	AR/RHOA/BRCA1/CCNE1/CDK7/HDAC1/PRMT2/RB1/RNF6/SFRP1/TCF21/NCOR1/HDAC6/DDX17	14
BP	GO:0030888	regulation of B cell proliferation	14/1667	61/18670	0.000790377	0.0107301	0.00843861	ATM/BCL2/BTK/CD22/CD74/FCGR2B/NCKAP1L/INPP5D/MEF2C/PKN1/TYROBP/TNFRSF13B/SASH3/ATAD5	14
BP	GO:0071384	cellular response to corticosteroid stimulus	14/1667	61/18670	0.000790377	0.0107301	0.00843861	AQP1/ZFP36L1/KLF9/ABCC2/EIF4EBP1/FLT3/NR3C1/ISL1/SERPINF1/CFLAR/USP8/AIFM1/FAM107A/SMYD3	14
BP	GO:1903902	positive regulation of viral life cycle	14/1667	61/18670	0.000790377	0.0107301	0.00843861	ADARB1/CD4/CD28/CD74/STOM/KPNA2/PPID/CCL5/TOP2A/TSG101/PPIE/PPIH/CHMP2B/YTHDC2	14
BP	GO:0050866	negative regulation of cell activation	32/1667	199/18670	0.00078803	0.0107301	0.00843861	ARG2/ATM/AXL/BTK/CD74/FCGR2B/FOXF1/HMGB3/INPP5D/CD200/PDGFRA/PKN1/PRKG1/PTPN2/SFRP1/TYROBP/LST1/CST7/CD84/SH2B3/PARP3/LILRB2/BTN2A2/GPNMB/PIBF1/VSIG4/TNFRSF13B/PLA2G2D/GAL/LAX1/BANK1/CCR2	32
BP	GO:1902410	mitotic cytokinetic process	8/1667	24/18670	0.000792774	0.0107383	0.00844505	RHOA/PDCD6IP/KIF20A/CHMP2B/CHMP5/CEP55/BIN3/CHMP7	8
BP	GO:0014812	muscle cell migration	20/1667	104/18670	0.000797227	0.0107743	0.00847332	AIF1/BCL2/LPAR1/IGF1/IGFBP5/ILK/MEF2C/NFE2L2/PRKG1/CCL5/THBS4/TPM1/NR4A3/SLIT2/ADAMTS1/DOCK4/PLEKHO1/PARVA/BIN3/PDGFD	20
BP	GO:0006268	DNA unwinding involved in DNA replication	6/1667	14/18670	0.000803141	0.0107812	0.00847876	HMGA1/MCM2/MCM4/MCM7/PURA/RAD51	6
BP	GO:0009214	cyclic nucleotide catabolic process	6/1667	14/18670	0.000803141	0.0107812	0.00847876	PDE1A/PDE2A/PDE4B/PDE8B/PDE10A/PDE7B	6
BP	GO:0070669	response to interleukin-2	6/1667	14/18670	0.000803141	0.0107812	0.00847876	PTK2B/IL2RB/CITED1/PTPN2/SHC1/STAT5A	6
BP	GO:0150076	neuroinflammatory response	16/1667	75/18670	0.000812446	0.0108574	0.0085387	AIF1/ATM/C1QA/C5AR1/CLU/IGF1/ITGAM/ITGB2/CD200/PSEN1/TLR3/TYROBP/CST7/TLR6/NUPR1/IL33	16
BP	GO:0002699	positive regulation of immune effector process	34/1667	216/18670	0.000811916	0.0108574	0.0085387	BTK/CD1C/CD1D/CD28/CD74/FCER2/FES/FGR/FOXF1/HK1/HLA-DMB/HLA-E/IL1R1/ITGAM/ITGB2/CD46/MYB/P2RX7/PDPK1/RAC2/CCL19/STX4/NR4A3/IL18RAP/CD84/RASGRP1/ANKRD17/CD244/SASH3/ATAD5/IL33/NLRP3/NCR3/CCR2	34
BP	GO:0001774	microglial cell activation	12/1667	48/18670	0.000821868	0.0108621	0.00854239	AIF1/ATM/C1QA/C5AR1/CLU/ITGAM/ITGB2/TLR3/TYROBP/CST7/TLR6/IL33	12
BP	GO:0002269	leukocyte activation involved in inflammatory response	12/1667	48/18670	0.000821868	0.0108621	0.00854239	AIF1/ATM/C1QA/C5AR1/CLU/ITGAM/ITGB2/TLR3/TYROBP/CST7/TLR6/IL33	12
BP	GO:0002279	mast cell activation involved in immune response	12/1667	48/18670	0.000821868	0.0108621	0.00854239	BTK/FES/FGR/FOXF1/KIT/PDPK1/PIK3CG/RAC2/LAT2/NR4A3/CD84/RASGRP1	12
BP	GO:1903727	positive regulation of phospholipid metabolic process	12/1667	48/18670	0.000821868	0.0108621	0.00854239	CAPN2/CCR7/PTK2B/FGF2/FGR/FLT3/HTR2A/KIT/PDGFRA/CCL19/CCL21/TEK	12
BP	GO:0016053	organic acid biosynthetic process	62/1667	463/18670	0.00081982	0.0108621	0.00854239	ACACB/ACADVL/ASPA/ATP2B4/BRCA1/CD74/CDO1/CPS1/CRABP2/DCN/DHFR/ENO1/ENO2/GLS/GLUD1/GOT1/HK1/HSD17B4/HTR2A/IGF1/EIF6/LDHC/LIPC/LTC4S/MTAP/MTHFD1/MYO5A/NDUFAB1/OTC/P2RX7/PFKFB2/PRKAA2/PROX1/PSEN1/PSPH/PTGDS/PTGS1/ABCD3/ALDH18A1/RAE1/DEGS1/SUCLA2/QKI/NCOR1/NUP155/NUP93/ACOT8/PIBF1/PTGES3/ERLIN2/NUP160/BHMT2/NUPR1/MCAT/ACSM5/OXSM/CHST12/TRIB3/SRR/SEH1L/CBR4/NUP43	62
BP	GO:0002695	negative regulation of leukocyte activation	29/1667	175/18670	0.000833869	0.0109964	0.00864803	ARG2/ATM/AXL/BTK/CD74/FCGR2B/FOXF1/HMGB3/INPP5D/CD200/PKN1/PTPN2/SFRP1/TYROBP/LST1/CST7/CD84/PARP3/LILRB2/BTN2A2/GPNMB/PIBF1/VSIG4/TNFRSF13B/PLA2G2D/GAL/LAX1/BANK1/CCR2	29
BP	GO:1990868	response to chemokine	19/1667	97/18670	0.000844744	0.011091	0.00872239	RHOA/CXCR5/CCR1/CCR4/CCR5/CCR7/CMKLR1/CX3CR1/PTK2B/CCL5/CCL11/CCL19/CCL21/CXCL12/SLC12A2/CXCR4/SLIT2/SH2B3/CCR2	19
BP	GO:1990869	cellular response to chemokine	19/1667	97/18670	0.000844744	0.011091	0.00872239	RHOA/CXCR5/CCR1/CCR4/CCR5/CCR7/CMKLR1/CX3CR1/PTK2B/CCL5/CCL11/CCL19/CCL21/CXCL12/SLC12A2/CXCR4/SLIT2/SH2B3/CCR2	19
BP	GO:0016999	antibiotic metabolic process	26/1667	151/18670	0.000847487	0.0111026	0.00873156	ACO1/ADH1B/ADH5/ADH6/ALDH2/ALDH1B1/CAT/ABCC2/DLAT/DLD/FH/IDH3A/MDH1/MDH2/PRDX1/RAC2/RENBP/SDHD/ST3GAL1/SUCLG2/SUCLG1/SUCLA2/HDAC6/PRDX3/NNT/CBR4	26
BP	GO:0034471	ncRNA 5'-end processing	7/1667	19/18670	0.000858832	0.0112022	0.0088099	HSD17B10/SSB/POP7/RPP38/POP4/RPP40/POP5	7
BP	GO:2000010	positive regulation of protein localization to cell surface	7/1667	19/18670	0.000858832	0.0112022	0.0088099	CD247/HSP90AB1/STX3/STX4/TYROBP/TM9SF4/ABCA7	7
BP	GO:0010559	regulation of glycoprotein biosynthetic process	11/1667	42/18670	0.000883649	0.0115009	0.00904477	BCL2/CCR7/FKTN/IGF1/CCL19/CCL21/ITM2A/ACOT8/ABCA7/NCSTN/NECAB3	11
BP	GO:0002886	regulation of myeloid leukocyte mediated immunity	13/1667	55/18670	0.000896821	0.0115967	0.00912011	BTK/FCGR2B/FES/FGR/FOXF1/HLA-E/ITGAM/ITGB2/PDPK1/RAC2/STX4/CD84/CCR2	13
BP	GO:0043551	regulation of phosphatidylinositol 3-kinase activity	13/1667	55/18670	0.000896821	0.0115967	0.00912011	CCR7/PTK2B/FGF2/FGR/FLT3/KIT/PDGFRA/CCL19/CCL21/TEK/PIK3R5/WDR91/PIK3IP1	13
BP	GO:0050690	regulation of defense response to virus by virus	9/1667	30/18670	0.000893734	0.0115967	0.00912011	AP2A2/CD247/CD4/CD28/AP1S1/DOCK2/HCK/AP1S2/PACS1	9
BP	GO:0071634	regulation of transforming growth factor beta production	10/1667	36/18670	0.000914869	0.0117792	0.00926363	CD34/HSP90AB1/ITGAV/LTBP1/SMAD4/CD46/CD200/MYB/TYROBP/LAPTM4B	10
BP	GO:0090218	positive regulation of lipid kinase activity	10/1667	36/18670	0.000914869	0.0117792	0.00926363	CCR7/PTK2B/FGF2/FGR/FLT3/KIT/PDGFRA/CCL19/CCL21/TEK	10
BP	GO:0007585	respiratory gaseous exchange	14/1667	62/18670	0.000938328	0.0120038	0.00944027	ADH5/ATP1A2/CSF2RB/EDNRA/FUT8/GLS/HNMT/MAN2A1/TRAF4/MAFB/CYSLTR1/NLGN1/NLGN3/FTO	14
BP	GO:0032835	glomerulus development	14/1667	62/18670	0.000938328	0.0120038	0.00944027	JAG1/ANGPT2/BCL2/CD34/LHX1/MEF2C/NOTCH3/PDGFRA/PECAM1/PTPRO/TCF21/TEK/CFLAR/PDGFD	14
BP	GO:0002703	regulation of leukocyte mediated immunity	32/1667	201/18670	0.000936822	0.0120038	0.00944027	BTK/CD1C/CD1D/CD28/CR1/FCER2/FCGR2B/FES/FGR/FOXF1/HLA-E/IL1R1/IL7R/ITGAM/ITGB2/P2RX7/PDPK1/PPP3CB/RAC2/STX4/TLR3/WAS/IL18RAP/CD84/PARP3/RASGRP1/CD96/SASH3/ATAD5/NLRP3/NCR3/CCR2	32
BP	GO:0007249	I-kappaB kinase/NF-kappaB signaling	40/1667	269/18670	0.000943336	0.0120421	0.00947041	RHOA/RHOH/BTK/CASP1/CASP8/CD4/CD14/CD74/CCR7/CX3CR1/ECT2/LPAR1/ESR1/HDAC1/IKBKB/ROR1/PDPK1/S100B/CCL19/CCL21/SLC20A1/TLR3/TSPAN6/TNFRSF1A/UBE2N/CFLAR/MAP3K14/USP10/TRIM13/TLR6/TRIM22/CARD8/ERC1/LY96/ANKRD17/NKIRAS2/ZDHHC13/FAIM/ALPK1/APOL3	40
BP	GO:0086003	cardiac muscle cell contraction	15/1667	69/18670	0.000952471	0.0121071	0.00952151	ANK2/ATP1A2/CACNA1C/CACNB2/CAV1/DSP/KCNA5/KCND3/KCNJ8/PDE4B/PKP2/PLN/RYR2/SGCD/NUP155	15
BP	GO:0032609	interferon-gamma production	21/1667	113/18670	0.000950606	0.0121071	0.00952151	AXL/C1QBP/CD2/CD3E/CD14/CCR7/GAS6/HLA-DPB1/IL1R1/ISL1/ITK/PDE4B/TRIM27/TLR3/IL18RAP/RASGRP1/CD96/CD244/SASH3/IL33/CCR2	21
BP	GO:0001768	establishment of T cell polarity	5/1667	10/18670	0.000969069	0.0121377	0.00954557	CCR7/DOCK2/GSN/CCL19/CCL21	5
BP	GO:0044803	multi-organism membrane organization	5/1667	10/18670	0.000969069	0.0121377	0.00954557	CD4/CCR5/GAS6/CXCR4/FCHSD2	5
BP	GO:0051231	spindle elongation	5/1667	10/18670	0.000969069	0.0121377	0.00954557	PRC1/AURKB/KIF23/KIF4A/RACGAP1	5
BP	GO:0051255	spindle midzone assembly	5/1667	10/18670	0.000969069	0.0121377	0.00954557	AURKB/KIF23/KIF4A/CCDC69/RACGAP1	5
BP	GO:0071670	smooth muscle cell chemotaxis	5/1667	10/18670	0.000969069	0.0121377	0.00954557	AIF1/LPAR1/SLIT2/PARVA/PDGFD	5
BP	GO:0075522	IRES-dependent viral translational initiation	5/1667	10/18670	0.000969069	0.0121377	0.00954557	PTBP1/SSB/EIF3A/EIF3F/MCTS1	5
BP	GO:0060191	regulation of lipase activity	19/1667	98/18670	0.000961839	0.0121377	0.00954557	AGTR1/APOA2/RHOA/C5AR1/LPAR1/EDNRA/ESR1/FGF2/HTR2A/ITK/KIT/LIPC/PDGFRA/PDPK1/RGS2/CCL5/PLAA/NMUR1/LMF1	19
BP	GO:0043523	regulation of neuron apoptotic process	33/1667	210/18670	0.000989431	0.0123411	0.00970554	RHOA/ATM/AXL/BCL2/C5AR1/CX3CR1/PTK2B/G6PD/GCLM/HSP90AB1/ILK/ISL1/ITGA1/ITGAM/MEF2C/MAP3K11/CITED1/MYB/NONO/PDPK1/PSEN1/TGFB3/TYROBP/NR4A3/NAE1/AIFM1/KIF14/LANCL1/CHL1/CORO1A/ADNP/NUPR1/FIS1	33
BP	GO:0097529	myeloid leukocyte migration	33/1667	210/18670	0.000989431	0.0123411	0.00970554	AIF1/C1QBP/C5AR1/CD74/CCR1/CCR7/CMKLR1/CX3CR1/PTK2B/NCKAP1L/IL1R1/ITGA1/ITGA9/ITGB2/KIT/CD200/PDE4B/PECAM1/PGF/PIK3CG/PTPRO/RAC2/CCL5/CCL11/CCL19/CCL21/CXCL12/THBS4/DYSF/SLIT2/PDGFD/JAM3/CCR2	33
BP	GO:0002448	mast cell mediated immunity	12/1667	49/18670	0.00100123	0.0124107	0.00976031	BTK/FES/FGR/FOXF1/KIT/PDPK1/PIK3CG/RAC2/LAT2/NR4A3/CD84/RASGRP1	12
BP	GO:0045010	actin nucleation	12/1667	49/18670	0.00100123	0.0124107	0.00976031	GSN/TRIM27/VIL1/WAS/GMFG/FCHSD2/IQGAP2/CORO1A/LMOD1/EVL/ACTR3B/ARPC5L	12
BP	GO:0051445	regulation of meiotic cell cycle	12/1667	49/18670	0.00100123	0.0124107	0.00976031	CDC20/CDC25A/CDC25C/DAZL/NPR2/RAD1/TTK/UBE2B/TRIP13/FBXO5/YTHDC2/ASPM	12
BP	GO:0006732	coenzyme metabolic process	55/1667	403/18670	0.00101092	0.0125049	0.00983436	ACACB/CBR3/DHFR/DLAT/DLD/ENO1/ENO2/FMO1/FMO2/FOLR2/G6PD/GPD2/HK1/HMGCS1/HSD17B4/HTR2A/IGF1/EIF6/MDH1/MDH2/MTHFD1/P2RX7/PFKFB2/PRKAA2/PSEN1/RAE1/SUCLG2/SUCLG1/SUCLA2/GGH/SLC5A6/NCOR1/NUP155/NUP93/ACOT8/NUP160/AHCYL2/NNT/BHMT2/NUPR1/TPK1/COQ2/MOCS3/MAT2B/COQ3/CROT/ACSM5/OXSM/RFK/MCCC1/MCCC2/FLAD1/SEH1L/CBR4/NUP43	55
BP	GO:0002456	T cell mediated immunity	20/1667	106/18670	0.00102222	0.0126186	0.00992377	JAG1/CD1C/CD1D/CD8A/FCGR2B/GNL1/GZMM/HLA-E/IL1R1/IL7R/CD46/P2RX7/PPP3CB/WAS/IL18RAP/RFTN1/SASH3/NLRP3/DENND1B/CCR2	20
BP	GO:0034250	positive regulation of cellular amide metabolic process	26/1667	153/18670	0.00103539	0.0127549	0.0100309	RHOA/C1QBP/CD28/CDK4/CIRBP/CLU/DAZL/PTK2B/EIF6/NFE2L2/POLR2D/POLR2G/CCL5/SMPD2/TNFRSF1A/VIM/NSMAF/CDC123/PAIP1/FASTKD2/RBMS3/NGRN/CDK5RAP1/DHX29/UPF3B/FASTKD3	26
BP	GO:0009199	ribonucleoside triphosphate metabolic process	48/1667	341/18670	0.00106483	0.0130907	0.010295	RHOA/ATP1A2/COX6B1/COX7A1/COX7C/DLD/ENO1/ENO2/HK1/HTR2A/IGF1/EIF6/ITPA/LDHC/NDUFA4/NDUFA8/NDUFA10/NDUFAB1/NDUFB3/NDUFB5/NDUFS1/NDUFS4/NME1/P2RX7/PFKFB2/PRKAA2/PSEN1/SDHD/UQCRB/UQCRC2/UQCRFS1/RAE1/COX5A/NCOR1/NUP155/NUP93/PPIF/SLC25A13/CLPX/NUP160/NUPR1/MOCS3/NME7/NDUFAF1/CYCS/CTPS2/SEH1L/NUP43	48
BP	GO:0021952	central nervous system projection neuron axonogenesis	8/1667	25/18670	0.0010754	0.0131666	0.0103547	ADARB1/CDH11/NFIB/DCLK1/SLIT2/ZEB2/MYCBP2/NIN	8
BP	GO:0034508	centromere complex assembly	13/1667	56/18670	0.00107395	0.0131666	0.0103547	CENPA/CENPE/CENPF/CENPI/NASP/RB1/RBBP7/RUVBL1/OIP5/CENPQ/HJURP/CENPN/CENPO	13
BP	GO:0043648	dicarboxylic acid metabolic process	19/1667	99/18670	0.00109255	0.0133492	0.0104984	ASPA/DHFR/DLD/FH/FOLR2/GCLM/GLS/GLUD1/GOT1/MDH1/MDH2/MTHFD1/ALDH18A1/ALDH4A1/SUCLG2/SUCLG1/SUCLA2/ACOT8/NIT2	19
BP	GO:0034101	erythrocyte homeostasis	22/1667	122/18670	0.00110374	0.0134584	0.0105842	ADD1/AXL/ZFP36L1/ETS1/G6PD/HCLS1/NCKAP1L/HSPA9/INPP5D/KIT/NFE2L1/PRDX1/PTPN2/RB1/ARID4A/SPI1/TGFBR3/MAFB/SH2B3/IKZF1/KLF2/NCAPG2	22
BP	GO:0010517	regulation of phospholipase activity	15/1667	70/18670	0.00111387	0.0134994	0.0106165	AGTR1/C5AR1/LPAR1/EDNRA/ESR1/FGF2/HTR2A/ITK/KIT/PDGFRA/PDPK1/RGS2/CCL5/PLAA/NMUR1	15
BP	GO:0051924	regulation of calcium ion transport	38/1667	254/18670	0.00111263	0.0134994	0.0106165	ANK2/RHOA/ATP1A2/BCL2/CACNA1C/CACNB2/CASQ2/CAV1/CD4/CLIC2/CCR1/PTK2B/G6PD/GEM/IL16/MYLK/MYO5A/P2RX7/PDE4B/PDPK1/PIK3CG/PLCG2/PLN/TRIM27/RYR2/CCL5/CXCL12/CXCR4/DYSF/CASK/CD84/AKAP6/ATG5/RAMP3/LILRB2/CORO1A/JPH2/AHNAK	38
BP	GO:0007266	Rho protein signal transduction	32/1667	203/18670	0.00110962	0.0134994	0.0106165	ABCA1/AGTR1/RHOA/RHOB/ARHGAP4/ARHGDIB/RHOH/ECT2/LPAR1/EPS8/GNA12/GPR18/STMN1/MYOC/PECAM1/RAC2/RAC3/WAS/ARHGEF6/ARHGEF17/RHOBTB1/FLOT1/CNKSR1/DLC1/ARHGEF15/KANK2/ARHGEF3/PLEKHG6/HEG1/EPS8L2/RHOT2/FGD2	32
BP	GO:0009144	purine nucleoside triphosphate metabolic process	48/1667	342/18670	0.00113408	0.0137167	0.0107873	RHOA/ATP1A2/COX6B1/COX7A1/COX7C/DGUOK/DLD/ENO1/ENO2/HK1/HTR2A/IGF1/EIF6/ITPA/LDHC/NDUFA4/NDUFA8/NDUFA10/NDUFAB1/NDUFB3/NDUFB5/NDUFS1/NDUFS4/NME1/P2RX7/PFKFB2/PRKAA2/PSEN1/SDHD/UQCRB/UQCRC2/UQCRFS1/RAE1/COX5A/NCOR1/NUP155/NUP93/PPIF/SLC25A13/CLPX/NUP160/NUPR1/MOCS3/NME7/NDUFAF1/CYCS/SEH1L/NUP43	48
BP	GO:0008584	male gonad development	24/1667	138/18670	0.00114048	0.0137662	0.0108263	AR/BCL2/ESR1/HMGCS1/HOXA10/HOXA11/HSD17B4/KIT/SMAD4/NASP/PDGFRA/ARID4A/SFRP1/TCF21/TLR3/WNT2B/EIF2S2/MAMLD1/FNDC3A/NUPR1/ARID4B/KIF18A/BRIP1/ASPM	24
BP	GO:0006270	DNA replication initiation	10/1667	37/18670	0.00115463	0.0138533	0.0108948	CCNE1/CDC6/CDK2/MCM2/MCM4/MCM7/PURA/POLA2/MCM10/WRNIP1	10
BP	GO:0060236	regulation of mitotic spindle organization	10/1667	37/18670	0.00115463	0.0138533	0.0108948	PLK1/RAE1/PARP3/TACC3/TPX2/CHMP2B/GPSM2/CHMP5/FSD1/PSRC1	10
BP	GO:2000249	regulation of actin cytoskeleton reorganization	10/1667	37/18670	0.00115463	0.0138533	0.0108948	ARHGDIB/CSF1R/PTK2B/FES/HCK/HCLS1/PDGFRA/TEK/GMFG/F11R	10
BP	GO:0006979	response to oxidative stress	60/1667	451/18670	0.00115721	0.0138565	0.0108973	AIF1/AQP1/RHOB/AXL/BCL2/BTG1/BTK/CAPN2/CAT/CDK2/ERCC8/CCR7/ABCC2/CYP1B1/DHFR/ECT2/ETS1/PTK2B/FUT8/G6PD/GCLM/GSS/KCNA5/MAP3K5/MYB/NCF4/NFE2L1/NFE2L2/NONO/PRDX1/PDGFRA/PON2/PRKAA2/MAPK13/PSEN1/PSMB5/PTGS1/CCL19/STX4/TPM1/TXN/XPA/NR4A3/IL18RAP/CFLAR/AIFM1/MELK/HDAC6/PPIF/ANGPTL7/LANCL1/TLR6/KLF2/STK25/PRDX3/PDCD10/CYCS/MCTP1/PDGFD/NCF1	60
BP	GO:0031572	G2 DNA damage checkpoint	9/1667	31/18670	0.00116067	0.0138701	0.010908	ATM/BRCA1/CHEK1/FOXN3/PLK1/CDC14B/DONSON/RINT1/BRCC3	9
BP	GO:0051099	positive regulation of binding	29/1667	179/18670	0.0012014	0.0143283	0.0112683	ADD1/CAV1/CLIC2/CLN5/HSP90AB1/IGF1/IRF4/ISL1/STMN1/MEF2C/NCBP1/NME1/PLCL1/PSEN1/RB1/TXN/TRAF4/TRIM28/FLOT1/SPON1/MAPRE1/PLCL2/GMNN/NMD3/DACT1/EPB41L5/TRIB3/HMBOX1/PYHIN1	29
BP	GO:0051016	barbed-end actin filament capping	7/1667	20/18670	0.00122018	0.0145233	0.0114217	ADD1/CAPZA2/EPS8/GSN/TWF1/VIL1/TWF2	7
BP	GO:0034616	response to laminar fluid shear stress	6/1667	15/18670	0.00123791	0.014705	0.0115646	ABCA1/ETS1/NFE2L2/MAP2K5/TGFB3/KLF2	6
BP	GO:0006403	RNA localization	35/1667	230/18670	0.0012665	0.0149853	0.011785	ATM/ZFP36L1/EIF6/NCBP1/POLR2D/PURA/SSB/TGFBR2/SLBP/RAE1/PRPF18/RUVBL1/QKI/NUP155/NUP93/RBM8A/MVP/FLOT1/IGF2BP3/RUVBL2/NCBP2/RFTN1/NUP160/SMG6/EXOSC2/PRPF6/NMD3/SIDT2/CDC40/RIOK2/PCID2/SENP2/UPF3B/SEH1L/NUP43	35
BP	GO:0046546	development of primary male sexual characteristics	24/1667	139/18670	0.00126429	0.0149853	0.011785	AR/BCL2/ESR1/HMGCS1/HOXA10/HOXA11/HSD17B4/KIT/SMAD4/NASP/PDGFRA/ARID4A/SFRP1/TCF21/TLR3/WNT2B/EIF2S2/MAMLD1/FNDC3A/NUPR1/ARID4B/KIF18A/BRIP1/ASPM	24
BP	GO:0009205	purine ribonucleoside triphosphate metabolic process	47/1667	335/18670	0.00127906	0.015104	0.0118784	RHOA/ATP1A2/COX6B1/COX7A1/COX7C/DLD/ENO1/ENO2/HK1/HTR2A/IGF1/EIF6/ITPA/LDHC/NDUFA4/NDUFA8/NDUFA10/NDUFAB1/NDUFB3/NDUFB5/NDUFS1/NDUFS4/NME1/P2RX7/PFKFB2/PRKAA2/PSEN1/SDHD/UQCRB/UQCRC2/UQCRFS1/RAE1/COX5A/NCOR1/NUP155/NUP93/PPIF/SLC25A13/CLPX/NUP160/NUPR1/MOCS3/NME7/NDUFAF1/CYCS/SEH1L/NUP43	47
BP	GO:0051402	neuron apoptotic process	36/1667	239/18670	0.00131015	0.0154407	0.0121432	ADARB1/RHOA/ATM/AXL/BCL2/C5AR1/CX3CR1/PTK2B/G6PD/GCLM/HSP90AB1/ILK/ISL1/ITGA1/ITGAM/MEF2C/MAP3K11/CITED1/MYB/NONO/PDPK1/PSEN1/RB1/TGFB3/TYROBP/NR4A3/NAE1/AIFM1/KIF14/LANCL1/CHL1/CORO1A/NCSTN/ADNP/NUPR1/FIS1	36
BP	GO:0046634	regulation of alpha-beta T cell activation	18/1667	93/18670	0.00131967	0.0155224	0.0122074	ARG2/RHOA/CD3E/CD28/NCKAP1L/HLA-E/IRF4/ITPKB/MYB/CCL19/TGFBR2/ZAP70/ZBTB16/AP3B1/CD83/SASH3/NLRP3/CCR2	18
BP	GO:0032874	positive regulation of stress-activated MAPK cascade	28/1667	172/18670	0.00134177	0.0157514	0.0123875	CD27/CD40LG/CCR7/PTK2B/FCGR2B/MAP3K5/MAP3K9/MAP3K11/PKN1/PTPN1/MAP4K2/CCL19/CCL21/TLR3/FZD4/TRAF4/RASSF2/ZEB2/RASGRP1/TLR6/STK25/MAP4K1/PDCD10/DKK1/MDFIC/SEMA4C/FGD2/NCF1	28
BP	GO:0030518	intracellular steroid hormone receptor signaling pathway	23/1667	132/18670	0.00139308	0.0163217	0.0128361	AR/RHOA/BRCA1/CCNE1/CDK7/ESR1/NR3C1/HDAC1/PRMT2/ISL1/PGR/RB1/RNF6/SFRP1/SKP2/TCF21/NCOR1/HDAC6/DDX17/PHB2/KANK2/UFSP2/LBH	23
BP	GO:0046632	alpha-beta T cell differentiation	19/1667	101/18670	0.00139992	0.0163698	0.0128739	RHOA/BCL2/TNFSF8/GPR18/NCKAP1L/IRF4/ITK/ITPKB/LY9/MYB/CCL19/TGFBR2/ZAP70/ZBTB16/AP3B1/CD83/PLA2G2D/SASH3/NLRP3	19
BP	GO:0071604	transforming growth factor beta production	10/1667	38/18670	0.00144329	0.016844	0.0132468	CD34/HSP90AB1/ITGAV/LTBP1/SMAD4/CD46/CD200/MYB/TYROBP/LAPTM4B	10
BP	GO:0006066	alcohol metabolic process	50/1667	364/18670	0.00145305	0.0169249	0.0133105	ABCA1/ACACB/ACADVL/ACAT2/ADH1B/ADH5/ADH6/ALDH2/ALDH1B1/APOA2/ASAH1/BMP6/CAT/CETP/CYP1B1/DHCR7/DHFR/PTK2B/FDX1/FGF2/G6PD/GOT1/GPD2/HMGCS1/IGF1/IMPA1/INPP5D/ITPKB/LIPC/NFE2L1/PLCL1/PLCG2/PLEK/PRKAA2/SQLE/PNPLA4/DYSF/SCARF1/DPM1/EBP/ERLIN2/PLCL2/APOL2/COQ2/NSDHL/CD244/COQ3/CLN6/LMF1/CBR4	50
BP	GO:0070304	positive regulation of stress-activated protein kinase signaling cascade	28/1667	173/18670	0.00146761	0.0169953	0.0133658	CD27/CD40LG/CCR7/PTK2B/FCGR2B/MAP3K5/MAP3K9/MAP3K11/PKN1/PTPN1/MAP4K2/CCL19/CCL21/TLR3/FZD4/TRAF4/RASSF2/ZEB2/RASGRP1/TLR6/STK25/MAP4K1/PDCD10/DKK1/MDFIC/SEMA4C/FGD2/NCF1	28
BP	GO:0021700	developmental maturation	41/1667	284/18670	0.00146713	0.0169953	0.0133658	RHOA/AXL/BCL2/BTK/C1QA/CDC20/CDH5/CDKN1C/CLN5/CX3CR1/DAZL/DLD/PTK2B/G6PD/IGF1/RBPJ/MYO5A/MYOC/NPR2/PALM/PGR/RAC3/RB1/CCL19/CCL21/AURKA/YWHAZ/RECK/SCARF1/TRIP13/KIF14/KLF2/HOXB13/ARHGEF15/CNTNAP2/ANKRD17/FBXO5/GAL/FAT4/ANKRD27/AGRN	41
BP	GO:0072593	reactive oxygen species metabolic process	41/1667	284/18670	0.00146713	0.0169953	0.0133658	AGTR1/AIF1/ARG2/RHOA/ATP2B4/BCL2/BRCA1/CAT/CAV1/CD34/CLU/CPS1/CX3CR1/CYP1B1/DHFR/PTK2B/FOXM1/G6PD/GCHFR/HSP90AB1/ITGAM/ITGB2/EIF6/NCF4/NDUFS1/NDUFS4/NFE2L2/P2RX7/PRDX1/RAC2/TGFBR2/TYROBP/CFLAR/ATG5/HDAC6/TLR6/KLF2/PRDX3/NNT/RFK/NCF1	41
BP	GO:0071295	cellular response to vitamin	9/1667	32/18670	0.00148845	0.0172034	0.0135294	CYP24A1/FES/FOLR2/GAS6/TNC/SFRP1/KANK2/GDAP1/BRIP1	9
BP	GO:0072503	cellular divalent inorganic cation homeostasis	64/1667	493/18670	0.00150456	0.0172894	0.0135971	AGTR1/ANK2/ATP1A2/ATP2B4/BCL2/CXCR5/C5AR1/CACNA1C/CACNB2/CASQ2/CAV1/CD4/MS4A1/CDH5/CD52/CLIC2/CCR1/CCR4/CCR5/CCR7/CMKLR1/CX3CR1/LPAR1/EDNRA/ESR1/PTK2B/FGF2/GOT1/GPR18/HTR2A/ITGAV/ITPR1/KCNA5/MYO5A/P2RX7/PDGFRA/PDPK1/PIK3CG/PLCG2/PLN/PSEN1/PTGDR/PTGER3/PTGFR/RYR2/RYR3/CCL5/CCL11/CCL19/CCL21/CXCL12/TNNI3/CXCR4/AKAP6/ATG5/RAMP3/SLC30A9/CYSLTR1/NMU/IMMT/CORO1A/FIS1/JPH2/CCR2	64
BP	GO:0002761	regulation of myeloid leukocyte differentiation	21/1667	117/18670	0.00150394	0.0172894	0.0135971	ZFP36L1/CAMK4/CASP8/CD4/CD74/CCR1/EVI2B/FBN1/FES/HCLS1/INPP5D/MYC/NME1/PTPN2/RB1/SFRP1/TLR3/TYROBP/RASSF2/MAFB/TOB2	21
BP	GO:0022904	respiratory electron transport chain	21/1667	117/18670	0.00150394	0.0172894	0.0135971	COX6B1/COX7C/DLD/ETFA/GPD2/NDUFA4/NDUFA8/NDUFA10/NDUFAB1/NDUFB3/NDUFB5/NDUFS1/NDUFS4/SDHD/UQCRB/UQCRC2/UQCRFS1/COX5A/SLC25A13/NDUFAF1/CYCS	21
BP	GO:0061900	glial cell activation	13/1667	58/18670	0.0015164	0.0173589	0.0136517	AIF1/ATM/C1QA/C5AR1/CLU/ITGAM/ITGB2/PSEN1/TLR3/TYROBP/CST7/TLR6/IL33	13
BP	GO:0071385	cellular response to glucocorticoid stimulus	13/1667	58/18670	0.0015164	0.0173589	0.0136517	AQP1/ZFP36L1/KLF9/ABCC2/EIF4EBP1/FLT3/NR3C1/ISL1/SERPINF1/CFLAR/USP8/FAM107A/SMYD3	13
BP	GO:2000134	negative regulation of G1/S transition of mitotic cell cycle	22/1667	125/18670	0.00153143	0.0174641	0.0137345	ATM/BCL2/CDC25C/CDK2/CDK4/CDKN2A/FHL1/PRMT2/CNOT3/PRKDC/RB1/RBL1/AURKA/CNOT8/BTN2A2/GPNMB/FAM107A/CHEK2/KANK2/DACT1/GTSE1/FBXO31	22
BP	GO:0070192	chromosome organization involved in meiotic cell cycle	14/1667	65/18670	0.00152865	0.0174641	0.0137345	ATM/BUB1/BUB1B/CCNE1/RAD51/RAD51C/UBE2B/TRIP13/NCAPD2/SMC4/RAD50/NCAPD3/NCAPH/BRIP1	14
BP	GO:0002064	epithelial cell development	32/1667	207/18670	0.00154016	0.0175303	0.0137866	ADD1/JAG1/AR/BMP6/CDH5/CLDN3/ESR1/HSD17B4/IKBKB/PDE2A/PDPK1/PECAM1/PGR/PROX1/ARID4A/ST14/TNFRSF1A/VIM/CXCR4/SEC24B/HOXB13/SPINT2/FNDC3A/PALLD/PPP1R16B/F11R/SIDT2/ARID4B/HEG1/EPB41L5/POF1B/COL18A1	32
BP	GO:0031023	microtubule organizing center organization	23/1667	133/18670	0.00154514	0.0175536	0.0138049	BRCA1/CCNF/CDK2/CHD3/CHEK1/FES/KIF11/NEK2/ODF2/PLK1/STIL/AURKA/PDCD6IP/PLK4/CEP152/CEP68/CHMP2B/NIN/CHMP5/CEP72/CEP76/NDEL1/SSX2IP	23
BP	GO:0002367	cytokine production involved in immune response	19/1667	102/18670	0.00157932	0.0178741	0.0140569	APOA2/BTK/CD74/GAS6/HK1/HLA-E/MR1/IL1R1/KIT/TGFB3/TLR3/NR4A3/IL18RAP/ATG5/CD96/SASH3/NLRP3/DENND1B/CCR2	19
BP	GO:0010522	regulation of calcium ion transport into cytosol	19/1667	102/18670	0.00157932	0.0178741	0.0140569	ANK2/ATP1A2/BCL2/CACNA1C/CASQ2/CAV1/CD4/CLIC2/PTK2B/MYO5A/P2RX7/PDPK1/PLN/RYR2/AKAP6/ATG5/RAMP3/CORO1A/JPH2	19
BP	GO:0014068	positive regulation of phosphatidylinositol 3-kinase signaling	17/1667	87/18670	0.00159226	0.0179527	0.0141187	CAT/CD28/DCN/FGR/FLT3/HCLS1/IGF1/KIT/MYOC/PDGFRA/PIK3CG/CCL5/SELP/TEK/PIK3R5/PDGFD/NCF1	17
BP	GO:0051781	positive regulation of cell division	17/1667	87/18670	0.00159226	0.0179527	0.0141187	RHOA/CXCR5/CAT/CDC6/ECT2/FGF2/FGF7/PGF/TGFB3/THBS4/CDC14B/AURKB/KIF23/KIF14/RACGAP1/PDGFD/LBH	17
BP	GO:0051271	negative regulation of cellular component movement	52/1667	384/18670	0.00162173	0.0182505	0.014353	ADARB1/JAG1/AIF1/ANGPT2/RHOA/RHOB/ARHGAP4/ARHGDIB/BCL2/CD74/CX3CR1/CYP1B1/DCN/FGF2/GPR18/IGFBP5/ILK/MEF2C/MEOX2/CD200/NFE2L2/SERPINF1/PRKG1/MAP2K5/PTPRO/CCL21/CXCL12/SFRP1/NR2F2/TGFBR3/TIE1/TIMP1/TPM1/VCL/WAS/RECK/SLIT2/PTPRU/DLC1/SPINT2/PDCD10/GTPBP4/CLIC4/EVL/SEMA4C/PLXNA3/PBLD/MCTP1/MMRN2/NAV3/STARD13/IL33	52
BP	GO:0001767	establishment of lymphocyte polarity	5/1667	11/18670	0.00164632	0.0182867	0.0143814	CCR7/DOCK2/GSN/CCL19/CCL21	5
BP	GO:0002604	regulation of dendritic cell antigen processing and presentation	5/1667	11/18670	0.00164632	0.0182867	0.0143814	CD74/CCR7/FCGR2B/CCL19/CCL21	5
BP	GO:0002638	negative regulation of immunoglobulin production	5/1667	11/18670	0.00164632	0.0182867	0.0143814	CD22/FCGR2B/PRKDC/PARP3/IL33	5
BP	GO:0031987	locomotion involved in locomotory behavior	5/1667	11/18670	0.00164632	0.0182867	0.0143814	MYO5A/PPP3CB/FZD4/CLN6/VPS35	5
BP	GO:0032060	bleb assembly	5/1667	11/18670	0.00164632	0.0182867	0.0143814	LPAR1/EMP1/MYLK/P2RX7/PMP22	5
BP	GO:0006939	smooth muscle contraction	20/1667	110/18670	0.00163865	0.0182867	0.0143814	ADRB2/RHOA/ATP1A2/ATP2B4/CAV1/CNN1/EDNRA/HTR2A/KCNMA1/KIT/MYH11/MYLK/PRKG1/PTGER3/RGS2/TACR2/TNNI3/DOCK4/NMUR1/NMU	20
BP	GO:0071496	cellular response to external stimulus	47/1667	339/18670	0.0016379	0.0182867	0.0143814	AIF1/AQP1/ATP1A2/AXL/BCL2/BMP6/CASP1/CASP5/CASP8/CHEK1/CYP24A1/FES/FOLR2/GAS6/GOT1/TNC/IFI16/MAP3K5/NFE2L2/P2RX7/PDE2A/PRKAA2/RYR3/SFRP1/SIPA1/SKP2/TLR3/TLR5/TNFRSF1A/USF2/VCAM1/WNT2B/MTMR3/MAP3K14/AIFM1/ATG5/FAM107A/GABARAP/ADNP/KANK2/WIPI2/GDAP1/WIPI1/KIAA1324/RRAGD/SEH1L/BRIP1	47
BP	GO:0048754	branching morphogenesis of an epithelial tube	25/1667	150/18670	0.00169326	0.018601	0.0146286	AR/BCL2/EDNRA/ESR1/FGF2/FOXF1/FOXD1/HOXA11/TNC/ILK/LHX1/LRP5/SMAD4/CITED1/MYC/PGF/PGR/CCL11/TCF21/TGFBR2/WNT2B/SLIT2/PHB2/FKBPL/FAT4	25
BP	GO:0000966	RNA 5'-end processing	7/1667	21/18670	0.00169045	0.018601	0.0146286	HSD17B10/SSB/POP7/RPP38/POP4/RPP40/POP5	7
BP	GO:0009081	branched-chain amino acid metabolic process	7/1667	21/18670	0.00169045	0.018601	0.0146286	ACADSB/BCKDHB/DLD/HSD17B10/HIBCH/MCCC1/MCCC2	7
BP	GO:0009083	branched-chain amino acid catabolic process	7/1667	21/18670	0.00169045	0.018601	0.0146286	ACADSB/BCKDHB/DLD/HSD17B10/HIBCH/MCCC1/MCCC2	7
BP	GO:0051900	regulation of mitochondrial depolarization	7/1667	21/18670	0.00169045	0.018601	0.0146286	BCL2/DCN/GCLM/GOT1/MYOC/P2RX7/MLLT11	7
BP	GO:1990266	neutrophil migration	21/1667	118/18670	0.0016789	0.018601	0.0146286	C1QBP/C5AR1/CD74/CCR7/NCKAP1L/IL1R1/ITGA1/ITGA9/ITGB2/PDE4B/PECAM1/PIK3CG/RAC2/CCL5/CCL11/CCL19/CCL21/THBS4/DYSF/SLIT2/JAM3	21
BP	GO:0042116	macrophage activation	18/1667	95/18670	0.00169785	0.0186173	0.0146414	AIF1/ATM/C1QA/C5AR1/CD74/CLU/FCGR2B/ITGAM/ITGB2/CD200/TLR3/TYROBP/DYSF/CST7/TLR6/VSIG4/CD93/IL33	18
BP	GO:0003208	cardiac ventricle morphogenesis	15/1667	73/18670	0.00174233	0.0187952	0.0147813	JAG1/DSP/FOXF1/RBPJ/ISL1/SMAD4/MEF2C/PKP2/PROX1/RYR2/TGFBR2/TGFBR3/TNNI3/TPM1/HEG1	15
BP	GO:0031100	animal organ regeneration	15/1667	73/18670	0.00174233	0.0187952	0.0147813	ANGPT2/APOA2/AXL/C5AR1/CDK4/FLT3/GAS6/LCP1/PGF/CXCL12/AURKA/TGFBR2/TGFBR3/NR4A3/PTPRU	15
BP	GO:0032945	negative regulation of mononuclear cell proliferation	15/1667	73/18670	0.00174233	0.0187952	0.0147813	ARG2/ATM/BTK/FCGR2B/INPP5D/PKN1/TYROBP/LST1/LILRB2/BTN2A2/GPNMB/VSIG4/TNFRSF13B/PLA2G2D/GAL	15
BP	GO:0050672	negative regulation of lymphocyte proliferation	15/1667	73/18670	0.00174233	0.0187952	0.0147813	ARG2/ATM/BTK/FCGR2B/INPP5D/PKN1/TYROBP/LST1/LILRB2/BTN2A2/GPNMB/VSIG4/TNFRSF13B/PLA2G2D/GAL	15
BP	GO:0072401	signal transduction involved in DNA integrity checkpoint	15/1667	73/18670	0.00174233	0.0187952	0.0147813	ATM/BRCA1/CDC25C/CDK2/CHEK1/CNOT3/PLK1/PRKDC/AURKA/CDC14B/CNOT8/CHEK2/GTSE1/RINT1/BRCC3	15
BP	GO:0072422	signal transduction involved in DNA damage checkpoint	15/1667	73/18670	0.00174233	0.0187952	0.0147813	ATM/BRCA1/CDC25C/CDK2/CHEK1/CNOT3/PLK1/PRKDC/AURKA/CDC14B/CNOT8/CHEK2/GTSE1/RINT1/BRCC3	15
BP	GO:2000146	negative regulation of cell motility	48/1667	349/18670	0.00174019	0.0187952	0.0147813	ADARB1/JAG1/AIF1/ANGPT2/RHOA/RHOB/ARHGAP4/ARHGDIB/BCL2/CD74/CX3CR1/CYP1B1/DCN/FGF2/GPR18/IGFBP5/ILK/MEF2C/MEOX2/CD200/NFE2L2/SERPINF1/PRKG1/MAP2K5/CCL21/CXCL12/SFRP1/NR2F2/TIE1/TIMP1/TPM1/VCL/WAS/RECK/SLIT2/PTPRU/DLC1/SPINT2/PDCD10/GTPBP4/CLIC4/EVL/PBLD/MCTP1/MMRN2/NAV3/STARD13/IL33	48
BP	GO:0048608	reproductive structure development	57/1667	431/18670	0.00173747	0.0187952	0.0147813	AR/ATM/AXL/BCL2/BMP6/ZFP36L1/CASP8/CCNF/CDKN1C/DCN/ESR1/HMGCS1/HOXA10/HOXA11/HOXD13/HSD17B4/HSP90AB1/TNC/ID4/RBPJ/KIT/LHX1/SMAD4/CITED1/NASP/SERPINA5/PDGFRA/SERPINF1/PGR/ARID4A/SFRP1/SPINT1/ST14/TAF4/TCF21/NR2F2/TLR3/WNT2B/FZD4/EIF2S2/SLIT2/ADAMTS1/MAMLD1/TRIM28/HOXB13/SPINT2/PLK4/PRDX3/TMED2/FNDC3A/NUPR1/NSDHL/ARID4B/SENP2/KIF18A/BRIP1/ASPM	57
BP	GO:0018209	peptidyl-serine modification	45/1667	322/18670	0.00173241	0.0187952	0.0147813	ATM/ATP2B4/BCL2/CAMK4/CAV1/CD44/CDK2/CSNK2A1/DCN/GAS6/MKNK2/HCLS1/HSP90AB1/IKBKB/ILK/PDPK1/PLCL1/PLK1/PRKAA2/PRKCH/PKN1/PRKDC/PRKG1/MAPK13/AURKA/TGFBR2/TTK/TXN/DCLK1/AURKB/RASSF2/AKT3/HDAC6/SH2D3C/RAMP3/MAP4K1/CHEK2/PDCD10/DKK1/MAST3/PLCL2/STK32B/SMYD3/DCLK2/MAST4	45
BP	GO:0001658	branching involved in ureteric bud morphogenesis	13/1667	59/18670	0.00178873	0.019192	0.0150934	BCL2/FGF2/FOXD1/HOXA11/ILK/LHX1/SMAD4/CITED1/MYC/PGF/TCF21/WNT2B/FAT4	13
BP	GO:0046847	filopodium assembly	13/1667	59/18670	0.00178873	0.019192	0.0150934	CCR7/GPM6A/PALM/RALA/CCL21/TGFB3/NLGN1/PPP1R16B/DNM3/RAB17/ESPN/FGD2/AGRN	13
BP	GO:0007257	activation of JUN kinase activity	10/1667	39/18670	0.00178789	0.019192	0.0150934	CD40LG/MAP3K5/MAP3K9/MAP3K11/PKN1/PTPN1/MAP4K2/CCL19/MAP4K1/MDFIC	10
BP	GO:0034404	nucleobase-containing small molecule biosynthetic process	34/1667	226/18670	0.00179254	0.0191985	0.0150985	DTYMK/ENO1/ENO2/HINT1/HK1/HTR2A/IGF1/EIF6/ITPA/MTAP/NME1/P2RX7/PDE1A/PDE2A/PDE4B/PFKFB2/PRKAA2/PSEN1/TK2/RAE1/PDE8B/NCOR1/NUP155/NUP93/PDE10A/SMPDL3A/NUP160/SMUG1/NUPR1/PDE7B/NME7/CTPS2/SEH1L/NUP43	34
BP	GO:0043506	regulation of JUN kinase activity	17/1667	88/18670	0.00181262	0.0193443	0.0152132	CD40LG/PTK2B/MAP3K5/MAP3K9/MAP3K11/PKN1/PTPN1/MAP4K2/CCL19/SFRP1/FZD4/ZEB2/TLR6/MAP4K1/DKK1/MDFIC/FGD2	17
BP	GO:0070098	chemokine-mediated signaling pathway	17/1667	88/18670	0.00181262	0.0193443	0.0152132	CXCR5/CCR1/CCR4/CCR5/CCR7/CMKLR1/CX3CR1/PTK2B/CCL5/CCL11/CCL19/CCL21/CXCL12/CXCR4/SLIT2/SH2B3/CCR2	17
BP	GO:0046034	ATP metabolic process	43/1667	305/18670	0.00182545	0.0194466	0.0152936	RHOA/ATP1A2/COX6B1/COX7A1/COX7C/DLD/ENO1/ENO2/HK1/HTR2A/IGF1/EIF6/LDHC/NDUFA4/NDUFA8/NDUFA10/NDUFAB1/NDUFB3/NDUFB5/NDUFS1/NDUFS4/P2RX7/PFKFB2/PRKAA2/PSEN1/SDHD/UQCRB/UQCRC2/UQCRFS1/RAE1/COX5A/NCOR1/NUP155/NUP93/PPIF/SLC25A13/CLPX/NUP160/NUPR1/NDUFAF1/CYCS/SEH1L/NUP43	43
BP	GO:0001780	neutrophil homeostasis	6/1667	16/18670	0.00183199	0.0194815	0.0153211	AXL/ITPKB/PDE4B/SH2B3/JAM3/CCR2	6
BP	GO:0043928	exonucleolytic nuclear-transcribed mRNA catabolic process involved in deadenylation-dependent decay	9/1667	33/18670	0.00188661	0.0200268	0.0157499	CNOT8/DIS3/EXOSC2/LSM4/DCPS/EXOSC4/EXOSC5/LSM2/EDC3	9
BP	GO:0050678	regulation of epithelial cell proliferation	51/1667	378/18670	0.00193351	0.0204883	0.0161129	AGTR1/AR/BMP6/ZFP36L1/KLF9/C5AR1/CAV1/CDKN1C/EGR3/FGF2/FGF7/HMGN1/IGF1/ISL1/LAMC1/MEF2C/MYC/NFIB/NME1/PDPK1/SERPINF1/PGF/PGR/PRKDC/MAP2K5/PROX1/RB1/CCL5/CCL11/CXCL12/SFRP1/STAT5A/TEK/NR2F2/TGFBR3/THBS4/VIP/NR4A3/DYSF/CASK/CFLAR/AKT3/PDCD10/PHB2/PPP1R16B/TINF2/NUPR1/IFT52/EGFL7/AGGF1/PBLD	51
BP	GO:0007163	establishment or maintenance of cell polarity	32/1667	210/18670	0.00195177	0.0206453	0.0162363	AQP1/RHOA/RHOB/RHOH/CD3G/CDH5/CENPA/CCR7/DOCK2/PTK2B/FOXF1/GSN/NCKAP1L/HSP90AB1/ILK/MAP4/PLK1/PTK7/CCL19/CCL21/TEK/PDCD6IP/NDC80/STK25/SPINT2/KIF2C/CLIC4/GPSM2/LIN7C/PARVA/NDEL1/JAM3	32
BP	GO:0043300	regulation of leukocyte degranulation	11/1667	46/18670	0.00197724	0.0208411	0.0163903	FCGR2B/FES/FGR/FOXF1/ITGAM/ITGB2/PDPK1/RAC2/STX4/CD84/CCR2	11
BP	GO:0048599	oocyte development	11/1667	46/18670	0.00197724	0.0208411	0.0163903	ATM/BCL2/DAZL/PTK2B/IGF1/NPR2/AURKA/TRIP13/FBXO5/YBX2/YTHDC2	11
BP	GO:0030593	neutrophil chemotaxis	19/1667	104/18670	0.00199702	0.0210125	0.0165251	C1QBP/C5AR1/CD74/CCR7/NCKAP1L/ITGA1/ITGA9/ITGB2/PDE4B/PIK3CG/RAC2/CCL5/CCL11/CCL19/CCL21/THBS4/DYSF/SLIT2/JAM3	19
BP	GO:0046661	male sex differentiation	26/1667	160/18670	0.00200487	0.0210582	0.016561	AR/BCL2/BMP6/ESR1/HMGCS1/HOXA10/HOXA11/HOXD13/HSD17B4/KIT/SMAD4/NASP/PDGFRA/ARID4A/SFRP1/TCF21/TLR3/WNT2B/EIF2S2/MAMLD1/FNDC3A/NUPR1/ARID4B/KIF18A/BRIP1/ASPM	26
BP	GO:0072395	signal transduction involved in cell cycle checkpoint	15/1667	74/18670	0.00200839	0.0210582	0.016561	ATM/BRCA1/CDC25C/CDK2/CHEK1/CNOT3/PLK1/PRKDC/AURKA/CDC14B/CNOT8/CHEK2/GTSE1/RINT1/BRCC3	15
BP	GO:0061458	reproductive system development	57/1667	434/18670	0.00203522	0.0213022	0.0167529	AR/ATM/AXL/BCL2/BMP6/ZFP36L1/CASP8/CCNF/CDKN1C/DCN/ESR1/HMGCS1/HOXA10/HOXA11/HOXD13/HSD17B4/HSP90AB1/TNC/ID4/RBPJ/KIT/LHX1/SMAD4/CITED1/NASP/SERPINA5/PDGFRA/SERPINF1/PGR/ARID4A/SFRP1/SPINT1/ST14/TAF4/TCF21/NR2F2/TLR3/WNT2B/FZD4/EIF2S2/SLIT2/ADAMTS1/MAMLD1/TRIM28/HOXB13/SPINT2/PLK4/PRDX3/TMED2/FNDC3A/NUPR1/NSDHL/ARID4B/SENP2/KIF18A/BRIP1/ASPM	57
BP	GO:0000187	activation of MAPK activity	25/1667	152/18670	0.0020429	0.0213453	0.0167868	C5AR1/CD40LG/CD74/LPAR1/FGF2/GHR/IGF1/ITGA1/KIT/MAP3K5/MAP3K9/MAP3K11/P2RX7/PKN1/MAPK10/MAP2K5/PTPN1/MAP4K2/CCL19/SHC1/TGFB3/UBE2N/CXCR4/MAP4K1/MDFIC	25
BP	GO:0032465	regulation of cytokinesis	17/1667	89/18670	0.00205803	0.0214659	0.0168817	RHOA/CXCR5/CDC6/ECT2/INCENP/PLK1/AURKA/CDC14B/PRC1/AURKB/KIF23/RAB11FIP3/KIF14/KIF20A/RACGAP1/FSD1/MYO19	17
BP	GO:0030336	negative regulation of cell migration	46/1667	334/18670	0.00208436	0.0215156	0.0169208	ADARB1/JAG1/AIF1/ANGPT2/RHOA/RHOB/ARHGAP4/ARHGDIB/BCL2/CD74/CX3CR1/CYP1B1/DCN/FGF2/GPR18/IGFBP5/ILK/MEF2C/MEOX2/CD200/NFE2L2/SERPINF1/PRKG1/MAP2K5/CCL21/CXCL12/SFRP1/NR2F2/TIE1/TIMP1/TPM1/VCL/RECK/SLIT2/PTPRU/DLC1/PDCD10/GTPBP4/CLIC4/EVL/PBLD/MCTP1/MMRN2/NAV3/STARD13/IL33	46
BP	GO:0001558	regulation of cell growth	55/1667	416/18670	0.00208394	0.0215156	0.0169208	AGTR1/APBB1/RHOA/ARHGAP4/BCL2/BTG1/CDKN2A/CRABP2/CSNK2A1/ENO1/PTK2B/FHL1/FRZB/G6PD/GOLGA4/IGF1/IGFBP5/ILK/SMAD4/NCBP1/NPR1/MAP2K5/PRSS2/RB1/RBBP7/RGS2/RNF6/CXCL12/SFRP1/SIPA1/TSG101/CXCR4/SLIT2/PLAA/AKAP6/CLSTN3/KIF14/RASGRP2/OLFM1/OGFR/FGFR1OP/FAM107A/TWF2/RAB21/ADNP/EXOSC2/N6AMT1/GAL/EXOSC4/SEMA4C/PLXNA3/SOX17/NDEL1/ITCH/PSRC1	55
BP	GO:0072330	monocarboxylic acid biosynthetic process	47/1667	343/18670	0.00208197	0.0215156	0.0169208	ACACB/ACADVL/BRCA1/CD74/CRABP2/DCN/ENO1/ENO2/HK1/HSD17B4/HTR2A/IGF1/EIF6/LDHC/LIPC/LTC4S/MYO5A/NDUFAB1/P2RX7/PFKFB2/PRKAA2/PROX1/PSEN1/PTGDS/PTGS1/ABCD3/RAE1/DEGS1/QKI/NCOR1/NUP155/NUP93/ACOT8/PIBF1/PTGES3/ERLIN2/NUP160/NUPR1/MCAT/ACSM5/OXSM/CHST12/TRIB3/SRR/SEH1L/CBR4/NUP43	47
BP	GO:0002698	negative regulation of immune effector process	21/1667	120/18670	0.00208116	0.0215156	0.0169208	A2M/APOA2/C1QBP/CD22/CR1/FCGR2B/FOXF1/HLA-E/IL7R/PPP3CB/PRKDC/TGFB3/TSPAN6/CD84/PARP3/CD96/VSIG4/APPL1/ITCH/IL33/CCR2	21
BP	GO:0022612	gland morphogenesis	21/1667	120/18670	0.00208116	0.0215156	0.0169208	AR/BCL2/CAV1/CSF1R/ESR1/FGF7/HOXD13/TNC/ID4/IGFBP5/LRP5/NFIB/PGR/PROX1/CCL11/SFRP1/TGFB3/TGFBR2/CFLAR/HOXB13/PHB2	21
BP	GO:0019748	secondary metabolic process	14/1667	67/18670	0.00207303	0.0215156	0.0169208	BCL2/ABCC2/CYP1B1/DDC/FMO1/FMO2/CITED1/MYO5A/NFE2L2/PAM/ZEB2/APPL1/N6AMT1/CBR4	14
BP	GO:0007292	female gamete generation	23/1667	136/18670	0.00208929	0.0215294	0.0169316	ATM/BCL2/DAZL/ETV6/PTK2B/IGF1/NPR2/PGR/PLK1/RAD51C/RGS2/AURKA/TOP2A/TTK/TRIP13/ADAMTS1/BCL2L10/TOB2/NCAPH/FBXO5/YBX2/YTHDC2/ASPM	23
BP	GO:0050708	regulation of protein secretion	61/1667	472/18670	0.00212784	0.021889	0.0172144	AIF1/SLC25A5/ANXA4/APBB1/APOA2/ARG2/BLK/BMP6/CACNA1C/CASP1/CD2/CD14/CD22/CD34/CD40LG/CCR7/CSF1R/DPP4/ENSA/FCGR2B/FGR/GAS6/GLUD1/HADH/HK1/HLA-E/IGF1/ISL1/ITPR1/KCNA5/KCNN4/LRP5/CD200/NNAT/P2RX7/PAM/PFKFB2/PPID/PPP3CB/TRIM27/CCL5/CCL19/SFRP1/STX4/TGFB3/TLR5/DYNLL1/ATG5/RAB11FIP3/RASGRP1/TLR6/BTN2A2/SEC24A/NMU/CARD8/SIDT2/CD244/BANK1/VPS35/IL33/NLRP3	61
BP	GO:0042775	mitochondrial ATP synthesis coupled electron transport	18/1667	97/18670	0.00216361	0.0222187	0.0174737	COX6B1/COX7C/DLD/NDUFA4/NDUFA8/NDUFA10/NDUFAB1/NDUFB3/NDUFB5/NDUFS1/NDUFS4/SDHD/UQCRB/UQCRC2/UQCRFS1/COX5A/NDUFAF1/CYCS	18
BP	GO:0009187	cyclic nucleotide metabolic process	10/1667	40/18670	0.00219602	0.022513	0.0177051	ADCY6/ADCY9/NPR1/NPR2/PDE1A/PDE2A/PDE4B/PDE8B/PDE10A/PDE7B	10
BP	GO:0060537	muscle tissue development	54/1667	408/18670	0.00222235	0.0227439	0.0178867	RHOA/BCL2/BCL9/CAV1/CENPF/CSRP1/DCN/DSP/FGF2/G6PD/IGF1/IGFBP5/RBPJ/ISL1/SMAD4/MEF2C/MEIS1/MEOX2/MYH11/MYLK/PDGFRA/PGM5/PKP2/PLN/PROX1/RB1/RGS2/RYR2/S100B/SGCD/SHOX2/TCF21/NR2F2/TGFBR2/TGFBR3/TNNI3/TPM1/KCNAB1/ITGA8/CFLAR/AKAP6/ATG5/FLOT1/DDX17/NEBL/DKK1/NUPR1/LUC7L/BIN3/JPH2/HEG1/POPDC2/SOX17/MYL6B	54
BP	GO:0051017	actin filament bundle assembly	25/1667	153/18670	0.00223969	0.0228822	0.0179955	ADD1/AIF1/RHOA/RHOB/LPAR1/EPS8/PTK2B/STMN1/LCP1/MYOC/NEDD9/PLEK/SFRP1/TGFB3/TPM1/VIL1/WAS/ZYX/SORBS3/DLC1/SORBS1/FAM107A/ARHGEF15/EVL/ESPN	25
BP	GO:0000077	DNA damage checkpoint	24/1667	145/18670	0.00227737	0.0232276	0.0182672	ATM/BRCA1/CDC25C/CDK2/CHEK1/FOXN3/CNOT3/PLK1/PRKDC/RAD1/RAD9A/AURKA/XPC/CDC14B/CNOT8/CHEK2/INTS7/DONSON/GTSE1/RINT1/BRCC3/FBXO31/WDR76/BRIP1	24
BP	GO:2000377	regulation of reactive oxygen species metabolic process	30/1667	195/18670	0.00228597	0.0232756	0.0183049	AGTR1/AIF1/ARG2/RHOA/ATP2B4/BCL2/BRCA1/CAV1/CD34/CLU/CX3CR1/CYP1B1/DHFR/PTK2B/FOXM1/G6PD/HSP90AB1/ITGAM/ITGB2/EIF6/NFE2L2/RAC2/TGFBR2/TYROBP/CFLAR/ATG5/HDAC6/TLR6/KLF2/NNT	30
BP	GO:0019883	antigen processing and presentation of endogenous antigen	7/1667	22/18670	0.00229022	0.0232793	0.0183078	CD1C/CD1D/CD74/HLA-E/IDE/ATG5/ERAP1	7
BP	GO:0043618	regulation of transcription from RNA polymerase II promoter in response to stress	21/1667	121/18670	0.00231111	0.0234519	0.0184435	CHEK1/CREBBP/RBPJ/NFE2L2/PSMA2/PSMA3/PSMA5/PSMA7/PSMB1/PSMB2/PSMB5/PSMB6/PSMB7/PSMB10/PSMC4/PSMD11/PSMD13/PSME1/PSMD6/PSME3/KLF2	21
BP	GO:1904018	positive regulation of vasculature development	34/1667	230/18670	0.00240768	0.0243905	0.0191817	AGTR1/ANGPT2/AQP1/RHOB/BRCA1/BTG1/C5AR1/CD34/CDH5/CX3CR1/CYP1B1/ETS1/PTK2B/FGF2/ISL1/ITGB2/KIT/NFE2L2/PDPK1/PGF/CCL11/TEK/TGFBR2/TIE1/TLR3/CXCR4/CFLAR/AKT3/PPP1R16B/ERAP1/AGGF1/TMEM100/PDGFD/HSPB6	34
BP	GO:0001773	myeloid dendritic cell activation	8/1667	28/18670	0.00242714	0.0244635	0.0192391	CAMK4/CD2/DOCK2/RBPJ/IRF4/PSEN1/SPI1/TGFBR2	8
BP	GO:0050858	negative regulation of antigen receptor-mediated signaling pathway	8/1667	28/18670	0.00242714	0.0244635	0.0192391	CD22/FCGR2B/PTPN2/LPXN/BTN2A2/PLCL2/UBASH3A/PVRIG	8
BP	GO:0022604	regulation of cell morphogenesis	62/1667	484/18670	0.0024241	0.0244635	0.0192391	RHOA/RHOB/ARHGAP4/RHOH/C1QBP/CD44/CRABP2/CSF1R/LPAR1/EPS8/PTK2B/FES/FGR/GNA12/GOLGA4/HCK/ILK/ITGB2/KIT/MYOC/NEDD9/PALM/PSEN1/PTPRO/RAC3/RNF6/S100B/CCL11/CXCL12/SHOX2/TPM1/VIL1/ZNF135/CXCR4/LST1/FZD4/SLIT2/PLAA/ZEB2/DLC1/OLFM1/STK25/CORO1A/TWF2/NLGN1/RAB21/MYCBP2/ADNP/DNM3/PLEKHO1/NIN/NLGN3/PALMD/SEMA4C/PLXNA3/PARVA/PARP6/TRAK2/FBXO31/NDEL1/ANKRD27/FGD2	62
BP	GO:0042773	ATP synthesis coupled electron transport	18/1667	98/18670	0.00243401	0.0244914	0.0192611	COX6B1/COX7C/DLD/NDUFA4/NDUFA8/NDUFA10/NDUFAB1/NDUFB3/NDUFB5/NDUFS1/NDUFS4/SDHD/UQCRB/UQCRC2/UQCRFS1/COX5A/NDUFAF1/CYCS	18
BP	GO:0032663	regulation of interleukin-2 production	12/1667	54/18670	0.0024544	0.0246139	0.0193574	CD3E/CD4/CD28/CD34/IRF4/PDE4B/TRIM27/CD83/VSIG4/SASH3/NAV3/CCR2	12
BP	GO:0010038	response to metal ion	49/1667	364/18670	0.00245355	0.0246139	0.0193574	ACO1/ADD1/ANXA11/APBB1/AQP1/ATF1/BCL2/BMP6/C1QA/CASP8/CASQ2/CAT/CAV1/CD14/CDK4/ABCC2/CPS1/DTYMK/ECT2/FABP4/PTK2B/G6PD/GOT1/GSN/GSS/ITPKB/KCNMA1/KCNMB1/KIT/MEF2C/NFE2L1/NFE2L2/OTC/P2RX7/PAM/SERPINF1/PLN/PRKAA2/RYR2/RYR3/VCAM1/GGH/PPIF/SLC25A13/RASGRP2/NLGN1/NCSTN/CLIC4/NCF1	49
BP	GO:0051169	nuclear transport	47/1667	346/18670	0.00248062	0.0246702	0.0194016	BARD1/CSE1L/ECT2/GAS6/HCLS1/HMGA1/HSPA9/EIF6/KPNA2/CITED1/NCBP1/POLR2D/PPP1CC/PSEN1/ATXN1/SNRPB/SNRPD1/SNRPD3/SNRPF/SNRPG/SSB/TSC2/TXN/SLBP/RAE1/NUP155/FAM53B/NUP93/RBM8A/TRIM28/PHB2/NCBP2/NUP160/SMG6/APPL1/MDFIC/NMD3/RSRC1/CDC40/GTSE1/NUP62CL/RIOK2/PCID2/UPF3B/IPO4/SEH1L/NUP43	47
BP	GO:0006310	DNA recombination	41/1667	292/18670	0.00247732	0.0246702	0.0194016	ACTL6A/ATM/BRCA1/CD28/CD40LG/CHEK1/FEN1/HMGB3/IL7R/KPNA2/MCM2/MCM4/MCM7/NFRKB/NONO/PRKDC/RAD51/RAD51C/RPA3/TOP2A/UBE2B/UBE2N/WAS/RAD54L/RUVBL1/EXO1/TRIP13/PARP3/RAD50/POLQ/RUVBL2/KIN/RAD54B/PSMC3IP/RNF138/C11orf80/THAP9/ATAD5/RMI1/BRIP1/GINS4	41
BP	GO:0002685	regulation of leukocyte migration	30/1667	196/18670	0.00247426	0.0246702	0.0194016	AIF1/RHOA/C1QBP/C5AR1/CD74/CCR1/CCR7/CMKLR1/CX3CR1/PTK2B/GAS6/GPR18/NCKAP1L/IL1R1/CD200/PGF/RAC2/CCL5/CCL19/CCL21/CXCL12/SELP/THBS4/MADCAM1/DYSF/SLIT2/PDGFD/JAM3/IL33/CCR2	30
BP	GO:0051236	establishment of RNA localization	30/1667	196/18670	0.00247426	0.0246702	0.0194016	ATM/ZFP36L1/EIF6/NCBP1/POLR2D/PURA/SSB/TGFBR2/SLBP/RAE1/QKI/NUP155/NUP93/RBM8A/MVP/FLOT1/IGF2BP3/NCBP2/RFTN1/NUP160/SMG6/NMD3/SIDT2/CDC40/RIOK2/PCID2/SENP2/UPF3B/SEH1L/NUP43	30
BP	GO:0007517	muscle organ development	54/1667	410/18670	0.00247141	0.0246702	0.0194016	ADARB1/RHOA/BCL2/BCL9/CAV1/CENPF/DCN/DSP/EGR3/FKTN/FGF2/FHL1/G6PD/IGF1/RBPJ/ISL1/LAMA2/SMAD4/MEF2C/MEIS1/MEOX2/MYLK/PKP2/POU6F1/PROX1/RB1/RGS2/RYR2/S100B/SGCA/SGCD/SHOX2/TCF21/NR2F2/TGFBR2/TGFBR3/TNNI3/TPM1/UTRN/KCNAB1/CFLAR/AKAP6/FLOT1/DDX17/DKK1/NUPR1/SFMBT1/LUC7L/BIN3/JPH2/HEG1/POPDC2/SOX17/MYL6B	54
BP	GO:0051250	negative regulation of lymphocyte activation	24/1667	146/18670	0.00250011	0.0246999	0.019425	ARG2/ATM/AXL/BTK/CD74/FCGR2B/HMGB3/INPP5D/PKN1/PTPN2/SFRP1/TYROBP/LST1/PARP3/LILRB2/BTN2A2/GPNMB/PIBF1/VSIG4/TNFRSF13B/PLA2G2D/GAL/LAX1/BANK1	24
BP	GO:2000241	regulation of reproductive process	24/1667	146/18670	0.00250011	0.0246999	0.019425	AR/ARHGDIB/C1QBP/CDC20/CDC25A/CDC25C/DAZL/ESR1/HOXD13/IGF1/NPR2/SERPINF1/RAD1/SFRP1/AURKA/TIMP1/TTK/UBE2B/VIP/TRIP13/FBXO5/NUPR1/YTHDC2/ASPM	24
BP	GO:0006970	response to osmotic stress	16/1667	83/18670	0.00249279	0.0246999	0.019425	AQP1/ZFP36L1/PTK2B/FMO1/HNMT/HSP90AB1/KCNMA1/MYLK/PDPK1/SERPINB6/PKN1/MAPK10/MAPK13/SLC12A2/TLR3/DYSF	16
BP	GO:0048145	regulation of fibroblast proliferation	16/1667	83/18670	0.00249279	0.0246999	0.019425	AQP1/CD74/CDC6/CDK4/ESR1/GAS6/IGF1/MYB/MYC/NDUFS4/DDR2/PDGFRA/PRKDC/SFRP1/NUPR1/PDGFD	16
BP	GO:0043903	regulation of symbiosis, encompassing mutualism through parasitism	33/1667	222/18670	0.00252547	0.0249094	0.0195897	ADARB1/BCL2/CAV1/CD4/CD28/CD74/CSF1R/STOM/GSN/HDAC1/IFI16/ITGAV/KPNA2/OAS1/POLR2D/POLR2G/POLR2H/PPID/PROX1/TRIM27/CCL5/TOP2A/TSG101/CXCR4/TRIM28/TRIM13/PPIE/PPIH/EXOC7/CHMP2B/MDFIC/APOBEC3G/YTHDC2	33
BP	GO:0033673	negative regulation of kinase activity	37/1667	257/18670	0.0025464	0.0249514	0.0196228	ADARB1/RHOH/CAV1/CDKN1C/CDKN2A/FABP4/GPS1/ILK/LRP5/PDPK1/PLK1/PKN1/PSEN1/PTPN1/PTPN2/RB1/TRIM27/RGS2/SFRP1/NR2F2/TSC2/TSG101/UCHL1/SH3BP5/GMFG/MVP/SH2B3/PRDX3/FGFR1OP/CDK5RAP1/LAX1/HEG1/TRIB3/SMYD3/SPRY4/ZGPAT/PIK3IP1	37
BP	GO:0030218	erythrocyte differentiation	20/1667	114/18670	0.00254553	0.0249514	0.0196228	ADD1/ZFP36L1/ETS1/G6PD/HCLS1/NCKAP1L/HSPA9/INPP5D/KIT/NFE2L1/PTPN2/RB1/ARID4A/SPI1/TGFBR3/MAFB/SH2B3/IKZF1/KLF2/NCAPG2	20
BP	GO:0006937	regulation of muscle contraction	27/1667	171/18670	0.00253826	0.0249514	0.0196228	ADRB2/ANK2/RHOA/ATP1A2/CACNA1C/CASQ2/CAV1/CLIC2/CNN1/DSP/ENO1/KCNMA1/KIT/MYL5/PDE4B/PIK3CG/PKP2/PLN/PRKG1/RGS2/RYR2/TACR2/TNNI3/TPM1/DOCK4/NMU/HSPB6	27
BP	GO:0001933	negative regulation of protein phosphorylation	56/1667	429/18670	0.002537	0.0249514	0.0196228	ADARB1/CAV1/CDKN1C/CDKN2A/CYLD/FABP4/FKTN/FOXM1/GFRA2/GPS1/ILK/LRP5/SMAD4/MYC/P2RX7/PDPK1/PLK1/PKN1/PRKDC/PSEN1/PTPN1/PTPN2/RB1/TRIM27/RGS2/SFRP1/NR2F2/TIMP3/TSC2/TSG101/UBE2B/UCHL1/EIF3A/SLIT2/SH3BP5/GMFG/NCOR1/RASSF2/MVP/SH2B3/BTN2A2/PIBF1/FGFR1OP/DKK1/NNT/DACT1/CDK5RAP1/LAX1/HEG1/TRIB3/PBLD/SMYD3/MICAL1/SPRY4/ITCH/ZGPAT	56
BP	GO:0061952	midbody abscission	6/1667	17/18670	0.00261916	0.0254148	0.0199872	PDCD6IP/KIF20A/CHMP2B/CHMP5/CEP55/CHMP7	6
BP	GO:0002468	dendritic cell antigen processing and presentation	5/1667	12/18670	0.00261578	0.0254148	0.0199872	CD74/CCR7/FCGR2B/CCL19/CCL21	5
BP	GO:0006069	ethanol oxidation	5/1667	12/18670	0.00261578	0.0254148	0.0199872	ADH1B/ADH5/ADH6/ALDH2/ALDH1B1	5
BP	GO:0038110	interleukin-2-mediated signaling pathway	5/1667	12/18670	0.00261578	0.0254148	0.0199872	PTK2B/IL2RB/PTPN2/SHC1/STAT5A	5
BP	GO:0045579	positive regulation of B cell differentiation	5/1667	12/18670	0.00261578	0.0254148	0.0199872	BTK/CD27/NCKAP1L/INPP5D/PCID2	5
BP	GO:0045931	positive regulation of mitotic cell cycle	26/1667	163/18670	0.00261369	0.0254148	0.0199872	AIF1/CCND2/CCNE1/CD28/CDC6/CDC25A/CDC25C/CDK4/EIF4EBP1/IGF1/KCNA5/LRP5/MEIS2/RAD51C/RB1/AURKA/ADAMTS1/ESPL1/NDC80/UBE2C/PHB2/ANKRD17/POLDIP2/FBXO5/NUSAP1/PCID2	26
BP	GO:0014909	smooth muscle cell migration	17/1667	91/18670	0.0026328	0.0255058	0.0200588	AIF1/BCL2/LPAR1/IGF1/IGFBP5/ILK/MEF2C/NFE2L2/PRKG1/CCL5/TPM1/NR4A3/SLIT2/ADAMTS1/DOCK4/PARVA/PDGFD	17
BP	GO:0034599	cellular response to oxidative stress	42/1667	302/18670	0.00264746	0.0256064	0.0201379	AIF1/AQP1/RHOB/AXL/BCL2/BTK/CAT/CDK2/CYP1B1/DHFR/ECT2/ETS1/FUT8/G6PD/MAP3K5/MYB/NCF4/NFE2L1/NFE2L2/NONO/PRDX1/PDGFRA/PRKAA2/MAPK13/TPM1/TXN/NR4A3/IL18RAP/CFLAR/AIFM1/MELK/HDAC6/PPIF/LANCL1/TLR6/KLF2/STK25/PRDX3/PDCD10/CYCS/PDGFD/NCF1	42
BP	GO:0009123	nucleoside monophosphate metabolic process	50/1667	375/18670	0.0027201	0.0262665	0.020657	ADSL/RHOA/ATP1A2/COX6B1/COX7A1/COX7C/DGUOK/DLD/DTYMK/ENO1/ENO2/HK1/HTR2A/IGF1/EIF6/LDHC/NDUFA4/NDUFA8/NDUFA10/NDUFAB1/NDUFB3/NDUFB5/NDUFS1/NDUFS4/P2RX7/PFKFB2/PRKAA2/PSEN1/SDHD/TK2/UQCRB/UQCRC2/UQCRFS1/RAE1/CASK/COX5A/NCOR1/NUP155/NUP93/PPIF/RAD50/SLC25A13/CLPX/NUP160/NUPR1/NDUFAF1/CYCS/RFK/SEH1L/NUP43	50
BP	GO:0051348	negative regulation of transferase activity	40/1667	285/18670	0.00279634	0.0269159	0.0211677	ADARB1/RHOH/CAV1/CDKN1C/CDKN2A/FABP4/GPS1/ILK/LRP5/PDPK1/PLK1/PKN1/PSEN1/PTPN1/PTPN2/RB1/TRIM27/RGS2/SFRP1/NR2F2/TSC2/TSG101/UCHL1/SH3BP5/GMFG/MVP/SH2B3/PARP3/PRDX3/FGFR1OP/POT1/FBXO5/CDK5RAP1/LAX1/HEG1/TRIB3/SMYD3/SPRY4/ZGPAT/PIK3IP1	40
BP	GO:0048524	positive regulation of viral process	19/1667	107/18670	0.00279576	0.0269159	0.0211677	ADARB1/CD4/CD28/CD74/CSF1R/STOM/KPNA2/POLR2D/POLR2G/POLR2H/PPID/CCL5/TOP2A/TSG101/PPIE/PPIH/CHMP2B/MDFIC/YTHDC2	19
BP	GO:0010959	regulation of metal ion transport	52/1667	394/18670	0.00281246	0.0270276	0.0212556	ADRB2/ANK2/RHOA/ATP1A2/ATP2B4/BCL2/CACNA1C/CACNB2/CASQ2/CAV1/CD4/CLIC2/CCR1/STOM/PTK2B/FHL1/G6PD/GEM/HTR2A/IL16/KCNA5/KCNMB1/MYLK/MYO5A/P2RX7/PDE4B/PDPK1/PIK3CG/PKP2/PLCG2/FXYD1/PLN/TRIM27/RYR2/CCL5/CXCL12/UTRN/VIP/CXCR4/KCNAB1/DYSF/CASK/CD84/AKAP6/ATG5/RAMP3/LILRB2/CORO1A/GAL/JPH2/AHNAK/NETO2	52
BP	GO:0014910	regulation of smooth muscle cell migration	16/1667	84/18670	0.00282955	0.0270615	0.0212823	AIF1/BCL2/LPAR1/IGF1/IGFBP5/ILK/MEF2C/NFE2L2/PRKG1/CCL5/TPM1/NR4A3/SLIT2/ADAMTS1/DOCK4/PDGFD	16
BP	GO:0048144	fibroblast proliferation	16/1667	84/18670	0.00282955	0.0270615	0.0212823	AQP1/CD74/CDC6/CDK4/ESR1/GAS6/IGF1/MYB/MYC/NDUFS4/DDR2/PDGFRA/PRKDC/SFRP1/NUPR1/PDGFD	16
BP	GO:1902807	negative regulation of cell cycle G1/S phase transition	22/1667	131/18670	0.00282104	0.0270615	0.0212823	ATM/BCL2/CDC25C/CDK2/CDK4/CDKN2A/FHL1/PRMT2/CNOT3/PRKDC/RB1/RBL1/AURKA/CNOT8/BTN2A2/GPNMB/FAM107A/CHEK2/KANK2/DACT1/GTSE1/FBXO31	22
BP	GO:0030865	cortical cytoskeleton organization	11/1667	48/18670	0.00283886	0.0270641	0.0212843	ECT2/NCKAP1L/IKBKB/PLEK/VIL1/WAS/WIPF1/KIF23/PDCD6IP/NLGN1/RACGAP1	11
BP	GO:0055010	ventricular cardiac muscle tissue morphogenesis	11/1667	48/18670	0.00283886	0.0270641	0.0212843	DSP/RBPJ/ISL1/SMAD4/PKP2/PROX1/RYR2/TGFBR3/TNNI3/TPM1/HEG1	11
BP	GO:0002260	lymphocyte homeostasis	13/1667	62/18670	0.00285733	0.0271107	0.021321	BCL2/CD74/NCKAP1L/MEF2C/P2RX7/PPP3CB/PKN1/CCNB2/SH2B2/CORO1A/TNFRSF13B/SIT1/DOCK10	13
BP	GO:0032623	interleukin-2 production	13/1667	62/18670	0.00285733	0.0271107	0.021321	CD3E/CD247/CD4/CD28/CD34/IRF4/PDE4B/TRIM27/CD83/VSIG4/SASH3/NAV3/CCR2	13
BP	GO:1901342	regulation of vasculature development	55/1667	422/18670	0.00285069	0.0271107	0.021321	AGTR1/ANGPT2/AQP1/RHOA/RHOB/BRCA1/BTG1/C5AR1/CD34/CDH5/CX3CR1/CYP1B1/DCN/E2F2/ETS1/PTK2B/FGF2/ISL1/ITGB2/KIT/MEOX2/NFATC1/NFATC3/NFE2L2/NPR1/PDPK1/SERPINF1/PGF/MAP2K5/CCL11/SFRP1/TEK/TGFBR2/THBS4/TIE1/TLR3/CXCR4/RECK/CFLAR/AKT3/KLF2/GPNMB/PDCD10/STAB1/PPP1R16B/ERAP1/AGGF1/TMEM100/FOXJ2/FKBPL/MMRN2/PDGFD/STARD13/HSPB6/CCR2	55
BP	GO:0045070	positive regulation of viral genome replication	9/1667	35/18670	0.00293586	0.0278117	0.0218723	ADARB1/CD28/STOM/PPID/CCL5/TOP2A/PPIE/PPIH/YTHDC2	9
BP	GO:0000956	nuclear-transcribed mRNA catabolic process	31/1667	207/18670	0.00298396	0.0282227	0.0221955	ATM/ZFP36L1/ETF1/NCBP1/CNOT3/POLR2D/POLR2G/RPL3/RPL9/RPL19/RPL34/RPS29/SSB/PRPF18/RPL14/CNOT8/RBM8A/DIS3/NCBP2/TNRC6B/SMG6/EXOSC2/LSM4/DCPS/MRTO4/EXOSC4/PCID2/EXOSC5/LSM2/UPF3B/EDC3	31
BP	GO:0034695	response to prostaglandin E	7/1667	23/18670	0.00304149	0.0286762	0.0225521	ADCY6/CCR7/PRKAA2/CCL19/CCL21/SFRP1/TGFBR3	7
BP	GO:0051882	mitochondrial depolarization	7/1667	23/18670	0.00304149	0.0286762	0.0225521	BCL2/DCN/GCLM/GOT1/MYOC/P2RX7/MLLT11	7
BP	GO:0072073	kidney epithelium development	23/1667	140/18670	0.00306138	0.0288184	0.0226639	JAG1/ARG2/BCL2/CAT/CD34/FGF2/FOXD1/HOXA11/ILK/LHX1/SMAD4/MEF2C/CITED1/MYC/PECAM1/PGF/PTPRO/SFRP1/TCF21/WNT2B/SLIT2/KANK2/FAT4	23
BP	GO:0010882	regulation of cardiac muscle contraction by calcium ion signaling	8/1667	29/18670	0.00309315	0.0288903	0.0227205	ANK2/ATP1A2/CACNA1C/CASQ2/CLIC2/PLN/RYR2/TNNI3	8
BP	GO:0030511	positive regulation of transforming growth factor beta receptor signaling pathway	8/1667	29/18670	0.00309315	0.0288903	0.0227205	CDKN1C/CREBBP/GOT1/HSP90AB1/SMAD4/CITED1/TGFBR3/ITGA8	8
BP	GO:0061099	negative regulation of protein tyrosine kinase activity	8/1667	29/18670	0.00309315	0.0288903	0.0227205	CAV1/PSEN1/PTPN2/TSG101/SH3BP5/MVP/FGFR1OP/ZGPAT	8
BP	GO:1903846	positive regulation of cellular response to transforming growth factor beta stimulus	8/1667	29/18670	0.00309315	0.0288903	0.0227205	CDKN1C/CREBBP/GOT1/HSP90AB1/SMAD4/CITED1/TGFBR3/ITGA8	8
BP	GO:0072511	divalent inorganic cation transport	62/1667	489/18670	0.0030768	0.0288903	0.0227205	ANK2/RHOA/ATP1A2/ATP2B4/BCL2/CACNA1C/CACNB2/CASQ2/CAV1/CD4/MS4A1/CLIC2/CCR1/CCR5/CCR7/ABCC2/PTK2B/FGF2/G6PD/GAS6/GEM/GPM6A/HTR2A/IL16/ITGAV/ITPR1/KCNN4/MYLK/MYO5A/P2RX7/PDE2A/PDE4B/PDPK1/PIK3CG/PLCG2/PLN/PSEN1/TRIM27/RYR2/RYR3/CCL5/CCL19/CCL21/CXCL12/CXCR4/CUL5/DYSF/CASK/CD84/AKAP6/ATG5/RAMP3/LILRB2/NMUR1/SLC30A9/CYSLTR1/CORO1A/PHB2/ZDHHC13/JPH2/AHNAK/ORAI2	62
BP	GO:0001756	somitogenesis	14/1667	70/18670	0.00318235	0.0296772	0.0233393	ATM/FOXF1/RBPJ/LHX1/SMAD4/MEOX1/MEOX2/PRKDC/PSEN1/SFRP1/ZEB2/TMED2/DKK1/EPB41L5	14
BP	GO:0048588	developmental cell growth	34/1667	234/18670	0.00319627	0.0297144	0.0233686	ARHGAP4/CRABP2/G6PD/GOLGA4/PRMT2/HSP90AB1/IGF1/ILK/PPP3CB/RGS2/RNF6/CXCL12/AURKA/TGFBR2/VCL/CXCR4/DCLK1/SLIT2/PLAA/AKAP6/ZEB2/HDAC6/OLFM1/TWF2/RAB21/ADNP/AUTS2/CYFIP2/GAL/NIN/NLGN3/SEMA4C/PLXNA3/NDEL1	34
BP	GO:0061572	actin filament bundle organization	25/1667	157/18670	0.00319625	0.0297144	0.0233686	ADD1/AIF1/RHOA/RHOB/LPAR1/EPS8/PTK2B/STMN1/LCP1/MYOC/NEDD9/PLEK/SFRP1/TGFB3/TPM1/VIL1/WAS/ZYX/SORBS3/DLC1/SORBS1/FAM107A/ARHGEF15/EVL/ESPN	25
BP	GO:0051092	positive regulation of NF-kappaB transcription factor activity	24/1667	149/18670	0.00328219	0.0304659	0.0239596	AR/BTK/CAT/CAV1/CD40LG/CLU/CX3CR1/IKBKB/ITGB2/ROR1/PRKCH/TLR3/UBE2N/IL18RAP/CFLAR/TRIM13/FLOT1/TLR6/TRIM22/PRDX3/ERC1/RNF25/TRIM52/NLRP3	24
BP	GO:0046637	regulation of alpha-beta T cell differentiation	13/1667	63/18670	0.00331193	0.0306943	0.0241392	RHOA/NCKAP1L/IRF4/ITPKB/MYB/CCL19/TGFBR2/ZAP70/ZBTB16/AP3B1/CD83/SASH3/NLRP3	13
BP	GO:0033044	regulation of chromosome organization	46/1667	342/18670	0.00331729	0.0306965	0.024141	ATM/BRCA1/BUB1/BUB1B/CDC6/CDC20/CENPE/CENPF/CHEK1/FEN1/HMGA1/ISL1/SMAD4/MCM2/MKI67/MYB/MYC/NEK2/PHF2/PLK1/RB1/SPI1/TOP2A/TTK/UBE2B/UBE2N/AURKB/PTTG1/TRIP13/ATG5/ESPL1/RAD50/TRIM28/NDC80/TACC3/RUVBL2/SMG6/POT1/AUTS2/NOC2L/FBXO5/TINF2/ATAD2/RIOK2/PCID2/HMBOX1	46
BP	GO:0071824	protein-DNA complex subunit organization	40/1667	288/18670	0.00337251	0.0311112	0.0244671	CDK7/CENPA/CENPE/CENPF/ESR1/CENPI/GTF2A2/HMGA1/MCM2/MCM4/MCM7/MYC/NAP1L3/NASP/PSMC4/RAD51/RB1/RBBP7/RPA3/SMARCD1/TSPYL1/XPA/XPC/HAT1/RUVBL1/TAF1B/CHD1L/MED6/OIP5/CABIN1/GMNN/CENPQ/HJURP/ASF1B/CENPN/ACTR6/SMYD3/CENPO/IPO4/ANP32E	40
BP	GO:1903018	regulation of glycoprotein metabolic process	11/1667	49/18670	0.00337081	0.0311112	0.0244671	BCL2/CCR7/FKTN/IGF1/CCL19/CCL21/ITM2A/ACOT8/ABCA7/NCSTN/NECAB3	11
BP	GO:0043123	positive regulation of I-kappaB kinase/NF-kappaB signaling	28/1667	183/18670	0.00339585	0.0312784	0.0245986	RHOA/CASP1/CASP8/CD4/CD74/CCR7/CX3CR1/ECT2/LPAR1/IKBKB/ROR1/S100B/CCL19/CCL21/SLC20A1/TLR3/TSPAN6/TNFRSF1A/UBE2N/CFLAR/MAP3K14/TRIM13/TLR6/TRIM22/ANKRD17/ZDHHC13/ALPK1/APOL3	28
BP	GO:0006469	negative regulation of protein kinase activity	34/1667	235/18670	0.00342479	0.0314	0.0246942	ADARB1/CAV1/CDKN1C/CDKN2A/FABP4/GPS1/ILK/LRP5/PDPK1/PLK1/PKN1/PSEN1/PTPN1/PTPN2/RB1/TRIM27/RGS2/SFRP1/NR2F2/TSC2/TSG101/UCHL1/SH3BP5/GMFG/MVP/SH2B3/FGFR1OP/CDK5RAP1/LAX1/HEG1/TRIB3/SMYD3/SPRY4/ZGPAT	34
BP	GO:0032611	interleukin-1 beta production	18/1667	101/18670	0.00342008	0.0314	0.0246942	ABCA1/ARG2/CASP1/CASP8/CCR7/CX3CR1/HK1/MR1/IFI16/IGF1/ISL1/P2RX7/CCL19/TYROBP/TLR6/CARD8/NLRP3/PYHIN1	18
BP	GO:0032649	regulation of interferon-gamma production	18/1667	101/18670	0.00342008	0.0314	0.0246942	AXL/C1QBP/CD2/CD3E/CD14/CCR7/GAS6/HLA-DPB1/IL1R1/ISL1/PDE4B/TLR3/RASGRP1/CD96/CD244/SASH3/IL33/CCR2	18
BP	GO:0070664	negative regulation of leukocyte proliferation	15/1667	78/18670	0.00343303	0.0314275	0.0247158	ARG2/ATM/BTK/FCGR2B/INPP5D/PKN1/TYROBP/LST1/LILRB2/BTN2A2/GPNMB/VSIG4/TNFRSF13B/PLA2G2D/GAL	15
BP	GO:0051261	protein depolymerization	19/1667	109/18670	0.00346445	0.0316666	0.0249039	ADD1/CAPZA2/EPS8/GSN/KIF2A/STMN1/PLEK/TWF1/SPTAN1/VIL1/HDAC6/KIF2C/TWF2/LMOD1/CKAP2/MICAL1/KIF18A/NAV3/KIF18B	19
BP	GO:0002237	response to molecule of bacterial origin	46/1667	343/18670	0.00350862	0.0319728	0.0251447	ABCA1/ADH5/RHOA/AXL/BMP6/C5AR1/CAPN2/CASP1/CASP8/CD6/CD14/CDK4/CCR5/CCR7/ABCC2/CPS1/CSF2RB/CTSG/CX3CR1/DCN/FCGR2B/FMO1/HCK/IL10RA/CD180/MEF2C/CITED1/P2RX7/PDE4B/PLCG2/PTGFR/CCL5/SELP/VCAM1/VIM/PLAA/LY86/CD96/LILRB2/TLR6/PRDX3/CARD8/LY96/CHMP5/SRR/NLRP3	46
BP	GO:0006913	nucleocytoplasmic transport	46/1667	343/18670	0.00350862	0.0319728	0.0251447	BARD1/CSE1L/ECT2/GAS6/HCLS1/HSPA9/EIF6/KPNA2/CITED1/NCBP1/POLR2D/PPP1CC/PSEN1/ATXN1/SNRPB/SNRPD1/SNRPD3/SNRPF/SNRPG/SSB/TSC2/TXN/SLBP/RAE1/NUP155/FAM53B/NUP93/RBM8A/TRIM28/PHB2/NCBP2/NUP160/SMG6/APPL1/MDFIC/NMD3/RSRC1/CDC40/GTSE1/NUP62CL/RIOK2/PCID2/UPF3B/IPO4/SEH1L/NUP43	46
BP	GO:0070838	divalent metal ion transport	61/1667	483/18670	0.00361053	0.032653	0.0256796	ANK2/RHOA/ATP1A2/ATP2B4/BCL2/CACNA1C/CACNB2/CASQ2/CAV1/CD4/MS4A1/CLIC2/CCR1/CCR5/CCR7/PTK2B/FGF2/G6PD/GAS6/GEM/GPM6A/HTR2A/IL16/ITGAV/ITPR1/KCNN4/MYLK/MYO5A/P2RX7/PDE2A/PDE4B/PDPK1/PIK3CG/PLCG2/PLN/PSEN1/TRIM27/RYR2/RYR3/CCL5/CCL19/CCL21/CXCL12/CXCR4/CUL5/DYSF/CASK/CD84/AKAP6/ATG5/RAMP3/LILRB2/NMUR1/SLC30A9/CYSLTR1/CORO1A/PHB2/ZDHHC13/JPH2/AHNAK/ORAI2	61
BP	GO:0014808	release of sequestered calcium ion into cytosol by sarcoplasmic reticulum	9/1667	36/18670	0.00360953	0.032653	0.0256796	ANK2/ATP1A2/CACNA1C/CASQ2/CLIC2/CCR5/PLN/RYR2/AKAP6	9
BP	GO:0030224	monocyte differentiation	9/1667	36/18670	0.00360953	0.032653	0.0256796	ZFP36L1/CD4/CD74/CSF1R/FES/IFI16/INPP5D/MEF2C/MYC	9
BP	GO:0071392	cellular response to estradiol stimulus	9/1667	36/18670	0.00360953	0.032653	0.0256796	ESR1/SFRP1/SSTR1/CFLAR/DDX18/AIFM1/RAMP3/RUVBL2/KIF18A	9
BP	GO:1903131	mononuclear cell differentiation	9/1667	36/18670	0.00360953	0.032653	0.0256796	ZFP36L1/CD4/CD74/CSF1R/FES/IFI16/INPP5D/MEF2C/MYC	9
BP	GO:0043011	myeloid dendritic cell differentiation	6/1667	18/18670	0.00363502	0.0328249	0.0258148	CAMK4/RBPJ/IRF4/PSEN1/SPI1/TGFBR2	6
BP	GO:1902904	negative regulation of supramolecular fiber organization	23/1667	142/18670	0.00367529	0.0331385	0.0260615	ADD1/CAPZA2/CDH5/CLU/EPS8/GSN/STMN1/SMAD4/MYOC/TWF1/SPTAN1/VIL1/WAS/SLIT2/GMFG/HDAC6/DLC1/CORO1A/TWF2/MAPRE1/LMOD1/CKAP2/NAV3	23
BP	GO:0006165	nucleoside diphosphate phosphorylation	22/1667	134/18670	0.00375101	0.0337704	0.0265584	DTYMK/ENO1/ENO2/HK1/HTR2A/IGF1/EIF6/NME1/P2RX7/PFKFB2/PRKAA2/PSEN1/RAE1/SUCLG1/NCOR1/NUP155/NUP93/NUP160/NUPR1/NME7/SEH1L/NUP43	22
BP	GO:0050657	nucleic acid transport	29/1667	193/18670	0.00379731	0.0340847	0.0268056	ZFP36L1/EIF6/NCBP1/POLR2D/PURA/SSB/TGFBR2/SLBP/RAE1/QKI/NUP155/NUP93/RBM8A/MVP/FLOT1/IGF2BP3/NCBP2/RFTN1/NUP160/SMG6/NMD3/SIDT2/CDC40/RIOK2/PCID2/SENP2/UPF3B/SEH1L/NUP43	29
BP	GO:0050658	RNA transport	29/1667	193/18670	0.00379731	0.0340847	0.0268056	ZFP36L1/EIF6/NCBP1/POLR2D/PURA/SSB/TGFBR2/SLBP/RAE1/QKI/NUP155/NUP93/RBM8A/MVP/FLOT1/IGF2BP3/NCBP2/RFTN1/NUP160/SMG6/NMD3/SIDT2/CDC40/RIOK2/PCID2/SENP2/UPF3B/SEH1L/NUP43	29
BP	GO:0010976	positive regulation of neuron projection development	39/1667	281/18670	0.00380729	0.0341231	0.0268358	APBB1/RHOA/ARSB/ATF1/CRABP2/LPAR1/PTK2B/FES/GOLGA4/ILK/NFE2L2/NME1/SERPINF1/PPP2R5B/MAPK6/PSEN1/PTK7/TWF1/RGS2/CXCL12/SHOX2/CXCR4/FZD4/SCARF1/CFLAR/SLIT2/PLAA/ZEB2/STK25/TWF2/NLGN1/RAB21/ADNP/NIN/PLXNA3/PARP6/FBXO31/NDEL1/ANKRD27	39
BP	GO:0001823	mesonephros development	18/1667	102/18670	0.00381453	0.0341369	0.0268467	ARG2/BCL2/CAT/FGF2/FOXD1/HOXA11/ILK/LHX1/SMAD4/CITED1/MYC/PGF/SFRP1/TCF21/WNT2B/ZBTB16/SLIT2/FAT4	18
BP	GO:0006110	regulation of glycolytic process	15/1667	79/18670	0.00389566	0.0345019	0.0271337	HTR2A/IGF1/EIF6/P2RX7/PFKFB2/PRKAA2/PSEN1/RAE1/NCOR1/NUP155/NUP93/NUP160/NUPR1/SEH1L/NUP43	15
BP	GO:0001782	B cell homeostasis	8/1667	30/18670	0.00389294	0.0345019	0.0271337	BCL2/CD74/NCKAP1L/MEF2C/PKN1/SH2B2/TNFRSF13B/DOCK10	8
BP	GO:0032743	positive regulation of interleukin-2 production	8/1667	30/18670	0.00389294	0.0345019	0.0271337	CD3E/CD4/CD28/IRF4/PDE4B/CD83/SASH3/CCR2	8
BP	GO:0071549	cellular response to dexamethasone stimulus	8/1667	30/18670	0.00389294	0.0345019	0.0271337	AQP1/ABCC2/EIF4EBP1/NR3C1/SERPINF1/CFLAR/USP8/SMYD3	8
BP	GO:0000959	mitochondrial RNA metabolic process	10/1667	43/18670	0.00388525	0.0345019	0.0271337	HSD17B10/MRPL12/TFAM/MTO1/YARS2/CDK5RAP1/TRIT1/DARS2/FASTKD5/FASTKD1	10
BP	GO:0010863	positive regulation of phospholipase C activity	10/1667	43/18670	0.00388525	0.0345019	0.0271337	C5AR1/LPAR1/EDNRA/ESR1/FGF2/HTR2A/ITK/KIT/PDGFRA/NMUR1	10
BP	GO:0030866	cortical actin cytoskeleton organization	10/1667	43/18670	0.00388525	0.0345019	0.0271337	ECT2/NCKAP1L/IKBKB/PLEK/VIL1/WAS/WIPF1/KIF23/PDCD6IP/RACGAP1	10
BP	GO:0000212	meiotic spindle organization	5/1667	13/18670	0.00394044	0.0345409	0.0271644	AURKA/TUBG1/ESPL1/FBXO5/ASPM	5
BP	GO:0033147	negative regulation of intracellular estrogen receptor signaling pathway	5/1667	13/18670	0.00394044	0.0345409	0.0271644	BRCA1/ISL1/PHB2/KANK2/LBH	5
BP	GO:0071027	nuclear RNA surveillance	5/1667	13/18670	0.00394044	0.0345409	0.0271644	PRPF18/EXOSC2/EXOSC4/PCID2/EXOSC5	5
BP	GO:0071028	nuclear mRNA surveillance	5/1667	13/18670	0.00394044	0.0345409	0.0271644	PRPF18/EXOSC2/EXOSC4/PCID2/EXOSC5	5
BP	GO:0071352	cellular response to interleukin-2	5/1667	13/18670	0.00394044	0.0345409	0.0271644	PTK2B/IL2RB/PTPN2/SHC1/STAT5A	5
BP	GO:1902947	regulation of tau-protein kinase activity	5/1667	13/18670	0.00394044	0.0345409	0.0271644	C5AR1/CLU/HSP90AB1/RB1/DKK1	5
BP	GO:0043122	regulation of I-kappaB kinase/NF-kappaB signaling	34/1667	237/18670	0.00392382	0.0345409	0.0271644	RHOA/RHOH/CASP1/CASP8/CD4/CD74/CCR7/CX3CR1/ECT2/LPAR1/ESR1/HDAC1/IKBKB/ROR1/PDPK1/S100B/CCL19/CCL21/SLC20A1/TLR3/TSPAN6/TNFRSF1A/UBE2N/CFLAR/MAP3K14/USP10/TRIM13/TLR6/TRIM22/CARD8/ANKRD17/ZDHHC13/ALPK1/APOL3	34
BP	GO:0010881	regulation of cardiac muscle contraction by regulation of the release of sequestered calcium ion	7/1667	24/18670	0.00396743	0.0346759	0.0272705	ANK2/ATP1A2/CACNA1C/CASQ2/CLIC2/PLN/RYR2	7
BP	GO:0031579	membrane raft organization	7/1667	24/18670	0.00396743	0.0346759	0.0272705	CAV1/CD2/DOCK2/GSN/FLOT1/ABCA7/RFTN1	7
BP	GO:0002931	response to ischemia	11/1667	50/18670	0.00397972	0.0347326	0.0273151	BCL2/CAV1/CSF1R/CX3CR1/EIF4EBP1/MAP3K5/P2RX7/UCHL1/AIFM1/PPIF/STUB1	11
BP	GO:0051098	regulation of binding	49/1667	373/18670	0.00400399	0.0348936	0.0274417	ADD1/ADRB2/BCL2/CAV1/CLIC2/CLN5/CYLD/HSP90AB1/ID4/IFI16/IGF1/IRF4/ISL1/STMN1/SMAD4/MEF2C/NCBP1/NEK2/NME1/PLCL1/PLK1/PLN/PSEN1/RB1/AURKA/TGFBR3/TXN/AURKB/TRAF4/TRIM28/FLOT1/STUB1/SPON1/RUVBL2/MAPRE1/DKK1/PLCL2/ADNP/GTPBP4/GMNN/NMD3/DACT1/HJURP/EPB41L5/TRIB3/SENP2/GREM2/HMBOX1/PYHIN1	49
BP	GO:1902115	regulation of organelle assembly	29/1667	194/18670	0.00409386	0.0356249	0.0280169	RHOA/BRCA1/CYLD/GSN/HCK/LCP1/SMAD4/MAP4/MEF2C/PLK1/PRKAA2/PROX1/STIL/TSG101/DYNLL1/MTMR3/ATG5/FEZ2/PDCD6IP/SPAG5/PLK4/CHMP2B/NUPR1/GPSM2/CHMP5/KIAA1324/ATG3/CEP76/TAPT1	29
BP	GO:0002819	regulation of adaptive immune response	25/1667	160/18670	0.00412216	0.0358191	0.0281696	BTK/CD1C/CD1D/CD4/CD28/CD48/CR1/FCER2/FCGR2B/HLA-E/IL1R1/IL7R/MEF2C/P2RX7/PPP3CB/PKN1/TRIM27/CCL19/WAS/PARP3/SASH3/ATAD5/IL33/NLRP3/CCR2	25
BP	GO:0048469	cell maturation	27/1667	177/18670	0.00414049	0.0359262	0.0282539	AXL/BCL2/BTK/C1QA/CDKN1C/CLN5/DAZL/DLD/PTK2B/G6PD/MYOC/NPR2/PGR/RAC3/RB1/CCL19/CCL21/AURKA/SCARF1/TRIP13/KIF14/KLF2/HOXB13/CNTNAP2/FBXO5/GAL/AGRN	27
BP	GO:0006635	fatty acid beta-oxidation	14/1667	72/18670	0.00416154	0.0360566	0.0283564	ACACB/ACADS/ACADVL/ACAT2/ETFA/HADHB/HADH/HSD17B4/ABCD3/ACOT8/HIBCH/MCAT/CROT/ECHDC1	14
BP	GO:0043620	regulation of DNA-templated transcription in response to stress	21/1667	127/18670	0.00418807	0.0361818	0.0284548	CHEK1/CREBBP/RBPJ/NFE2L2/PSMA2/PSMA3/PSMA5/PSMA7/PSMB1/PSMB2/PSMB5/PSMB6/PSMB7/PSMB10/PSMC4/PSMD11/PSMD13/PSME1/PSMD6/PSME3/KLF2	21
BP	GO:0045727	positive regulation of translation	21/1667	127/18670	0.00418807	0.0361818	0.0284548	RHOA/C1QBP/CD28/CDK4/CIRBP/DAZL/PTK2B/EIF6/POLR2D/POLR2G/CCL5/VIM/CDC123/PAIP1/FASTKD2/RBMS3/NGRN/CDK5RAP1/DHX29/UPF3B/FASTKD3	21
BP	GO:0051193	regulation of cofactor metabolic process	20/1667	119/18670	0.00423941	0.0365726	0.0287622	HTR2A/IGF1/EIF6/NFE2L2/P2RX7/PFKFB2/PRKAA2/PSEN1/RAC2/RAE1/NCOR1/NUP155/NUP93/HDAC6/NUP160/NNT/NUPR1/COQ3/SEH1L/NUP43	20
BP	GO:0022900	electron transport chain	28/1667	186/18670	0.00428461	0.0369093	0.029027	ADH5/ALDH2/COX6B1/COX7A1/COX7C/DLD/ETFA/FDX1/GPD2/NDUFA4/NDUFA8/NDUFA10/NDUFAB1/NDUFB3/NDUFB5/NDUFS1/NDUFS4/SDHD/UQCRB/UQCRC2/UQCRFS1/DEGS1/ALDH4A1/COX5A/SLC25A13/NDUFAF1/CYCS/NCF1	28
BP	GO:0009410	response to xenobiotic stimulus	40/1667	292/18670	0.00429685	0.0369615	0.029068	AIF1/AQP1/CASQ2/CBR3/CDO1/ABCC2/CPS1/CYP1B1/CYP2B6/EIF4EBP1/PTK2B/FMO1/FMO2/GHR/NR3C1/GSS/GSTM5/HNMT/HSP90AB1/HTR2A/MCM7/PDE2A/SERPINF1/PTGS1/RB1/RGS2/RYR2/RYR3/STAT5A/CXCR4/AOC3/CFLAR/AIP/USP8/PTGES3/CHEK2/SLITRK5/N6AMT1/SRR/SMYD3	40
BP	GO:0048660	regulation of smooth muscle cell proliferation	26/1667	169/18670	0.00431053	0.0370261	0.0291188	AIF1/CNN1/FGF2/IGF1/IGFBP5/ILK/MEF2C/MAP3K5/MYB/NOTCH3/NPR1/OGN/PDE1A/PRKDC/PRKG1/CCL5/SKP2/TGFB3/TGFBR2/TPM1/VIP/VIPR2/NR4A3/ADAMTS1/FOXJ2/PDGFD	26
BP	GO:0034405	response to fluid shear stress	9/1667	37/18670	0.0043986	0.03746	0.0294601	ABCA1/ETS1/PTK2B/MEF2C/NFE2L2/P2RX7/MAP2K5/TGFB3/KLF2	9
BP	GO:0038083	peptidyl-tyrosine autophosphorylation	9/1667	37/18670	0.0043986	0.03746	0.0294601	BLK/BMX/BTK/CAV1/PTK2B/FGR/HCK/ITK/SLA	9
BP	GO:1903514	release of sequestered calcium ion into cytosol by endoplasmic reticulum	9/1667	37/18670	0.0043986	0.03746	0.0294601	ANK2/ATP1A2/CACNA1C/CASQ2/CLIC2/CCR5/PLN/RYR2/AKAP6	9
BP	GO:0006940	regulation of smooth muscle contraction	13/1667	65/18670	0.00439729	0.03746	0.0294601	ADRB2/RHOA/ATP1A2/CAV1/CNN1/KCNMA1/KIT/PRKG1/RGS2/TACR2/TNNI3/DOCK4/NMU	13
BP	GO:0050854	regulation of antigen receptor-mediated signaling pathway	13/1667	65/18670	0.00439729	0.03746	0.0294601	BLK/CD22/CCR7/CYLD/FCGR2B/KCNN4/PRKCH/PTPN2/LPXN/BTN2A2/PLCL2/UBASH3A/PVRIG	13
BP	GO:0060675	ureteric bud morphogenesis	13/1667	65/18670	0.00439729	0.03746	0.0294601	BCL2/FGF2/FOXD1/HOXA11/ILK/LHX1/SMAD4/CITED1/MYC/PGF/TCF21/WNT2B/FAT4	13
BP	GO:0022617	extracellular matrix disassembly	15/1667	80/18670	0.00440797	0.0374865	0.0294809	A2M/CAPN2/CD44/CTSG/DPP4/ETS1/LAMC1/LCP1/DDR2/PRSS2/TIMP1/TLL1/TPSAB1/FLOT1/ADAMTS5	15
BP	GO:0046434	organophosphate catabolic process	35/1667	248/18670	0.00452099	0.0382305	0.030066	APOA2/ENO1/ENO2/GPD2/HINT1/HK1/HTR2A/IGF1/IMPA1/EIF6/ITPA/LIPC/P2RX7/PDE1A/PDE2A/PDE4B/PFKFB2/PLCG2/PRKAA2/PSEN1/SMPD2/RAE1/PLA2G4C/PDE8B/NCOR1/NUP155/NUP93/PDE10A/SMPDL3A/NUP160/SMUG1/NUPR1/PDE7B/SEH1L/NUP43	35
BP	GO:0065004	protein-DNA complex assembly	35/1667	248/18670	0.00452099	0.0382305	0.030066	CDK7/CENPA/CENPE/CENPF/ESR1/CENPI/GTF2A2/MCM2/MCM4/MCM7/NAP1L3/NASP/PSMC4/RAD51/RB1/RBBP7/RPA3/TSPYL1/XPA/XPC/HAT1/RUVBL1/TAF1B/CHD1L/MED6/OIP5/CABIN1/GMNN/CENPQ/HJURP/ASF1B/CENPN/SMYD3/CENPO/IPO4	35
BP	GO:0045766	positive regulation of angiogenesis	30/1667	204/18670	0.00451679	0.0382305	0.030066	AGTR1/ANGPT2/AQP1/RHOB/BRCA1/BTG1/C5AR1/CD34/CDH5/CX3CR1/CYP1B1/ETS1/PTK2B/FGF2/ISL1/ITGB2/NFE2L2/PDPK1/PGF/CCL11/TEK/TGFBR2/TIE1/TLR3/CXCR4/AKT3/PPP1R16B/ERAP1/AGGF1/HSPB6	30
BP	GO:0046939	nucleotide phosphorylation	22/1667	136/18670	0.00450343	0.0382305	0.030066	DTYMK/ENO1/ENO2/HK1/HTR2A/IGF1/EIF6/NME1/P2RX7/PFKFB2/PRKAA2/PSEN1/RAE1/SUCLG1/NCOR1/NUP155/NUP93/NUP160/NUPR1/NME7/SEH1L/NUP43	22
BP	GO:0046605	regulation of centrosome cycle	12/1667	58/18670	0.00457903	0.0384497	0.0302384	BRCA1/CCNF/CHEK1/KIF11/NEK2/STIL/AURKA/PDCD6IP/PLK4/CHMP2B/CHMP5/CEP76	12
BP	GO:0043044	ATP-dependent chromatin remodeling	16/1667	88/18670	0.00457475	0.0384497	0.0302384	ACTL6A/CENPA/CHD3/CENPI/HDAC1/NASP/RBBP7/RUVBL1/OIP5/CENPQ/HJURP/CENPN/CHD8/ACTR6/CENPO/ANP32E	16
BP	GO:0043470	regulation of carbohydrate catabolic process	16/1667	88/18670	0.00457475	0.0384497	0.0302384	HTR2A/IGF1/EIF6/P2RX7/PFKFB2/PPP1R3D/PRKAA2/PSEN1/RAE1/NCOR1/NUP155/NUP93/NUP160/NUPR1/SEH1L/NUP43	16
BP	GO:0061097	regulation of protein tyrosine kinase activity	16/1667	88/18670	0.00457475	0.0384497	0.0302384	CAV1/CSF1R/GAS6/NEDD9/PSEN1/PTPN1/PTPN2/CCL5/SHC1/TSG101/SH3BP5/MVP/FGFR1OP/NCAPG2/ZGPAT/NCF1	16
BP	GO:1903725	regulation of phospholipid metabolic process	16/1667	88/18670	0.00457475	0.0384497	0.0302384	CAPN2/CCR7/PTK2B/FGF2/FGR/FLT3/HTR2A/KIT/PDGFRA/CCL19/CCL21/TEK/MTMR3/PIK3R5/WDR91/PIK3IP1	16
BP	GO:0045807	positive regulation of endocytosis	24/1667	153/18670	0.00463681	0.0387177	0.0304492	APOA2/AXL/CD14/CLU/DNM1/DOCK2/FCGR2B/GAS6/NCKAP1L/IL2RB/ITGAV/MFGE8/PLCG2/PPP3CC/CCL19/CCL21/TSG101/FLOT1/ABCA7/NLGN1/RAB21/APPL1/SCYL2/CBLL1	24
BP	GO:0034080	CENP-A containing nucleosome assembly	10/1667	44/18670	0.00463347	0.0387177	0.0304492	CENPA/CENPI/NASP/RBBP7/RUVBL1/OIP5/CENPQ/HJURP/CENPN/CENPO	10
BP	GO:0045601	regulation of endothelial cell differentiation	10/1667	44/18670	0.00463347	0.0387177	0.0304492	ADD1/JAG1/BMP6/BTG1/CDH5/IKBKB/TNFRSF1A/TMEM100/FOXJ2/APOLD1	10
BP	GO:0061641	CENP-A containing chromatin organization	10/1667	44/18670	0.00463347	0.0387177	0.0304492	CENPA/CENPI/NASP/RBBP7/RUVBL1/OIP5/CENPQ/HJURP/CENPN/CENPO	10
BP	GO:0009994	oocyte differentiation	11/1667	51/18670	0.00467315	0.0389668	0.0306451	ATM/BCL2/DAZL/PTK2B/IGF1/NPR2/AURKA/TRIP13/FBXO5/YBX2/YTHDC2	11
BP	GO:0031109	microtubule polymerization or depolymerization	19/1667	112/18670	0.00471267	0.0391871	0.0308184	CDH5/FES/KIF2A/STMN1/TUBG1/HDAC6/TUBGCP3/MAPRE2/KIF2C/MAPRE1/FBXO5/CKAP2/TUBGCP4/NIN/NDEL1/KIF18A/PSRC1/NAV3/KIF18B	19
BP	GO:0032496	response to lipopolysaccharide	44/1667	330/18670	0.00470839	0.0391871	0.0308184	ABCA1/ADH5/RHOA/AXL/BMP6/C5AR1/CAPN2/CASP1/CASP8/CD6/CD14/CDK4/CCR5/CCR7/ABCC2/CPS1/CSF2RB/CTSG/CX3CR1/DCN/FMO1/HCK/IL10RA/CD180/MEF2C/CITED1/P2RX7/PDE4B/PLCG2/PTGFR/CCL5/SELP/VCAM1/VIM/PLAA/LY86/CD96/LILRB2/PRDX3/CARD8/LY96/CHMP5/SRR/NLRP3	44
BP	GO:0002822	regulation of adaptive immune response based on somatic recombination of immune receptors built from immunoglobulin superfamily domains	23/1667	145/18670	0.00478725	0.0397521	0.0312627	BTK/CD1C/CD1D/CD4/CD28/CR1/FCER2/FCGR2B/HLA-E/IL1R1/IL7R/MEF2C/P2RX7/PPP3CB/PKN1/CCL19/WAS/PARP3/SASH3/ATAD5/IL33/NLRP3/CCR2	23
BP	GO:0071560	cellular response to transforming growth factor beta stimulus	35/1667	249/18670	0.00482113	0.039978	0.0314403	RHOA/ZFP36L1/CAV1/CDH5/CDKN1C/CREBBP/CX3CR1/FBN1/FMOD/FUT8/GOT1/NR3C1/HSP90AB1/LTBP1/SMAD4/MEF2C/CITED1/PDE2A/PDPK1/SFRP1/TGFB3/TGFBR2/TGFBR3/ZYX/CILP/ITGA8/CFLAR/PDCD5/STUB1/APPL1/F11R/ASPN/EPB41L5/PBLD/PDGFD	35
BP	GO:0009154	purine ribonucleotide catabolic process	8/1667	31/18670	0.00484329	0.0401062	0.0315412	HINT1/ITPA/PDE1A/PDE2A/PDE4B/PDE8B/PDE10A/PDE7B	8
BP	GO:0060048	cardiac muscle contraction	22/1667	137/18670	0.00492427	0.0404412	0.0318046	ANK2/ATP1A2/CACNA1C/CACNB2/CASQ2/CAV1/CLIC2/DSP/KCNA5/KCND3/KCNJ8/PDE4B/PIK3CG/PKP2/PLN/RGS2/RYR2/SGCD/TNNI3/TPM1/CXCR4/NUP155	22
BP	GO:0009167	purine ribonucleoside monophosphate metabolic process	45/1667	340/18670	0.00492296	0.0404412	0.0318046	ADSL/RHOA/ATP1A2/COX6B1/COX7A1/COX7C/DLD/ENO1/ENO2/HK1/HTR2A/IGF1/EIF6/LDHC/NDUFA4/NDUFA8/NDUFA10/NDUFAB1/NDUFB3/NDUFB5/NDUFS1/NDUFS4/P2RX7/PFKFB2/PRKAA2/PSEN1/SDHD/UQCRB/UQCRC2/UQCRFS1/RAE1/CASK/COX5A/NCOR1/NUP155/NUP93/PPIF/SLC25A13/CLPX/NUP160/NUPR1/NDUFAF1/CYCS/SEH1L/NUP43	45
BP	GO:0034138	toll-like receptor 3 signaling pathway	6/1667	19/18670	0.00491634	0.0404412	0.0318046	CASP8/CAV1/TLR3/FLOT1/RFTN1/COLEC12	6
BP	GO:0046641	positive regulation of alpha-beta T cell proliferation	6/1667	19/18670	0.00491634	0.0404412	0.0318046	CD3E/CD28/HLA-E/TGFBR2/ZAP70/CCR2	6
BP	GO:0051131	chaperone-mediated protein complex assembly	6/1667	19/18670	0.00491634	0.0404412	0.0318046	CLU/HSPA4/HSP90AB1/HDAC6/STUB1/PTGES3	6
BP	GO:0071731	response to nitric oxide	6/1667	19/18670	0.00491634	0.0404412	0.0318046	AQP1/CDK2/CCR7/CCL19/CFLAR/AIFM1	6
BP	GO:0043900	regulation of multi-organism process	52/1667	405/18670	0.00493579	0.0404802	0.0318353	ADARB1/ARG2/ARHGDIB/BCL2/BMP6/C1QBP/CAV1/CD4/CD28/CD74/CSF1R/STOM/FCER2/GSN/HDAC1/IFI16/IGF1/ITGAV/KPNA2/CD180/NPR2/OAS1/P2RX7/POLR2D/POLR2G/POLR2H/PPID/PROX1/TRIM27/CCL5/AURKA/TIMP1/TSPAN6/TOP2A/TSG101/VIP/CXCR4/LY86/PQBP1/TRIM28/TRIM13/PPIE/PPIH/CARD8/EXOC7/LY96/CHMP2B/ANKRD17/MDFIC/APOBEC3G/YTHDC2/ITCH	52
BP	GO:0043902	positive regulation of multi-organism process	28/1667	188/18670	0.00497981	0.0406741	0.0319878	ADARB1/BMP6/C1QBP/CD4/CD28/CD74/CSF1R/STOM/FCER2/KPNA2/CD180/POLR2D/POLR2G/POLR2H/PPID/CCL5/AURKA/TOP2A/TSG101/VIP/LY86/PPIE/PPIH/LY96/CHMP2B/ANKRD17/MDFIC/YTHDC2	28
BP	GO:1901292	nucleoside phosphate catabolic process	28/1667	188/18670	0.00497981	0.0406741	0.0319878	ENO1/ENO2/HINT1/HK1/HTR2A/IGF1/EIF6/ITPA/P2RX7/PDE1A/PDE2A/PDE4B/PFKFB2/PRKAA2/PSEN1/RAE1/PDE8B/NCOR1/NUP155/NUP93/PDE10A/SMPDL3A/NUP160/SMUG1/NUPR1/PDE7B/SEH1L/NUP43	28
BP	GO:0030811	regulation of nucleotide catabolic process	15/1667	81/18670	0.00497376	0.0406741	0.0319878	HTR2A/IGF1/EIF6/P2RX7/PFKFB2/PRKAA2/PSEN1/RAE1/NCOR1/NUP155/NUP93/NUP160/NUPR1/SEH1L/NUP43	15
BP	GO:0006090	pyruvate metabolic process	24/1667	154/18670	0.00504009	0.0410545	0.0322869	DLAT/DLD/ENO1/ENO2/GLO1/HK1/HTR2A/IGF1/EIF6/LDHC/P2RX7/PFKFB2/PRKAA2/PSEN1/NR4A3/RAE1/NCOR1/NUP155/NUP93/NUP160/NUPR1/SRR/SEH1L/NUP43	24
BP	GO:0072171	mesonephric tubule morphogenesis	13/1667	66/18670	0.00503837	0.0410545	0.0322869	BCL2/FGF2/FOXD1/HOXA11/ILK/LHX1/SMAD4/CITED1/MYC/PGF/TCF21/WNT2B/FAT4	13
BP	GO:0048659	smooth muscle cell proliferation	26/1667	171/18670	0.00504983	0.0410779	0.0323053	AIF1/CNN1/FGF2/IGF1/IGFBP5/ILK/MEF2C/MAP3K5/MYB/NOTCH3/NPR1/OGN/PDE1A/PRKDC/PRKG1/CCL5/SKP2/TGFB3/TGFBR2/TPM1/VIP/VIPR2/NR4A3/ADAMTS1/FOXJ2/PDGFD	26
BP	GO:0002791	regulation of peptide secretion	62/1667	500/18670	0.00506975	0.041184	0.0323888	AIF1/SLC25A5/ANXA4/APBB1/APOA2/ARG2/BLK/BMP6/CACNA1C/CASP1/CD2/CD14/CD22/CD34/CD40LG/CD74/CCR7/CSF1R/DPP4/ENSA/FCGR2B/FGR/GAS6/GLUD1/HADH/HK1/HLA-E/IGF1/ISL1/ITPR1/KCNA5/KCNN4/LRP5/CD200/NNAT/P2RX7/PAM/PFKFB2/PPID/PPP3CB/TRIM27/CCL5/CCL19/SFRP1/STX4/TGFB3/TLR5/DYNLL1/ATG5/RAB11FIP3/RASGRP1/TLR6/BTN2A2/SEC24A/NMU/CARD8/SIDT2/CD244/BANK1/VPS35/IL33/NLRP3	62
BP	GO:0009404	toxin metabolic process	7/1667	25/18670	0.0050921	0.0411979	0.0323997	CYP1B1/DDC/FMO1/FMO2/NFE2L2/PAM/N6AMT1	7
BP	GO:0043951	negative regulation of cAMP-mediated signaling	7/1667	25/18670	0.0050921	0.0411979	0.0323997	ATP2B4/LPAR1/PDE2A/RGS2/UBE2B/PDE10A/MGRN1	7
BP	GO:0045332	phospholipid translocation	7/1667	25/18670	0.0050921	0.0411979	0.0323997	ABCA1/KCNN4/ABCA7/ATP8A1/ATP11A/ATP8B2/ATP8B4	7
BP	GO:0015931	nucleobase-containing compound transport	34/1667	241/18670	0.00510884	0.0412775	0.0324623	SLC25A5/ZFP36L1/EIF6/NCBP1/P2RX7/POLR2D/PURA/SSB/TGFBR2/SLC35A2/SLBP/RAE1/QKI/NUP155/NUP93/RBM8A/MVP/FLOT1/SLC35B1/IGF2BP3/NCBP2/RFTN1/NUP160/SMG6/SLC35C2/NMD3/SIDT2/CDC40/RIOK2/PCID2/SENP2/UPF3B/SEH1L/NUP43	34
BP	GO:0061053	somite development	16/1667	89/18670	0.00512636	0.0413632	0.0325297	ATM/FOXF1/FRZB/RBPJ/LHX1/SMAD4/MEOX1/MEOX2/MTHFD1/PRKDC/PSEN1/SFRP1/ZEB2/TMED2/DKK1/EPB41L5	16
BP	GO:0001657	ureteric bud development	17/1667	97/18670	0.00520731	0.0418472	0.0329103	ARG2/BCL2/CAT/FGF2/FOXD1/HOXA11/ILK/LHX1/SMAD4/CITED1/MYC/PGF/SFRP1/TCF21/WNT2B/SLIT2/FAT4	17
BP	GO:0050679	positive regulation of epithelial cell proliferation	30/1667	206/18670	0.00520653	0.0418472	0.0329103	AGTR1/AR/BMP6/C5AR1/EGR3/FGF2/FGF7/IGF1/LAMC1/MYC/NME1/PDPK1/PGF/MAP2K5/PROX1/CCL5/CCL11/CXCL12/SFRP1/STAT5A/TEK/THBS4/VIP/NR4A3/DYSF/CFLAR/AKT3/PPP1R16B/EGFL7/AGGF1	30
BP	GO:0009126	purine nucleoside monophosphate metabolic process	45/1667	341/18670	0.00519477	0.0418472	0.0329103	ADSL/RHOA/ATP1A2/COX6B1/COX7A1/COX7C/DLD/ENO1/ENO2/HK1/HTR2A/IGF1/EIF6/LDHC/NDUFA4/NDUFA8/NDUFA10/NDUFAB1/NDUFB3/NDUFB5/NDUFS1/NDUFS4/P2RX7/PFKFB2/PRKAA2/PSEN1/SDHD/UQCRB/UQCRC2/UQCRFS1/RAE1/CASK/COX5A/NCOR1/NUP155/NUP93/PPIF/SLC25A13/CLPX/NUP160/NUPR1/NDUFAF1/CYCS/SEH1L/NUP43	45
BP	GO:0007033	vacuole organization	25/1667	163/18670	0.00526302	0.0422382	0.0332179	ABCA1/ARSB/LYST/TPP1/CLN5/MAN2A1/P2RX7/PSEN1/MTMR3/ATG12/ATG5/FEZ2/CORO1A/GABARAP/WIPI2/NUPR1/HOOK1/CHMP5/CLN6/WIPI1/LAPTM4B/VPS35/KIAA1324/ATG3/VPS16	25
BP	GO:0008333	endosome to lysosome transport	12/1667	59/18670	0.00529144	0.0424095	0.0333525	ADRB2/RHOB/LYST/TSG101/GPRASP1/MGRN1/CHMP2B/HOOK1/CHMP5/SCYL2/VPS16/TRAK2	12
BP	GO:0051693	actin filament capping	9/1667	38/18670	0.00531577	0.0425474	0.033461	ADD1/CAPZA2/EPS8/GSN/TWF1/SPTAN1/VIL1/TWF2/LMOD1	9
BP	GO:0001818	negative regulation of cytokine production	40/1667	296/18670	0.00542873	0.0433936	0.0341265	ANXA4/APOA2/ARG2/AXL/BTK/C1QBP/CD34/CMKLR1/CX3CR1/CYLD/FCGR2B/GAS6/GPR18/NCKAP1L/HSP90AB1/IGF1/INPP5D/CD200/MAP2K5/TRIM27/TGFB3/TYROBP/CD84/CD83/CD96/TRAIP/TLR6/KLF2/BTN2A2/GPNMB/PIBF1/VSIG4/CARD8/BANK1/LAPTM4B/RNF128/ITCH/NAV3/IL33/NLRP3	40
BP	GO:0032731	positive regulation of interleukin-1 beta production	11/1667	52/18670	0.00545901	0.0435774	0.0342711	CASP1/CASP8/HK1/IFI16/ISL1/P2RX7/CCL19/TYROBP/CARD8/NLRP3/PYHIN1	11
BP	GO:0031099	regeneration	29/1667	198/18670	0.00548274	0.0437086	0.0343742	ANGPT2/APOA2/AXL/BCL2/BCL9/C5AR1/CDK4/DHFR/FLT3/GAS6/GSN/TNC/IGF1/ISL1/LCP1/PGF/CXCL12/SGCA/AURKA/TGFBR2/TGFBR3/NR4A3/DYSF/SCARF1/CFLAR/PTPRU/BIN3/NDEL1/JAM3	29
BP	GO:1900274	regulation of phospholipase C activity	10/1667	45/18670	0.00549042	0.0437116	0.0343766	C5AR1/LPAR1/EDNRA/ESR1/FGF2/HTR2A/ITK/KIT/PDGFRA/NMUR1	10
BP	GO:0044282	small molecule catabolic process	56/1667	445/18670	0.00553124	0.0439782	0.0345862	ACACB/ACADS/ACADSB/ACADVL/ACAT2/ADH5/ALDH2/ALDH1B1/ARG2/ASPA/ATP2B4/BCKDHB/BDH1/CBR3/ENTPD1/CD44/CDO1/CYP24A1/DLD/ENO1/ENO2/ETFA/FGF2/FUT8/GALE/GALK2/GLS/GLUD1/GOT1/GPD2/HSD17B10/HADHB/HADH/HDC/HK1/HMMR/HNMT/HSD17B4/IMPA1/LRP5/OTC/PFKFB2/ABCD3/RENBP/SCARF1/ALDH4A1/APOBEC3B/ACOT8/HIBCH/MCAT/CRYL1/CROT/ECHDC1/MCCC1/APOBEC3G/MCCC2	56
BP	GO:0046209	nitric oxide metabolic process	15/1667	82/18670	0.00559699	0.044383	0.0349046	AIF1/ARG2/ATP2B4/CAV1/CD34/CLU/CPS1/CX3CR1/CYP1B1/PTK2B/GCHFR/HSP90AB1/ITGB2/TLR6/KLF2	15
BP	GO:0097581	lamellipodium organization	15/1667	82/18670	0.00559699	0.044383	0.0349046	CD44/KIT/TWF1/PTPRO/RAC2/SNX2/VCL/VIL1/WAS/SLIT2/ARHGEF6/TWF2/AUTS2/PLEKHO1/BIN3	15
BP	GO:0001771	immunological synapse formation	5/1667	14/18670	0.00568339	0.0447716	0.0352102	CD6/CCR7/DOCK2/CCL19/CCL21	5
BP	GO:0003214	cardiac left ventricle morphogenesis	5/1667	14/18670	0.00568339	0.0447716	0.0352102	FOXF1/RBPJ/SMAD4/RYR2/TGFBR2	5
BP	GO:0007100	mitotic centrosome separation	5/1667	14/18670	0.00568339	0.0447716	0.0352102	CHEK1/KIF11/NEK2/AURKA/NDEL1	5
BP	GO:0010752	regulation of cGMP-mediated signaling	5/1667	14/18670	0.00568339	0.0447716	0.0352102	PTK2B/NPR1/NPR2/PDE2A/PDE10A	5
BP	GO:0019081	viral translation	5/1667	14/18670	0.00568339	0.0447716	0.0352102	PTBP1/SSB/EIF3A/EIF3F/MCTS1	5
BP	GO:0045132	meiotic chromosome segregation	16/1667	90/18670	0.00573084	0.0450861	0.0354575	ATM/BUB1/BUB1B/CCNE1/PLK1/RAD51C/TOP2A/TTK/UBE2B/PTTG1/TRIP13/ESPL1/SMC4/NCAPH/RMI1/BRIP1	16
BP	GO:2000573	positive regulation of DNA biosynthetic process	13/1667	67/18670	0.00575225	0.0451952	0.0355433	ATM/PTK2B/FGF2/HSP90AB1/MYC/NEK2/RFC3/RFC4/AURKB/PTGES3/POT1/DSCC1/HMBOX1	13
BP	GO:0072163	mesonephric epithelium development	17/1667	98/18670	0.00578936	0.0453084	0.0356323	ARG2/BCL2/CAT/FGF2/FOXD1/HOXA11/ILK/LHX1/SMAD4/CITED1/MYC/PGF/SFRP1/TCF21/WNT2B/SLIT2/FAT4	17
BP	GO:0072164	mesonephric tubule development	17/1667	98/18670	0.00578936	0.0453084	0.0356323	ARG2/BCL2/CAT/FGF2/FOXD1/HOXA11/ILK/LHX1/SMAD4/CITED1/MYC/PGF/SFRP1/TCF21/WNT2B/SLIT2/FAT4	17
BP	GO:0044774	mitotic DNA integrity checkpoint	18/1667	106/18670	0.00578658	0.0453084	0.0356323	ATM/CDC6/CDC25C/CDK2/FOXN3/CNOT3/PRKDC/RAD9A/AURKA/TOP2A/XPC/NAE1/CNOT8/CHEK2/DONSON/GTSE1/RINT1/FBXO31	18
BP	GO:0003018	vascular process in circulatory system	26/1667	173/18670	0.00589202	0.0459915	0.0361696	ADCY6/ADRB2/AGTR1/RHOA/ATP1A2/BMP6/CAV1/CDH5/CPS1/EDNRA/GCLM/HTR2A/ITGA1/KCNA5/KCNMA1/KCNMB1/NPR1/PDE2A/PRKG1/RGS2/TACR2/TEK/VIP/SLIT2/ATG5/DOCK4	26
BP	GO:0055002	striated muscle cell development	26/1667	173/18670	0.00589202	0.0459915	0.0361696	BCL2/CASQ2/CSRP1/FLNC/G6PD/IGF1/SMAD4/MEF2C/MYH11/PDGFRA/PGM5/PROX1/RGS2/SGCD/SHOX2/TPM1/UCHL1/DYSF/CFLAR/AKAP6/ATG5/NEBL/LDB3/LMOD1/BIN3/SMYD3	26
BP	GO:0014706	striated muscle tissue development	50/1667	390/18670	0.00592179	0.0461638	0.0363051	RHOA/BCL2/BCL9/CAV1/CENPF/DCN/DSP/FGF2/G6PD/IGF1/RBPJ/ISL1/SMAD4/MEF2C/MEIS1/MEOX2/MYH11/PDGFRA/PGM5/PKP2/PLN/PROX1/RB1/RGS2/RYR2/S100B/SGCD/SHOX2/TCF21/NR2F2/TGFBR2/TGFBR3/TNNI3/TPM1/KCNAB1/CFLAR/AKAP6/ATG5/FLOT1/DDX17/NEBL/DKK1/NUPR1/LUC7L/BIN3/JPH2/HEG1/POPDC2/SOX17/MYL6B	50
BP	GO:0009261	ribonucleotide catabolic process	8/1667	32/18670	0.00596157	0.0462931	0.0364068	HINT1/ITPA/PDE1A/PDE2A/PDE4B/PDE8B/PDE10A/PDE7B	8
BP	GO:0010880	regulation of release of sequestered calcium ion into cytosol by sarcoplasmic reticulum	8/1667	32/18670	0.00596157	0.0462931	0.0364068	ANK2/ATP1A2/CACNA1C/CASQ2/CLIC2/PLN/RYR2/AKAP6	8
BP	GO:0086019	cell-cell signaling involved in cardiac conduction	8/1667	32/18670	0.00596157	0.0462931	0.0364068	ANK2/CACNA1C/CACNB2/CASQ2/KCNA5/PKP2/RYR2/NUP155	8
BP	GO:0050792	regulation of viral process	30/1667	208/18670	0.00598248	0.0463952	0.0364871	ADARB1/BCL2/CD4/CD28/CD74/CSF1R/STOM/GSN/HDAC1/IFI16/KPNA2/OAS1/POLR2D/POLR2G/POLR2H/PPID/PROX1/TRIM27/CCL5/TOP2A/TSG101/CXCR4/TRIM28/TRIM13/PPIE/PPIH/CHMP2B/MDFIC/APOBEC3G/YTHDC2	30
BP	GO:0009166	nucleotide catabolic process	27/1667	182/18670	0.00605829	0.0469223	0.0369016	ENO1/ENO2/HINT1/HK1/HTR2A/IGF1/EIF6/ITPA/P2RX7/PDE1A/PDE2A/PDE4B/PFKFB2/PRKAA2/PSEN1/RAE1/PDE8B/NCOR1/NUP155/NUP93/PDE10A/NUP160/SMUG1/NUPR1/PDE7B/SEH1L/NUP43	27
BP	GO:0043486	histone exchange	12/1667	60/18670	0.00608925	0.0471012	0.0370423	CENPA/CENPI/NASP/RBBP7/RUVBL1/OIP5/CENPQ/HJURP/CENPN/ACTR6/CENPO/ANP32E	12
BP	GO:0051668	localization within membrane	23/1667	148/18670	0.00616552	0.0476296	0.0374579	CD2/DNM1/DOCK2/EPS15/GSN/ITGAL/ITGB2/ITGB7/MAPK10/RALA/STX3/TYROBP/MADCAM1/SEC24C/SEC24B/SEC24A/NLGN1/RFTN1/SEC31B/DNM3/VPS35/ANKS1B/AGRN	23
BP	GO:0071621	granulocyte chemotaxis	20/1667	123/18670	0.00618872	0.0477472	0.0375504	C1QBP/C5AR1/CD74/CCR7/CMKLR1/NCKAP1L/ITGA1/ITGA9/ITGB2/PDE4B/PIK3CG/RAC2/CCL5/CCL11/CCL19/CCL21/THBS4/DYSF/SLIT2/JAM3	20
BP	GO:0019216	regulation of lipid metabolic process	52/1667	410/18670	0.00628369	0.0484176	0.0380776	ABCA1/ACACB/ACADVL/AGTR1/APOA2/ASAH1/BMP6/BRCA1/CAPN2/CAV1/CD74/CDK4/CCR7/CREBBP/DHCR7/PTK2B/FGF2/FGR/FLT3/HMGCS1/HTR2A/EIF6/KIT/NFE2L1/PDGFRA/PIK3CG/PRKAA2/PROX1/RB1/RBL1/CCL19/CCL21/SMPD2/SQLE/TEK/TNFRSF1A/NR4A3/NSMAF/MTMR3/NCOR1/STUB1/PIBF1/SORBS1/GLIPR1/ERLIN2/PIK3R5/WDR91/GAL/TRIB3/LMF1/CHD9/PIK3IP1	52
BP	GO:0032612	interleukin-1 production	19/1667	115/18670	0.00630967	0.0485553	0.0381859	ABCA1/ARG2/CASP1/CASP8/CCR7/CX3CR1/GAS6/HK1/MR1/IFI16/IGF1/ISL1/P2RX7/CCL19/TYROBP/TLR6/CARD8/NLRP3/PYHIN1	19
BP	GO:0009161	ribonucleoside monophosphate metabolic process	46/1667	354/18670	0.00632069	0.0485776	0.0382034	ADSL/RHOA/ATP1A2/COX6B1/COX7A1/COX7C/DLD/ENO1/ENO2/HK1/HTR2A/IGF1/EIF6/LDHC/NDUFA4/NDUFA8/NDUFA10/NDUFAB1/NDUFB3/NDUFB5/NDUFS1/NDUFS4/P2RX7/PFKFB2/PRKAA2/PSEN1/SDHD/UQCRB/UQCRC2/UQCRFS1/RAE1/CASK/COX5A/NCOR1/NUP155/NUP93/PPIF/SLC25A13/CLPX/NUP160/NUPR1/NDUFAF1/CYCS/RFK/SEH1L/NUP43	46
BP	GO:0006968	cellular defense response	11/1667	53/18670	0.00634543	0.0485806	0.0382058	C5AR1/CCR5/CX3CR1/PTK2B/ITK/LSP1/TYROBP/LILRB2/LY96/NCF1/CCR2	11
BP	GO:0045744	negative regulation of G protein-coupled receptor signaling pathway	11/1667	53/18670	0.00634543	0.0485806	0.0382058	ADRB2/ATP2B4/DNM1/STMN1/PALM/PLEK/RGS2/CCL5/YWHAB/GPRASP1/MGRN1	11
BP	GO:0050732	negative regulation of peptidyl-tyrosine phosphorylation	11/1667	53/18670	0.00634543	0.0485806	0.0382058	CAV1/PSEN1/PTPN2/SFRP1/TSG101/SH3BP5/MVP/SH2B3/PIBF1/FGFR1OP/ZGPAT	11
BP	GO:0033146	regulation of intracellular estrogen receptor signaling pathway	9/1667	39/18670	0.00637413	0.0486759	0.0382807	AR/BRCA1/ESR1/ISL1/SKP2/PHB2/KANK2/UFSP2/LBH	9
BP	GO:0033574	response to testosterone	9/1667	39/18670	0.00637413	0.0486759	0.0382807	AR/CDK4/HOXD13/NASP/NME1/PLN/PSPH/CFLAR/HOXB13	9
BP	GO:1901992	positive regulation of mitotic cell cycle phase transition	16/1667	91/18670	0.00639175	0.0487483	0.0383376	AIF1/CCND2/CCNE1/CDC6/CDC25A/CDC25C/CDK4/KCNA5/RAD51C/RB1/ADAMTS1/ESPL1/UBE2C/PHB2/ANKRD17/FBXO5	16
BP	GO:0071229	cellular response to acid chemical	30/1667	209/18670	0.00640526	0.0487892	0.0383698	ABCA1/ADCY6/AQP1/ATM/CAPN2/CDK4/CPS1/PTK2B/FOLR2/GCLM/TNC/KCNMB1/MYB/NME1/PDGFRA/SERPINF1/PRKAA2/PTGDR/PTGFR/PTK7/SFRP1/SIPA1/SMARCD1/FZD4/KLF2/PHB2/TWF2/RRAGD/CPEB1/PDGFD	30
BP	GO:0034204	lipid translocation	7/1667	26/18670	0.00644019	0.0488687	0.0384323	ABCA1/KCNN4/ABCA7/ATP8A1/ATP11A/ATP8B2/ATP8B4	7
BP	GO:0051125	regulation of actin nucleation	7/1667	26/18670	0.00644019	0.0488687	0.0384323	GSN/TRIM27/VIL1/WAS/GMFG/FCHSD2/CORO1A	7
BP	GO:0060740	prostate gland epithelium morphogenesis	7/1667	26/18670	0.00644019	0.0488687	0.0384323	AR/ESR1/HOXD13/TNC/ID4/SFRP1/HOXB13	7
BP	GO:0045655	regulation of monocyte differentiation	6/1667	20/18670	0.00650041	0.0488919	0.0384506	ZFP36L1/CD4/CD74/FES/INPP5D/MYC	6
BP	GO:0086014	atrial cardiac muscle cell action potential	6/1667	20/18670	0.00650041	0.0488919	0.0384506	ANK2/CACNA1C/CACNB2/KCNA5/RYR2/NUP155	6
BP	GO:0086026	atrial cardiac muscle cell to AV node cell signaling	6/1667	20/18670	0.00650041	0.0488919	0.0384506	ANK2/CACNA1C/CACNB2/KCNA5/RYR2/NUP155	6
BP	GO:0086066	atrial cardiac muscle cell to AV node cell communication	6/1667	20/18670	0.00650041	0.0488919	0.0384506	ANK2/CACNA1C/CACNB2/KCNA5/RYR2/NUP155	6
BP	GO:0034330	cell junction organization	39/1667	290/18670	0.00648435	0.0488919	0.0384506	ADD1/ANK2/RHOA/BCL2/BMP6/CAV1/CDH5/CDH11/CLDN3/CSF1R/DSP/ECT2/PTK2B/FLNC/IKBKB/ILK/LAMC1/MYOC/PDPK1/PECAM1/PKP2/PRKCH/PTPRO/SFRP1/TEK/TGFB3/UGT8/VCL/PDCD6IP/FLOT1/DLC1/SORBS1/MAPRE2/FAM107A/F11R/HEG1/EPB41L5/CADM3/POF1B	39
BP	GO:0060443	mammary gland morphogenesis	10/1667	46/18670	0.0064663	0.0488919	0.0384506	AR/CAV1/CSF1R/ESR1/IGFBP5/LRP5/PGR/CCL11/TGFBR2/PHB2	10
BP	GO:0060711	labyrinthine layer development	10/1667	46/18670	0.0064663	0.0488919	0.0384506	ZFP36L1/CASP8/RBPJ/CITED1/SPINT1/ST14/SPINT2/TMED2/NSDHL/SENP2	10
BP	GO:0030100	regulation of endocytosis	38/1667	281/18670	0.00652534	0.0490179	0.0385496	APOA2/AXL/CAV1/CD14/CD22/CLU/DNM1/DOCK2/FCGR2B/FGR/GAS6/HCK/NCKAP1L/IL2RB/ITGAV/MFGE8/PLCG2/PPP3CB/PPP3CC/PTPN1/CCL19/CCL21/TSC2/TSG101/DYSF/ATG5/FLOT1/ABCA7/STON1/NLGN1/DKK1/RAB21/APPL1/SCYL2/RAB17/ATG3/MCTP1/CBLL1	38
BP	GO:0033627	cell adhesion mediated by integrin	13/1667	68/18670	0.00654456	0.0491006	0.0386147	CD3E/CYP1B1/DPP4/FBN1/NCKAP1L/ITGAV/ITGB2/ITGB7/PIK3CG/RAC3/CCL5/CCL21/LPXN	13
BP	GO:0045765	regulation of angiogenesis	49/1667	383/18670	0.00664775	0.0498124	0.0391745	AGTR1/ANGPT2/AQP1/RHOA/RHOB/BRCA1/BTG1/C5AR1/CD34/CDH5/CX3CR1/CYP1B1/DCN/E2F2/ETS1/PTK2B/FGF2/ISL1/ITGB2/MEOX2/NFE2L2/NPR1/PDPK1/SERPINF1/PGF/MAP2K5/CCL11/SFRP1/TEK/TGFBR2/THBS4/TIE1/TLR3/CXCR4/RECK/AKT3/KLF2/GPNMB/PDCD10/STAB1/PPP1R16B/ERAP1/AGGF1/FOXJ2/FKBPL/MMRN2/STARD13/HSPB6/CCR2	49
BP	GO:1903900	regulation of viral life cycle	23/1667	149/18670	0.00669184	0.05008	0.039385	ADARB1/BCL2/CD4/CD28/CD74/STOM/GSN/IFI16/KPNA2/OAS1/PPID/PROX1/TRIM27/CCL5/TOP2A/TSG101/TRIM28/TRIM13/PPIE/PPIH/CHMP2B/APOBEC3G/YTHDC2	23
BP	GO:0097530	granulocyte migration	22/1667	141/18670	0.00694665	0.0519221	0.0408336	C1QBP/C5AR1/CD74/CCR7/CMKLR1/NCKAP1L/IL1R1/ITGA1/ITGA9/ITGB2/PDE4B/PECAM1/PIK3CG/RAC2/CCL5/CCL11/CCL19/CCL21/THBS4/DYSF/SLIT2/JAM3	22
BP	GO:0003170	heart valve development	12/1667	61/18670	0.00697928	0.0519713	0.0408724	JAG1/RBPJ/SMAD4/MEF2C/NFATC1/PDE2A/RB1/SHOX2/TGFBR2/TNFRSF1A/SLIT2/OLFM1	12
BP	GO:0007040	lysosome organization	12/1667	61/18670	0.00697928	0.0519713	0.0408724	ABCA1/ARSB/LYST/TPP1/CLN5/P2RX7/CORO1A/HOOK1/CHMP5/CLN6/LAPTM4B/VPS35	12
BP	GO:0080171	lytic vacuole organization	12/1667	61/18670	0.00697928	0.0519713	0.0408724	ABCA1/ARSB/LYST/TPP1/CLN5/P2RX7/CORO1A/HOOK1/CHMP5/CLN6/LAPTM4B/VPS35	12
BP	GO:0071559	response to transforming growth factor beta	35/1667	255/18670	0.00699757	0.0520428	0.0409286	RHOA/ZFP36L1/CAV1/CDH5/CDKN1C/CREBBP/CX3CR1/FBN1/FMOD/FUT8/GOT1/NR3C1/HSP90AB1/LTBP1/SMAD4/MEF2C/CITED1/PDE2A/PDPK1/SFRP1/TGFB3/TGFBR2/TGFBR3/ZYX/CILP/ITGA8/CFLAR/PDCD5/STUB1/APPL1/F11R/ASPN/EPB41L5/PBLD/PDGFD	35
BP	GO:0043401	steroid hormone mediated signaling pathway	27/1667	184/18670	0.00700856	0.0520599	0.040942	AR/RHOA/BRCA1/CCNE1/CDK7/ESR1/NR6A1/NR3C1/HDAC1/HNF4G/PRMT2/ISL1/PGR/RB1/RNF6/SFRP1/SKP2/TCF21/NR2F2/NR4A3/NCOR1/HDAC6/DDX17/PHB2/KANK2/UFSP2/LBH	27
BP	GO:2000117	negative regulation of cysteine-type endopeptidase activity	16/1667	92/18670	0.00711278	0.0527686	0.0414994	BIRC5/AQP1/CD27/CD44/CSNK2A1/GAS6/IFI16/MAP2K5/VIL1/CST7/CFLAR/PRDX3/CARD8/TNFAIP8/PCID2/MICAL1	16
BP	GO:0042770	signal transduction in response to DNA damage	21/1667	133/18670	0.0071877	0.0532583	0.0418845	ATM/BRCA1/CD44/CD74/CDC25C/CDK2/CHEK1/FOXM1/CNOT3/PLK1/PRKDC/AURKA/CDC14B/USP10/CNOT8/CHEK2/GTSE1/RINT1/BRCC3/ATAD5/PYHIN1	21
BP	GO:0010092	specification of animal organ identity	8/1667	33/18670	0.00726556	0.0533729	0.0419746	AR/HOXA11/HOXC11/RBPJ/ISL1/MEF2C/WNT2B/DKK1	8
BP	GO:0019934	cGMP-mediated signaling	8/1667	33/18670	0.00726556	0.0533729	0.0419746	AQP1/PTK2B/NPR1/NPR2/PDE2A/PRKG1/PDE10A/ADNP	8
BP	GO:0046633	alpha-beta T cell proliferation	8/1667	33/18670	0.00726556	0.0533729	0.0419746	ARG2/CD3E/CD28/DOCK2/HLA-E/TGFBR2/ZAP70/CCR2	8
BP	GO:0051194	positive regulation of cofactor metabolic process	8/1667	33/18670	0.00726556	0.0533729	0.0419746	HTR2A/IGF1/NFE2L2/P2RX7/PFKFB2/PRKAA2/PSEN1/NNT	8
BP	GO:0051443	positive regulation of ubiquitin-protein transferase activity	8/1667	33/18670	0.00726556	0.0533729	0.0419746	CDC20/PLK1/UBE2N/CDC14B/STUB1/UBE2C/DCUN1D1/TRIB3	8
BP	GO:0090287	regulation of cellular response to growth factor stimulus	39/1667	292/18670	0.0072568	0.0533729	0.0419746	CAV1/CDH5/CDKN1C/CREBBP/DCN/FBN1/FGF2/FOXD1/GOT1/HSP90AB1/RBPJ/ILK/LTBP1/SMAD4/CITED1/PDPK1/PPP2R5B/PTPN1/SFRP1/TGFB3/TGFBR2/TGFBR3/FZD4/ITGA8/CASK/CFLAR/SLIT2/ADAMTS3/STUB1/DKK1/ZNF423/CYFIP2/ASPN/DOK5/PBLD/GREM2/MMRN2/SPRY4/CHRDL1	39
BP	GO:0031123	RNA 3'-end processing	23/1667	150/18670	0.00725452	0.0533729	0.0419746	BARD1/ZFP36L1/CSTF1/CSTF2/CSTF3/HSD17B10/NCBP1/POLR2D/SSB/SLBP/RBM8A/PAPOLA/NCBP2/EXOSC2/ZNF473/INTS7/INTS1/CDC40/POLR3K/EXOSC4/EXOSC5/CPEB1/UPF3B	23
BP	GO:0042692	muscle cell differentiation	49/1667	385/18670	0.00732416	0.0537375	0.0422613	ANK2/BCL2/BCL9/CAPN2/CASQ2/CD53/CSRP1/FOXF1/FLNC/G6PD/IGF1/IGFBP5/RBPJ/KIT/SMAD4/MEF2C/MYH11/NFATC1/NFATC3/PDGFRA/PGM5/PROX1/PTBP1/RB1/RGS2/SGCD/SHOX2/TPM1/UCHL1/DYSF/ITGA8/BARX2/CFLAR/QKI/AKAP6/ATG5/FLOT1/NEBL/LDB3/DKK1/SYNE1/LMOD1/ANKRD17/PLEKHO1/SEMA4C/RBM38/BIN3/POPDC2/SMYD3	49
BP	GO:0030042	actin filament depolymerization	11/1667	54/18670	0.0073408	0.0537936	0.0423055	ADD1/CAPZA2/EPS8/GSN/PLEK/TWF1/SPTAN1/VIL1/TWF2/LMOD1/MICAL1	11
BP	GO:0030323	respiratory tube development	26/1667	176/18670	0.00737138	0.0539516	0.0424298	DHCR7/EIF4EBP1/FGF7/FOXF1/HSD11B1/TNC/IGFBP5/RBPJ/LIPA/MAN2A1/NFIB/PDGFRA/PGR/PROX1/PTK7/TCF21/TGFB3/TGFBR2/WNT2B/TRAF4/KLF2/SEC24B/RCN3/HEG1/CRISPLD2/ASXL1	26
BP	GO:0045471	response to ethanol	20/1667	125/18670	0.0074085	0.0541571	0.0425914	ADH6/RHOA/CASP8/CAT/CD14/CD27/CDO1/CLDN3/EIF4EBP1/EPS8/PTK2B/G6PD/GSN/TNC/KCNMB1/RGS2/SPI1/VCAM1/GGH/RGS19	20
BP	GO:0097237	cellular response to toxic substance	34/1667	247/18670	0.0074427	0.0543408	0.0427358	ADH5/AQP1/RHOB/AXL/CAT/CLIC2/CPS1/CYP1B1/DHFR/ECT2/ETS1/KCNMB1/LTC4S/MAP3K5/MYB/NFE2L2/PRDX1/MAPK13/PTGS1/SPI1/TXN/NR4A3/IL18RAP/AIFM1/HDAC6/PPIF/KLF2/STK25/PRDX3/PDCD10/NNT/FIS1/PDGFD/GSTK1	34
BP	GO:0007034	vacuolar transport	22/1667	142/18670	0.00754639	0.0550308	0.0432784	ADRB2/RHOB/ARSB/TMEM50B/LYST/CLU/TSG101/AP3B1/GPRASP1/VTI1B/VPS13A/MGRN1/CHMP2B/HOOK1/CHMP5/VPS13C/VPS13D/SCYL2/VPS35/VPS16/TRAK2/CHMP7	22
BP	GO:0032467	positive regulation of cytokinesis	9/1667	40/18670	0.00758713	0.0550596	0.0433011	RHOA/CXCR5/CDC6/ECT2/CDC14B/AURKB/KIF23/KIF14/RACGAP1	9
BP	GO:0071548	response to dexamethasone	9/1667	40/18670	0.00758713	0.0550596	0.0433011	AQP1/ABCC2/CPS1/EIF4EBP1/NR3C1/SERPINF1/CFLAR/USP8/SMYD3	9
BP	GO:0014911	positive regulation of smooth muscle cell migration	10/1667	47/18670	0.00757161	0.0550596	0.0433011	AIF1/BCL2/LPAR1/IGF1/IGFBP5/CCL5/NR4A3/ADAMTS1/DOCK4/PDGFD	10
BP	GO:0042551	neuron maturation	10/1667	47/18670	0.00757161	0.0550596	0.0433011	BCL2/C1QA/CDKN1C/CLN5/MYOC/RAC3/RB1/SCARF1/CNTNAP2/AGRN	10
BP	GO:0000288	nuclear-transcribed mRNA catabolic process, deadenylation-dependent decay	14/1667	77/18670	0.00770246	0.0557614	0.043853	ZFP36L1/CNOT3/POLR2D/POLR2G/CNOT8/DIS3/TNRC6B/EXOSC2/LSM4/DCPS/EXOSC4/EXOSC5/LSM2/EDC3	14
BP	GO:0006809	nitric oxide biosynthetic process	14/1667	77/18670	0.00770246	0.0557614	0.043853	AIF1/ARG2/ATP2B4/CAV1/CD34/CLU/CX3CR1/CYP1B1/PTK2B/GCHFR/HSP90AB1/ITGB2/TLR6/KLF2	14
BP	GO:0031647	regulation of protein stability	38/1667	284/18670	0.00774023	0.0559671	0.0440148	ANK2/APOA2/BCL2/CAMLG/CDK7/CLU/CREBBP/GSN/HSP90AB1/IGF1/PLK1/PRKDC/AURKA/TYROBP/UBE2B/USP8/RASSF2/HDAC6/FLOT1/STUB1/CRTAP/PTGES3/FAM107A/CHEK2/PDCD10/PHB2/FBXW11/GTPBP4/DACT1/GTSE1/QRSL1/CDC37L1/VPS35/SENP2/FKBPL/SOX17/RNF128/PYHIN1	38
BP	GO:0072009	nephron epithelium development	18/1667	109/18670	0.00775531	0.0560085	0.0440473	JAG1/BCL2/CD34/FGF2/FOXD1/HOXA11/ILK/LHX1/SMAD4/MEF2C/CITED1/MYC/PECAM1/PGF/PTPRO/TCF21/WNT2B/FAT4	18
BP	GO:0030260	entry into host cell	21/1667	134/18670	0.00782637	0.0561828	0.0441845	AXL/CAV1/CD4/CD74/CCR5/CR1/DPP4/EPS15/GAS6/GSN/HTR2A/IDE/ITGAV/ITGB7/CD46/CXCR4/EXOC7/CD209/F11R/CBLL1/ITCH	21
BP	GO:0044409	entry into host	21/1667	134/18670	0.00782637	0.0561828	0.0441845	AXL/CAV1/CD4/CD74/CCR5/CR1/DPP4/EPS15/GAS6/GSN/HTR2A/IDE/ITGAV/ITGB7/CD46/CXCR4/EXOC7/CD209/F11R/CBLL1/ITCH	21
BP	GO:0051806	entry into cell of other organism involved in symbiotic interaction	21/1667	134/18670	0.00782637	0.0561828	0.0441845	AXL/CAV1/CD4/CD74/CCR5/CR1/DPP4/EPS15/GAS6/GSN/HTR2A/IDE/ITGAV/ITGB7/CD46/CXCR4/EXOC7/CD209/F11R/CBLL1/ITCH	21
BP	GO:0051828	entry into other organism involved in symbiotic interaction	21/1667	134/18670	0.00782637	0.0561828	0.0441845	AXL/CAV1/CD4/CD74/CCR5/CR1/DPP4/EPS15/GAS6/GSN/HTR2A/IDE/ITGAV/ITGB7/CD46/CXCR4/EXOC7/CD209/F11R/CBLL1/ITCH	21
BP	GO:0007568	aging	42/1667	321/18670	0.00781722	0.0561828	0.0441845	ARG2/ATM/BCL2/C1QA/CAT/CDKN1C/CDKN2A/CHEK1/DCN/DDC/DLD/FOXM1/GCLM/GSN/GSS/HMGA1/HTR2A/IDE/IGFBP5/ILK/INPP5D/ITGB2/KCNMB1/NFE2L2/SERPINF1/PRELP/PRKDC/PSEN1/RBL1/CCL11/SLC12A2/TGFB3/TGFBR2/TIMP1/VCAM1/RAD54L/AURKB/AKT3/CHEK2/DKK1/FBXO5/SRR	42
BP	GO:1903169	regulation of calcium ion transmembrane transport	23/1667	151/18670	0.00785538	0.0562562	0.0442421	ANK2/ATP1A2/CACNA1C/CACNB2/CASQ2/CLIC2/PTK2B/G6PD/GEM/MYO5A/PDE4B/PDPK1/PIK3CG/PLCG2/PLN/RYR2/DYSF/AKAP6/ATG5/RAMP3/CORO1A/JPH2/AHNAK	23
BP	GO:2001057	reactive nitrogen species metabolic process	15/1667	85/18670	0.00785275	0.0562562	0.0442421	AIF1/ARG2/ATP2B4/CAV1/CD34/CLU/CPS1/CX3CR1/CYP1B1/PTK2B/GCHFR/HSP90AB1/ITGB2/TLR6/KLF2	15
BP	GO:0051299	centrosome separation	5/1667	15/18670	0.00790613	0.05635	0.0443159	CHEK1/KIF11/NEK2/AURKA/NDEL1	5
BP	GO:0071025	RNA surveillance	5/1667	15/18670	0.00790613	0.05635	0.0443159	PRPF18/EXOSC2/EXOSC4/PCID2/EXOSC5	5
BP	GO:1900029	positive regulation of ruffle assembly	5/1667	15/18670	0.00790613	0.05635	0.0443159	EPS8/NLGN1/FAM98A/EPS8L2/NDEL1	5
BP	GO:1902969	mitotic DNA replication	5/1667	15/18670	0.00790613	0.05635	0.0443159	MCM2/MCM4/RAD51/GINS1/CHEK2	5
BP	GO:0045932	negative regulation of muscle contraction	7/1667	27/18670	0.00803666	0.0572122	0.044994	ADRB2/ATP1A2/KCNMA1/PIK3CG/PRKG1/RGS2/DOCK4	7
BP	GO:0055001	muscle cell development	27/1667	186/18670	0.00807877	0.0574437	0.0451761	ANK2/BCL2/CASQ2/CSRP1/FLNC/G6PD/IGF1/SMAD4/MEF2C/MYH11/PDGFRA/PGM5/PROX1/RGS2/SGCD/SHOX2/TPM1/UCHL1/DYSF/CFLAR/AKAP6/ATG5/NEBL/LDB3/LMOD1/BIN3/SMYD3	27
BP	GO:0051383	kinetochore organization	6/1667	21/18670	0.0084244	0.0596886	0.0469416	CENPA/CENPE/CENPF/SMC4/NDC80/CENPN	6
BP	GO:0071459	protein localization to chromosome, centromeric region	6/1667	21/18670	0.0084244	0.0596886	0.0469416	CENPA/RB1/TTK/AURKB/NDC80/CENPQ	6
BP	GO:0050663	cytokine secretion	33/1667	240/18670	0.00841245	0.0596886	0.0469416	ABCA1/AIF1/ANXA4/APOA2/ARG2/CASP1/CD2/CD14/CD34/CCR7/CSF1R/FCGR2B/FGR/GAS6/HK1/RBPJ/ITGAV/LCP2/CD200/P2RX7/TRIM27/CCL19/TLR5/DYSF/ATG5/RASGRP1/TLR6/BTN2A2/CARD8/CD244/BANK1/IL33/NLRP3	33
BP	GO:0003229	ventricular cardiac muscle tissue development	11/1667	55/18670	0.00845374	0.059755	0.0469938	DSP/RBPJ/ISL1/SMAD4/PKP2/PROX1/RYR2/TGFBR3/TNNI3/TPM1/HEG1	11
BP	GO:0048016	inositol phosphate-mediated signaling	11/1667	55/18670	0.00845374	0.059755	0.0469938	ATP2B4/IGF1/ITPR1/NFATC1/NFATC3/PPP3CB/PPP3CC/PTBP1/AKAP6/RCAN2/NMUR1	11
BP	GO:0007135	meiosis II	4/1667	10/18670	0.00856833	0.0599984	0.0471852	BUB1/BUB1B/DAZL/RAD51C	4
BP	GO:0032525	somite rostral/caudal axis specification	4/1667	10/18670	0.00856833	0.0599984	0.0471852	LHX1/SMAD4/TMED2/EPB41L5	4
BP	GO:0045657	positive regulation of monocyte differentiation	4/1667	10/18670	0.00856833	0.0599984	0.0471852	ZFP36L1/CD4/CD74/FES	4
BP	GO:0051409	response to nitrosative stress	4/1667	10/18670	0.00856833	0.0599984	0.0471852	ADH5/ATM/GCLM/ATG5	4
BP	GO:0051901	positive regulation of mitochondrial depolarization	4/1667	10/18670	0.00856833	0.0599984	0.0471852	DCN/MYOC/P2RX7/MLLT11	4
BP	GO:0061299	retina vasculature morphogenesis in camera-type eye	4/1667	10/18670	0.00856833	0.0599984	0.0471852	CYP1B1/LRP5/FZD4/ARHGEF15	4
BP	GO:0061983	meiosis II cell cycle process	4/1667	10/18670	0.00856833	0.0599984	0.0471852	BUB1/BUB1B/DAZL/RAD51C	4
BP	GO:2000109	regulation of macrophage apoptotic process	4/1667	10/18670	0.00856833	0.0599984	0.0471852	CDKN2A/CCR5/MEF2C/CCL5	4
BP	GO:0050769	positive regulation of neurogenesis	58/1667	474/18670	0.00858471	0.0600428	0.0472201	APBB1/RHOA/ARSB/ASPA/ATF1/BCL2/BMP6/CRABP2/CX3CR1/ECT2/LPAR1/PTK2B/FES/GOLGA4/HDAC1/ILK/KIT/MAN2A1/MEF2C/MYB/NFE2L2/NME1/SERPINF1/PPP1CC/PPP2R5B/PRKCH/MAPK6/PROX1/PSEN1/PTK7/TWF1/RGS2/CXCL12/SHOX2/SPINT1/CXCR4/FZD4/SCARF1/CFLAR/SLIT2/PLAA/ZEB2/STK25/TWF2/NLGN1/DKK1/RAB21/ADNP/NIN/FAIM/PLXNA3/PARP6/FBXO31/GDPD5/NDEL1/ANKRD27/ASPM/CCR2	58
BP	GO:0061333	renal tubule morphogenesis	14/1667	78/18670	0.0086364	0.0603339	0.047449	BCL2/FGF2/FOXD1/HOXA11/ILK/LHX1/SMAD4/MEF2C/CITED1/MYC/PGF/TCF21/WNT2B/FAT4	14
BP	GO:0070542	response to fatty acid	15/1667	86/18670	0.00874775	0.0610405	0.0480048	ADCY6/CAT/CDK4/CCR7/CPS1/TNC/NME1/PRKAA2/PTGDR/PTGFR/CCL19/CCL21/SFRP1/SMARCD1/TGFBR3	15
BP	GO:0070670	response to interleukin-4	8/1667	34/18670	0.0087733	0.0611475	0.0480889	CDK4/HSP90AB1/MCM2/CITED1/PTPN2/RPL3/CCL11/CORO1A	8
BP	GO:0031055	chromatin remodeling at centromere	10/1667	48/18670	0.00881707	0.0613812	0.0482727	CENPA/CENPI/NASP/RBBP7/RUVBL1/OIP5/CENPQ/HJURP/CENPN/CENPO	10
BP	GO:2001020	regulation of response to DNA damage stimulus	30/1667	214/18670	0.00890961	0.0619534	0.0487227	APBB1/ATM/BCL2/BRCA1/CD44/CD74/CHEK1/ERCC8/CLU/FOXM1/MYC/PRKDC/RAD9A/RAD51/CXCL12/UBE2N/UBE2V2/WAS/DEK/PARP3/TRIM28/POLQ/CHEK2/FBXO5/WRNIP1/RINT1/BRCC3/ATAD5/WDR76/PYHIN1	30
BP	GO:0045137	development of primary sexual characteristics	31/1667	223/18670	0.00893978	0.062091	0.0488309	AR/ATM/BCL2/ESR1/HMGCS1/HOXA10/HOXA11/HSD17B4/KIT/SMAD4/NASP/PDGFRA/PGR/ARID4A/SFRP1/TAF4/TCF21/TLR3/WNT2B/FZD4/EIF2S2/SLIT2/ADAMTS1/MAMLD1/FNDC3A/NUPR1/ARID4B/KIF18A/BRIP1/CBX2/ASPM	31
BP	GO:0030835	negative regulation of actin filament depolymerization	9/1667	41/18670	0.00896844	0.0621459	0.048874	ADD1/CAPZA2/EPS8/GSN/TWF1/SPTAN1/VIL1/TWF2/LMOD1	9
BP	GO:0002460	adaptive immune response based on somatic recombination of immune receptors built from immunoglobulin superfamily domains	46/1667	361/18670	0.00895823	0.0621459	0.048874	JAG1/BTK/C1QBP/C1QA/C1R/C1S/C7/CD1C/CD1D/CD4/CD8A/CD27/CD28/CD40LG/CD74/CLU/CR1/FCER2/FCGR2B/GNL1/GZMM/HLA-E/IL1R1/IL7R/INPP5D/IRF4/LY9/CD46/MEF2C/P2RX7/PPP3CB/PKN1/CCL19/WAS/IL18RAP/EXO1/PARP3/IL18BP/RFTN1/C1RL/SASH3/ATAD5/IL33/NLRP3/DENND1B/CCR2	46
BP	GO:1904951	positive regulation of establishment of protein localization	56/1667	456/18670	0.00902032	0.0624332	0.0491	AIF1/APBB1/BCL2/BLK/BMP6/CASP1/CASP8/CD2/CD14/CD34/CSF1R/ECT2/STOM/FGR/GAS6/GLUD1/HCLS1/HK1/HLA-E/IGF1/ISL1/ITGAM/ITGB2/KCNN4/NNAT/P2RX7/PFKFB2/PPID/PPP3CB/PPP3CC/PSEN1/RAC2/CCL19/STX4/TGFB3/TSG101/UBE2D3/YWHAB/YWHAZ/DYNLL1/PDCD5/TM9SF4/RASGRP1/TRIM28/SEC24A/NMU/PDCD10/CARD8/FIS1/GTSE1/CD244/VPS35/RIOK2/ZFAND1/IL33/NLRP3	56
BP	GO:0002637	regulation of immunoglobulin production	12/1667	63/18670	0.00906422	0.0625923	0.0492251	CD22/CD28/CD40LG/FCGR2B/HLA-E/PKN1/PRKDC/STX4/PARP3/SASH3/ATAD5/IL33	12
BP	GO:0034394	protein localization to cell surface	12/1667	63/18670	0.00906422	0.0625923	0.0492251	ANK2/CD247/FGF7/HSP90AB1/STX3/STX4/TYROBP/VCL/TM9SF4/PTPRU/ABCA7/GGA2	12
BP	GO:0042866	pyruvate biosynthetic process	19/1667	119/18670	0.00909836	0.0627556	0.0493536	ENO1/ENO2/HK1/HTR2A/IGF1/EIF6/P2RX7/PFKFB2/PRKAA2/PSEN1/RAE1/NCOR1/NUP155/NUP93/NUP160/NUPR1/SRR/SEH1L/NUP43	19
BP	GO:1903829	positive regulation of cellular protein localization	42/1667	324/18670	0.00913232	0.0629174	0.0494808	BCL2/CASP8/CD247/CYLD/ECT2/STOM/GAS6/HCLS1/HSP90AB1/ITGAM/ITGB2/PDPK1/PLK1/PPP3CC/PRKAA2/PRKCH/PSEN1/RAC2/STX3/STX4/TSG101/TYROBP/UBE2D3/VIL1/YWHAB/YWHAZ/PDCD5/TM9SF4/TRIM28/RAMP3/ABCA7/NDC80/SORBS1/PDCD10/GPSM2/FIS1/NMD3/GTSE1/CENPQ/RIOK2/ZFAND1/PYHIN1	42
BP	GO:0030168	platelet activation	23/1667	153/18670	0.0091791	0.063167	0.0496771	AXL/CD40LG/CLIC1/CSRP1/F8/GAS6/GNA12/ILK/ITPR1/LCP2/PDGFRA/PDPK1/PIK3CG/PLCG2/PLEK/PRKCH/PRKG1/SELP/VCL/VWF/YWHAZ/SH2B3/PIK3R5	23
BP	GO:0070588	calcium ion transmembrane transport	41/1667	315/18670	0.00927142	0.063729	0.0501191	ANK2/ATP1A2/ATP2B4/CACNA1C/CACNB2/CASQ2/CLIC2/CCR5/CCR7/PTK2B/FGF2/G6PD/GAS6/GEM/GPM6A/HTR2A/ITGAV/ITPR1/MYO5A/P2RX7/PDE2A/PDE4B/PDPK1/PIK3CG/PLCG2/PLN/PSEN1/RYR2/RYR3/CCL19/CCL21/CUL5/DYSF/AKAP6/ATG5/RAMP3/CORO1A/PHB2/JPH2/AHNAK/ORAI2	41
BP	GO:0010810	regulation of cell-substrate adhesion	30/1667	215/18670	0.00949635	0.0652003	0.0512762	JAG1/ANGPT2/RHOA/BCL2/C1QBP/CD3E/CDKN2A/CCR7/ECM2/PTK2B/FOXF1/ILK/MYOC/NEDD9/DDR2/PTPRO/RAC2/RAC3/CCL21/SFRP1/TEK/UTRN/FZD4/CASK/DLC1/FAM107A/MMRN1/ABI3BP/EPB41L5/MMRN2	30
BP	GO:0042254	ribosome biogenesis	39/1667	297/18670	0.00953052	0.0653599	0.0514017	BYSL/C1QBP/DDX10/EIF6/RPL3/SUV39H1/DDX18/RPL14/RRP9/POP7/NPM3/DDX17/RPP38/POP4/RPP40/DDX52/FASTKD2/DIS3/EXOSC2/GTPBP4/NOL11/NOC2L/MRPL22/GNL2/NMD3/MRTO4/POP5/ESF1/EXOSC4/PAK1IP1/MRPL20/HEATR1/THUMPD1/RIOK2/UTP6/EXOSC5/REXO4/NSUN3/NOL10	39
BP	GO:0006119	oxidative phosphorylation	22/1667	145/18670	0.00960347	0.0657849	0.0517359	RHOA/COX6B1/COX7A1/COX7C/DLD/NDUFA4/NDUFA8/NDUFA10/NDUFAB1/NDUFB3/NDUFB5/NDUFS1/NDUFS4/SDHD/UQCRB/UQCRC2/UQCRFS1/COX5A/PPIF/NUPR1/NDUFAF1/CYCS	22
BP	GO:0060688	regulation of morphogenesis of a branching structure	11/1667	56/18670	0.00969298	0.0660203	0.0519211	AR/ESR1/FGF7/HOXD13/LHX1/PGF/SFRP1/SHOX2/WNT2B/PHB2/FKBPL	11
BP	GO:0086002	cardiac muscle cell action potential involved in contraction	11/1667	56/18670	0.00969298	0.0660203	0.0519211	ANK2/CACNA1C/CACNB2/CAV1/DSP/KCNA5/KCND3/KCNJ8/PKP2/RYR2/NUP155	11
BP	GO:0086065	cell communication involved in cardiac conduction	11/1667	56/18670	0.00969298	0.0660203	0.0519211	ANK2/ATP1A2/CACNA1C/CACNB2/CASQ2/CAV1/DSP/KCNA5/PKP2/RYR2/NUP155	11
BP	GO:0051196	regulation of coenzyme metabolic process	16/1667	95/18670	0.00967487	0.0660203	0.0519211	HTR2A/IGF1/EIF6/P2RX7/PFKFB2/PRKAA2/PSEN1/RAE1/NCOR1/NUP155/NUP93/NUP160/NUPR1/COQ3/SEH1L/NUP43	16
BP	GO:0110020	regulation of actomyosin structure organization	16/1667	95/18670	0.00967487	0.0660203	0.0519211	RHOA/ECT2/LPAR1/STMN1/SMAD4/MEF2C/MYOC/PROX1/SFRP1/TGFB3/TPM1/WAS/SORBS3/DLC1/ARHGEF15/EVL	16
BP	GO:0007548	sex differentiation	36/1667	270/18670	0.00985429	0.0669667	0.0526653	AR/ATM/AXL/BCL2/BMP6/ESR1/CENPI/HMGCS1/HOXA10/HOXA11/HOXD13/HSD17B4/KIT/LHX1/SMAD4/NASP/PDGFRA/PGR/ARID4A/SFRP1/TAF4/TCF21/TLR3/WNT2B/FZD4/EIF2S2/SLIT2/ADAMTS1/MAMLD1/FNDC3A/NUPR1/ARID4B/KIF18A/BRIP1/CBX2/ASPM	36
BP	GO:0045927	positive regulation of growth	36/1667	270/18670	0.00985429	0.0669667	0.0526653	ACACB/RHOA/BCL2/CRABP2/CSNK2A1/PTK2B/FGF2/GHR/GOLGA4/IGF1/RBPJ/ILK/MEF2C/NCBP1/PRKDC/MAP2K5/PROX1/PRSS2/CXCL12/SFRP1/TGFBR2/TGFBR3/VIL1/CXCR4/PLAA/AKAP6/FGFR1OP/TWF2/RFTN1/ADNP/EXOSC2/N6AMT1/SASH3/EXOSC4/NDEL1/AGRN	36
BP	GO:0006972	hyperosmotic response	7/1667	28/18670	0.0099065	0.067093	0.0527647	AQP1/HNMT/PDPK1/PKN1/MAPK10/SLC12A2/TLR3	7
BP	GO:0060512	prostate gland morphogenesis	7/1667	28/18670	0.0099065	0.067093	0.0527647	AR/ESR1/HOXD13/TNC/ID4/SFRP1/HOXB13	7
BP	GO:0090501	RNA phosphodiester bond hydrolysis	23/1667	154/18670	0.0099058	0.067093	0.0527647	CSTF2/CSTF3/FEN1/NCBP1/RNASE6/EXO1/CNOT8/POP7/RNASEH2A/RPP38/POP4/RPP40/DIS3/NCBP2/SMG6/EXOSC2/DCPS/POP5/POLR3K/EXOSC4/EXOSC5/MRPL44/EDC3	23
BP	GO:0051091	positive regulation of DNA-binding transcription factor activity	35/1667	261/18670	0.00993948	0.0672403	0.0528805	AR/BTK/CAT/CAV1/CD40LG/CLU/CX3CR1/ESR1/GTF2A2/HCLS1/IKBKB/ITGB2/KIT/CD200/ROR1/DDR2/PPP2R5B/PRKCH/TRIM27/TLR3/UBE2N/FZD4/IL18RAP/CFLAR/TRIM13/FLOT1/TLR6/TRIM22/PRDX3/PHB2/ERC1/CYTL1/RNF25/TRIM52/NLRP3	35
BP	GO:0002704	negative regulation of leukocyte mediated immunity	10/1667	49/18670	0.0102136	0.068861	0.0541551	CR1/FCGR2B/FOXF1/HLA-E/IL7R/PPP3CB/CD84/PARP3/CD96/CCR2	10
BP	GO:0048546	digestive tract morphogenesis	10/1667	49/18670	0.0102136	0.068861	0.0541551	BCL2/FOXF1/HOXD13/PDGFRA/SFRP1/SHOX2/TCF21/DACT1/EPB41L5/SOX17	10
BP	GO:0097300	programmed necrotic cell death	10/1667	49/18670	0.0102136	0.068861	0.0541551	CASP8/CAV1/CD14/CYLD/MAP3K5/TLR3/CFLAR/SPATA2/PPIF/LY96	10
BP	GO:0001938	positive regulation of endothelial cell proliferation	18/1667	112/18670	0.0102316	0.0689049	0.0541896	AGTR1/BMP6/EGR3/FGF2/PDPK1/PGF/PROX1/CCL11/CXCL12/STAT5A/TEK/THBS4/VIP/DYSF/AKT3/PPP1R16B/EGFL7/AGGF1	18
BP	GO:0030522	intracellular receptor signaling pathway	37/1667	280/18670	0.0103047	0.0693196	0.0545157	AR/RHOA/BRCA1/C1QBP/CASP8/CCNE1/CDK7/CRABP2/CYLD/CYP24A1/ESR1/NR6A1/NR3C1/HDAC1/PRMT2/ISL1/PGR/RB1/RNF6/SFRP1/SKP2/TCF21/NR2F2/TSPAN6/UBE2N/NR4A3/NCOR1/HDAC6/DDX17/PHB2/KANK2/ANKRD17/UFSP2/ALPK1/LBH/ITCH/ASXL1	37
BP	GO:0030324	lung development	25/1667	172/18670	0.0103534	0.0695689	0.0547118	DHCR7/EIF4EBP1/FGF7/FOXF1/HSD11B1/TNC/IGFBP5/RBPJ/LIPA/MAN2A1/NFIB/PDGFRA/PGR/PROX1/PTK7/TCF21/TGFB3/TGFBR2/WNT2B/KLF2/SEC24B/RCN3/HEG1/CRISPLD2/ASXL1	25
BP	GO:0035264	multicellular organism growth	22/1667	146/18670	0.0103821	0.0696834	0.0548018	ADARB1/ADD1/ADRB2/AR/ATM/BCL2/ZFP36L1/CDK4/CDKN1C/DHCR7/GHR/GPD2/IGF1/STIL/STAT5A/VIL1/XPA/KLF2/TMED2/HEG1/FTO/RMI1	22
BP	GO:0003206	cardiac chamber morphogenesis	20/1667	129/18670	0.0104335	0.0699501	0.0550116	JAG1/DSP/FOXF1/RBPJ/ISL1/SMAD4/MEF2C/PKP2/PROX1/RYR2/SHOX2/TEK/TGFBR2/TGFBR3/TNNI3/TPM1/SLIT2/ADAMTS1/PARVA/HEG1	20
BP	GO:0008630	intrinsic apoptotic signaling pathway in response to DNA damage	17/1667	104/18670	0.0104853	0.07014	0.0551609	ATM/BCL2/BRCA1/CD44/CD74/CLU/IFI16/PRKDC/RAD9A/CXCL12/TNFRSF1A/XPA/BCL2L10/CHEK2/NUPR1/TMEM109/ATAD5	17
BP	GO:0090100	positive regulation of transmembrane receptor protein serine/threonine kinase signaling pathway	17/1667	104/18670	0.0104853	0.07014	0.0551609	BMP6/CDH5/CDKN1C/CREBBP/FOXD1/GOT1/HSP90AB1/RBPJ/ILK/SMAD4/CITED1/TGFB3/TGFBR3/TTK/ITGA8/NUP93/ZNF423	17
BP	GO:0002701	negative regulation of production of molecular mediator of immune response	8/1667	35/18670	0.0105029	0.0701796	0.0551921	APOA2/CD22/FCGR2B/PRKDC/TGFB3/PARP3/CD96/IL33	8
BP	GO:0006284	base-excision repair	9/1667	42/18670	0.0105319	0.0702946	0.0552826	DNA2/FEN1/HMGA1/MPG/RPA3/XPA/POLQ/SMUG1/NEIL3	9
BP	GO:0046058	cAMP metabolic process	6/1667	22/18670	0.0107247	0.0704817	0.0554297	ADCY6/ADCY9/PDE4B/PDE8B/PDE10A/PDE7B	6
BP	GO:0048305	immunoglobulin secretion	6/1667	22/18670	0.0107247	0.0704817	0.0554297	CD22/CD40LG/HLA-E/STX4/LAX1/IL33	6
BP	GO:0060065	uterus development	6/1667	22/18670	0.0107247	0.0704817	0.0554297	CDKN1C/ESR1/HOXA10/HOXA11/LHX1/SMAD4	6
BP	GO:0060390	regulation of SMAD protein signal transduction	6/1667	22/18670	0.0107247	0.0704817	0.0554297	BMP6/SMAD4/TGFB3/CILP/NUP93/PBLD	6
BP	GO:0071359	cellular response to dsRNA	6/1667	22/18670	0.0107247	0.0704817	0.0554297	CAV1/P2RX7/TLR3/PQBP1/FLOT1/COLEC12	6
BP	GO:0071379	cellular response to prostaglandin stimulus	6/1667	22/18670	0.0107247	0.0704817	0.0554297	ADCY6/TNC/PRKAA2/PTGDR/PTGFR/SFRP1	6
BP	GO:0016052	carbohydrate catabolic process	28/1667	199/18670	0.0107015	0.0704817	0.0554297	AGL/AOAH/ENO1/ENO2/FUT8/GALE/GALK2/GPD2/HK1/HTR2A/IGF1/EIF6/LRP5/P2RX7/PFKFB2/PPP1R3D/PRKAA2/PSEN1/PYGM/RAE1/NCOR1/NUP155/NUP93/NUP160/NUPR1/CRYL1/SEH1L/NUP43	28
BP	GO:2001169	regulation of ATP biosynthetic process	16/1667	96/18670	0.0106751	0.0704817	0.0554297	ENO1/HTR2A/IGF1/EIF6/P2RX7/PFKFB2/PRKAA2/PSEN1/RAE1/NCOR1/NUP155/NUP93/NUP160/NUPR1/SEH1L/NUP43	16
BP	GO:0006957	complement activation, alternative pathway	5/1667	16/18670	0.0106671	0.0704817	0.0554297	C7/CR1/CFD/CFH/VSIG4	5
BP	GO:0044065	regulation of respiratory system process	5/1667	16/18670	0.0106671	0.0704817	0.0554297	ATP1A2/GLS/NLGN1/NLGN3/FTO	5
BP	GO:0045986	negative regulation of smooth muscle contraction	5/1667	16/18670	0.0106671	0.0704817	0.0554297	ADRB2/KCNMA1/PRKG1/RGS2/DOCK4	5
BP	GO:0051447	negative regulation of meiotic cell cycle	5/1667	16/18670	0.0106671	0.0704817	0.0554297	NPR2/RAD1/TTK/TRIP13/FBXO5	5
BP	GO:0086103	G protein-coupled receptor signaling pathway involved in heart process	5/1667	16/18670	0.0106671	0.0704817	0.0554297	ATP2B4/CAV1/PLN/RGS2/RAMP3	5
BP	GO:0032272	negative regulation of protein polymerization	13/1667	72/18670	0.0106163	0.0704817	0.0554297	ADD1/CAPZA2/CDH5/EPS8/GSN/STMN1/TWF1/SPTAN1/VIL1/SLIT2/TWF2/MAPRE1/LMOD1	13
BP	GO:0008406	gonad development	30/1667	217/18670	0.010765	0.0705914	0.055516	AR/ATM/BCL2/ESR1/HMGCS1/HOXA10/HOXA11/HSD17B4/KIT/SMAD4/NASP/PDGFRA/PGR/ARID4A/SFRP1/TAF4/TCF21/TLR3/WNT2B/FZD4/EIF2S2/SLIT2/ADAMTS1/MAMLD1/FNDC3A/NUPR1/ARID4B/KIF18A/BRIP1/ASPM	30
BP	GO:0043393	regulation of protein binding	30/1667	217/18670	0.010765	0.0705914	0.055516	ADD1/ADRB2/BCL2/CAV1/CYLD/HSP90AB1/ISL1/STMN1/MEF2C/PLCL1/PLK1/PSEN1/AURKA/TGFBR3/AURKB/TRAF4/FLOT1/STUB1/SPON1/RUVBL2/MAPRE1/DKK1/PLCL2/ADNP/NMD3/DACT1/EPB41L5/TRIB3/SENP2/GREM2	30
BP	GO:0046718	viral entry into host cell	19/1667	121/18670	0.010824	0.0708233	0.0556983	AXL/CAV1/CD4/CD74/CCR5/CR1/DPP4/EPS15/GAS6/GSN/HTR2A/IDE/ITGAV/ITGB7/CD46/CXCR4/CD209/F11R/ITCH	19
BP	GO:0048675	axon extension	19/1667	121/18670	0.010824	0.0708233	0.0556983	ARHGAP4/GOLGA4/HSP90AB1/ILK/PPP3CB/RNF6/CXCL12/VCL/DCLK1/SLIT2/OLFM1/TWF2/RAB21/ADNP/AUTS2/NLGN3/SEMA4C/PLXNA3/NDEL1	19
BP	GO:0031503	protein-containing complex localization	37/1667	281/18670	0.0108778	0.0710978	0.0559142	BIRC5/ATM/DNM1/EPS15/EIF6/NCBP1/POLR2D/MAPK10/PURA/SGCD/SSB/STX3/TYROBP/SLBP/RAE1/DYNLL1/NUP155/NUP93/RBM8A/NLGN1/NCBP2/NUP160/SMG6/DNM3/NMD3/IFT52/CDC40/CEP72/VPS35/RIOK2/PCID2/ANKS1B/UPF3B/TTC26/SEH1L/SSX2IP/NUP43	37
BP	GO:0001659	temperature homeostasis	25/1667	173/18670	0.011107	0.0725167	0.0570301	ACADVL/ADRB2/CAV1/CMKLR1/FABP4/FH/HADH/HTR2A/RBPJ/IRF4/LAMA4/MFAP2/CNOT3/NOVA1/PLCL1/PTGER3/RB1/CXCR4/NMU/ADAMTS5/ZNF423/PLCL2/YBX2/FTO/CCR2	25
BP	GO:0052547	regulation of peptidase activity	55/1667	452/18670	0.011424	0.0745052	0.0585939	A2M/BIRC5/APLP2/AQP1/RHOA/CASP1/CASP5/CASP8/CAV1/CD27/CD44/CR1/CSNK2A1/CST6/GAS6/GSN/HDAC1/IFI16/MAP3K5/MYC/SERPINA5/PDCD2/SERPINF1/SERPINB6/MAP2K5/PSMA3/PSME1/PZP/RENBP/SPINT1/TIMP1/TIMP3/VIL1/RECK/CST7/CFLAR/AIFM1/PDCD5/PTTG1/BCL2L10/PSME3/DLC1/SPINT2/CLPX/PRDX3/CARD8/TNFAIP8/CYFIP2/FIS1/CYCS/PCID2/RCN3/MICAL1/ITIH5/NLRP3	55
BP	GO:0051701	interaction with host	29/1667	209/18670	0.0114473	0.0745758	0.0586494	AXL/CASP8/CAV1/CD4/CD74/CCR5/CR1/DPP4/EPS15/GAS6/GSN/HTR2A/IDE/ITGAV/ITGB7/KPNA2/CD46/PPID/TRIM27/TSG101/CXCR4/TRIM28/TRIM13/EXOC7/CHMP2B/CD209/F11R/CBLL1/ITCH	29
BP	GO:0032729	positive regulation of interferon-gamma production	12/1667	65/18670	0.0116041	0.0755149	0.059388	CD2/CD3E/CD14/HLA-DPB1/IL1R1/ISL1/PDE4B/TLR3/RASGRP1/CD244/SASH3/CCR2	12
BP	GO:0019079	viral genome replication	19/1667	122/18670	0.0117796	0.0764909	0.0601556	ADARB1/BCL2/CD28/STOM/GAS6/IFI16/OAS1/PPID/PROX1/CCL5/TOP2A/DEK/ATG5/TRIM28/PPIE/PPIH/CD209/APOBEC3G/YTHDC2	19
BP	GO:1903578	regulation of ATP metabolic process	19/1667	122/18670	0.0117796	0.0764909	0.0601556	RHOA/COX7A1/ENO1/HTR2A/IGF1/EIF6/P2RX7/PFKFB2/PRKAA2/PSEN1/RAE1/NCOR1/NUP155/NUP93/PPIF/NUP160/NUPR1/SEH1L/NUP43	19
BP	GO:0030239	myofibril assembly	13/1667	73/18670	0.0118904	0.0770434	0.06059	CASQ2/CSRP1/SMAD4/MEF2C/MYH11/PDGFRA/PGM5/PROX1/TPM1/CFLAR/NEBL/LDB3/LMOD1	13
BP	GO:0043627	response to estrogen	13/1667	73/18670	0.0118904	0.0770434	0.06059	APOA2/ARSB/BRCA1/CAV1/ABCC2/DTYMK/ESR1/CITED1/SFRP1/TEK/TGFB3/TGFBR2/GAL	13
BP	GO:1901019	regulation of calcium ion transmembrane transporter activity	15/1667	89/18670	0.0119252	0.0771853	0.0607016	ANK2/ATP1A2/CACNB2/CASQ2/CLIC2/GEM/MYO5A/PDE4B/PLCG2/PLN/RYR2/DYSF/AKAP6/JPH2/AHNAK	15
BP	GO:0034109	homotypic cell-cell adhesion	14/1667	81/18670	0.0119824	0.0773879	0.060861	CLIC1/CSRP1/DSP/GAS6/ILK/PDGFRA/PIK3CG/PKP2/PLEK/PRKG1/CCL5/VCL/SH2B3/PTPRU	14
BP	GO:0110110	positive regulation of animal organ morphogenesis	14/1667	81/18670	0.0119824	0.0773879	0.060861	JAG1/AR/CD34/FGF7/HOXA11/HOXC11/RBPJ/LHX1/SMAD4/MYC/TGFBR2/WNT2B/CFLAR/DKK1	14
BP	GO:0035666	TRIF-dependent toll-like receptor signaling pathway	7/1667	29/18670	0.0120744	0.077647	0.0610648	CASP8/CD14/IKBKB/TLR3/UBE2D3/TLR6/LY96	7
BP	GO:0060765	regulation of androgen receptor signaling pathway	7/1667	29/18670	0.0120744	0.077647	0.0610648	HDAC1/PRMT2/RNF6/SFRP1/TCF21/NCOR1/HDAC6	7
BP	GO:0070229	negative regulation of lymphocyte apoptotic process	7/1667	29/18670	0.0120744	0.077647	0.0610648	ARG2/CD27/CD74/IL7R/CCL5/AURKB/NOC2L	7
BP	GO:1900027	regulation of ruffle assembly	7/1667	29/18670	0.0120744	0.077647	0.0610648	CAV1/EPS8/NLGN1/FAM98A/EVL/EPS8L2/NDEL1	7
BP	GO:0051054	positive regulation of DNA metabolic process	31/1667	228/18670	0.0121272	0.0777363	0.061135	APBB1/ATF1/ATM/BRCA1/CD28/CDK2/ERCC8/DNA2/PTK2B/FGF2/FOXM1/HSP90AB1/MYC/NEK2/PRKDC/RAD51/RFC3/RFC4/UBE2B/UBE2N/WAS/AURKB/PARP3/RAD50/TRIM28/PTGES3/POT1/DSCC1/BRCC3/HMBOX1/ATAD5	31
BP	GO:0007565	female pregnancy	27/1667	192/18670	0.0121198	0.0777363	0.061135	ANGPT2/AR/ARHGDIB/BCL2/BYSL/C1QBP/CAPN2/ABCC2/ESR1/ETS1/IGFBP5/PAM/PAPPA/PGF/PGR/PNOC/PZP/RGS2/NR2F2/TGFB3/TGFBR2/TIMP1/RECK/TRIM28/PRDX3/TMED2/APOL2	27
BP	GO:0050731	positive regulation of peptidyl-tyrosine phosphorylation	27/1667	192/18670	0.0121198	0.0777363	0.061135	BMP6/CD3E/CD4/CD44/CD74/CSF1R/PTK2B/FGF7/FLT3/GAS6/GHR/HCLS1/HTR2A/IGF1/ISL1/KIT/NEDD9/PECAM1/PTPN1/CCL5/THBS4/TNFRSF1A/PIBF1/ADNP/NCAPG2/BANK1/NCF1	27
BP	GO:0007584	response to nutrient	30/1667	219/18670	0.0121686	0.077918	0.0612779	ABCA1/ADSL/AGL/ARSB/BCKDHB/CAT/CD3E/CD4/CYP24A1/ENSA/FES/FOLR2/GAS6/GCLM/GSN/HMGCS1/TNC/OTC/P2RX7/RYR3/SFRP1/TGFBR2/USF2/VCAM1/HAT1/AIFM1/NNT/KANK2/GDAP1/BRIP1	30
BP	GO:0006323	DNA packaging	29/1667	210/18670	0.0121835	0.0779301	0.0612874	CDKN2A/CENPA/CENPI/HMGA1/MCM2/NAP1L3/NASP/RBBP7/TOP2A/TSPYL1/HAT1/RUVBL1/AIFM1/NCAPD2/SMC4/OIP5/NCAPD3/NCAPH/CABIN1/NOC2L/NUSAP1/NCAPG2/CENPQ/HJURP/ASF1B/CENPN/SMYD3/CENPO/IPO4	29
BP	GO:0033173	calcineurin-NFAT signaling cascade	9/1667	43/18670	0.0122913	0.0783683	0.061632	ATP2B4/IGF1/NFATC1/NFATC3/PPP3CB/PPP3CC/PTBP1/AKAP6/RCAN2	9
BP	GO:0070296	sarcoplasmic reticulum calcium ion transport	9/1667	43/18670	0.0122913	0.0783683	0.061632	ANK2/ATP1A2/CACNA1C/CASQ2/CLIC2/CCR5/PLN/RYR2/AKAP6	9
BP	GO:0086004	regulation of cardiac muscle cell contraction	9/1667	43/18670	0.0122913	0.0783683	0.061632	ANK2/ATP1A2/CACNA1C/CAV1/DSP/PDE4B/PKP2/PLN/RYR2	9
BP	GO:0052548	regulation of endopeptidase activity	52/1667	425/18670	0.0123303	0.0785333	0.0617618	A2M/BIRC5/APLP2/AQP1/RHOA/CASP1/CASP5/CASP8/CD27/CD44/CR1/CSNK2A1/CST6/GAS6/GSN/HDAC1/IFI16/MAP3K5/MYC/SERPINA5/PDCD2/SERPINF1/SERPINB6/MAP2K5/PSMA3/PSME1/PZP/RENBP/SPINT1/TIMP1/TIMP3/VIL1/RECK/CST7/CFLAR/AIFM1/PDCD5/PTTG1/BCL2L10/PSME3/DLC1/SPINT2/PRDX3/CARD8/TNFAIP8/CYFIP2/FIS1/CYCS/PCID2/MICAL1/ITIH5/NLRP3	52
BP	GO:0000727	double-strand break repair via break-induced replication	4/1667	11/18670	0.0125238	0.0790092	0.0621361	MCM2/MCM4/MCM7/GINS4	4
BP	GO:0002887	negative regulation of myeloid leukocyte mediated immunity	4/1667	11/18670	0.0125238	0.0790092	0.0621361	FCGR2B/FOXF1/CD84/CCR2	4
BP	GO:0014820	tonic smooth muscle contraction	4/1667	11/18670	0.0125238	0.0790092	0.0621361	EDNRA/HTR2A/MYLK/NMU	4
BP	GO:0045835	negative regulation of meiotic nuclear division	4/1667	11/18670	0.0125238	0.0790092	0.0621361	RAD1/TTK/TRIP13/FBXO5	4
BP	GO:0060525	prostate glandular acinus development	4/1667	11/18670	0.0125238	0.0790092	0.0621361	ESR1/HOXD13/SFRP1/HOXB13	4
BP	GO:0098883	synapse pruning	4/1667	11/18670	0.0125238	0.0790092	0.0621361	C1QA/CX3CR1/ITGAM/DKK1	4
BP	GO:1900115	extracellular regulation of signal transduction	4/1667	11/18670	0.0125238	0.0790092	0.0621361	FBN1/LTBP1/CD46/GREM2	4
BP	GO:1900116	extracellular negative regulation of signal transduction	4/1667	11/18670	0.0125238	0.0790092	0.0621361	FBN1/LTBP1/CD46/GREM2	4
BP	GO:0032733	positive regulation of interleukin-10 production	8/1667	36/18670	0.0124724	0.0790092	0.0621361	CD28/CD34/CD40LG/IRF4/CD46/CD83/PIBF1/SASH3	8
BP	GO:0051146	striated muscle cell differentiation	38/1667	293/18670	0.0125646	0.0791835	0.0622732	BCL2/BCL9/CAPN2/CASQ2/CD53/CSRP1/FLNC/G6PD/IGF1/IGFBP5/RBPJ/SMAD4/MEF2C/MYH11/PDGFRA/PGM5/PROX1/RB1/RGS2/SGCD/SHOX2/TPM1/UCHL1/DYSF/BARX2/CFLAR/AKAP6/ATG5/FLOT1/NEBL/LDB3/DKK1/LMOD1/PLEKHO1/RBM38/BIN3/POPDC2/SMYD3	38
BP	GO:1901989	positive regulation of cell cycle phase transition	17/1667	106/18670	0.0125921	0.0791899	0.0622782	AIF1/CCND2/CCNE1/CDC6/CDC25A/CDC25C/CDK4/KCNA5/RAD51C/RB1/ADAMTS1/ESPL1/UBE2C/PHB2/ANKRD17/FBXO5/ATAD5	17
BP	GO:0016125	sterol metabolic process	24/1667	166/18670	0.0125854	0.0791899	0.0622782	ABCA1/ACACB/ACADVL/ACAT2/APOA2/CAT/CETP/CYP1B1/DHCR7/FDX1/G6PD/HMGCS1/LIPA/LIPC/NFE2L1/PRKAA2/SQLE/SCARF1/EBP/ERLIN2/APOL2/NSDHL/CLN6/LMF1	24
BP	GO:0046578	regulation of Ras protein signal transduction	32/1667	238/18670	0.0127805	0.0802905	0.0631437	ABCA1/ARHGDIB/ECT2/LPAR1/EPS8/FOXM1/GPR18/IGF1/ITPKB/STMN1/MYOC/SHC1/STK19/ARHGEF6/ARHGEF17/KIF14/RASGRP1/FLOT1/DLC1/ARFGEF2/SH2B2/MAPRE2/ARHGEF15/KANK2/AUTS2/ARHGEF3/PLEKHG6/HEG1/EPS8L2/SPRY4/SSX2IP/FGD2	32
BP	GO:0016054	organic acid catabolic process	36/1667	275/18670	0.0129382	0.0809417	0.0636558	ACACB/ACADS/ACADSB/ACADVL/ACAT2/ARG2/ASPA/ATP2B4/BCKDHB/CD44/CDO1/DLD/ETFA/FGF2/GLS/GLUD1/GOT1/HSD17B10/HADHB/HADH/HDC/HMMR/HNMT/HSD17B4/OTC/ABCD3/RENBP/ALDH4A1/ACOT8/HIBCH/MCAT/CRYL1/CROT/ECHDC1/MCCC1/MCCC2	36
BP	GO:0046395	carboxylic acid catabolic process	36/1667	275/18670	0.0129382	0.0809417	0.0636558	ACACB/ACADS/ACADSB/ACADVL/ACAT2/ARG2/ASPA/ATP2B4/BCKDHB/CD44/CDO1/DLD/ETFA/FGF2/GLS/GLUD1/GOT1/HSD17B10/HADHB/HADH/HDC/HMMR/HNMT/HSD17B4/OTC/ABCD3/RENBP/ALDH4A1/ACOT8/HIBCH/MCAT/CRYL1/CROT/ECHDC1/MCCC1/MCCC2	36
BP	GO:0071214	cellular response to abiotic stimulus	42/1667	331/18670	0.0129275	0.0809417	0.0636558	AQP1/RHOB/ATM/ATP1A2/BMP6/ZFP36L1/CASP1/CASP5/CASP8/CDC25A/CHEK1/CREBBP/ECT2/GOT1/IFI16/MYC/MYLK/PALM/PDE2A/SERPINB6/PPID/MAPK10/MAPK13/RAD1/RAD9A/RAD51/SFRP1/SIPA1/TLR3/TLR5/TNFRSF1A/XPA/XPC/GPR68/DYSF/MAP3K14/AURKB/RUVBL2/CHEK2/INTS7/NOC2L/TMEM109	42
BP	GO:0104004	cellular response to environmental stimulus	42/1667	331/18670	0.0129275	0.0809417	0.0636558	AQP1/RHOB/ATM/ATP1A2/BMP6/ZFP36L1/CASP1/CASP5/CASP8/CDC25A/CHEK1/CREBBP/ECT2/GOT1/IFI16/MYC/MYLK/PALM/PDE2A/SERPINB6/PPID/MAPK10/MAPK13/RAD1/RAD9A/RAD51/SFRP1/SIPA1/TLR3/TLR5/TNFRSF1A/XPA/XPC/GPR68/DYSF/MAP3K14/AURKB/RUVBL2/CHEK2/INTS7/NOC2L/TMEM109	42
BP	GO:0002706	regulation of lymphocyte mediated immunity	22/1667	149/18670	0.0130271	0.0814124	0.064026	BTK/CD1C/CD1D/CD28/CR1/FCER2/FCGR2B/HLA-E/IL1R1/IL7R/P2RX7/PPP3CB/WAS/IL18RAP/PARP3/RASGRP1/CD96/SASH3/ATAD5/NLRP3/NCR3/CCR2	22
BP	GO:1901607	alpha-amino acid biosynthetic process	12/1667	66/18670	0.0130631	0.0814677	0.0640695	ATP2B4/CPS1/GLS/GLUD1/GOT1/MTAP/MTHFD1/OTC/PSPH/ALDH18A1/BHMT2/SRR	12
BP	GO:1901880	negative regulation of protein depolymerization	12/1667	66/18670	0.0130631	0.0814677	0.0640695	ADD1/CAPZA2/EPS8/GSN/TWF1/SPTAN1/VIL1/HDAC6/TWF2/LMOD1/CKAP2/NAV3	12
BP	GO:0032651	regulation of interleukin-1 beta production	15/1667	90/18670	0.0131641	0.082012	0.0644976	ARG2/CASP1/CASP8/CCR7/CX3CR1/HK1/IFI16/IGF1/ISL1/P2RX7/CCL19/TYROBP/CARD8/NLRP3/PYHIN1	15
BP	GO:0006096	glycolytic process	18/1667	115/18670	0.0133004	0.0820922	0.0645606	ENO1/ENO2/HK1/HTR2A/IGF1/EIF6/P2RX7/PFKFB2/PRKAA2/PSEN1/RAE1/NCOR1/NUP155/NUP93/NUP160/NUPR1/SEH1L/NUP43	18
BP	GO:0051279	regulation of release of sequestered calcium ion into cytosol	14/1667	82/18670	0.013297	0.0820922	0.0645606	ANK2/ATP1A2/CACNA1C/CASQ2/CLIC2/PTK2B/MYO5A/PDPK1/PLN/RYR2/AKAP6/ATG5/CORO1A/JPH2	14
BP	GO:0055117	regulation of cardiac muscle contraction	14/1667	82/18670	0.013297	0.0820922	0.0645606	ANK2/ATP1A2/CACNA1C/CASQ2/CAV1/CLIC2/DSP/PDE4B/PIK3CG/PKP2/PLN/RGS2/RYR2/TNNI3	14
BP	GO:0060415	muscle tissue morphogenesis	14/1667	82/18670	0.013297	0.0820922	0.0645606	ADARB1/DSP/RBPJ/ISL1/SMAD4/MYLK/PKP2/PROX1/RYR2/SHOX2/TGFBR3/TNNI3/TPM1/HEG1	14
BP	GO:0009132	nucleoside diphosphate metabolic process	23/1667	158/18670	0.0132912	0.0820922	0.0645606	DTYMK/ENO1/ENO2/HK1/HTR2A/IGF1/EIF6/NME1/P2RX7/PFKFB2/PRKAA2/PSEN1/RAE1/CASK/SUCLG1/NCOR1/NUP155/NUP93/NUP160/NUPR1/NME7/SEH1L/NUP43	23
BP	GO:0043467	regulation of generation of precursor metabolites and energy	23/1667	158/18670	0.0132912	0.0820922	0.0645606	RHOA/COX7A1/HTR2A/IDE/IGF1/EIF6/P2RX7/PFKFB2/PPP1R3D/PRKAA2/PSEN1/RAE1/NCOR1/NUP155/NUP93/EPM2AIP1/PPIF/SORBS1/PHB2/NUP160/NUPR1/SEH1L/NUP43	23
BP	GO:0032507	maintenance of protein location in cell	13/1667	74/18670	0.0132796	0.0820922	0.0645606	BARD1/CAV1/CD4/GSN/HK1/TWF1/TXN/TWF2/VPS13A/SYNE1/VPS13C/VPS13D/TAPT1	13
BP	GO:0050710	negative regulation of cytokine secretion	13/1667	74/18670	0.0132796	0.0820922	0.0645606	ANXA4/APOA2/ARG2/CD34/FCGR2B/GAS6/CD200/TRIM27/TLR6/BTN2A2/CARD8/BANK1/NLRP3	13
BP	GO:0072078	nephron tubule morphogenesis	13/1667	74/18670	0.0132796	0.0820922	0.0645606	BCL2/FGF2/FOXD1/HOXA11/ILK/LHX1/SMAD4/CITED1/MYC/PGF/TCF21/WNT2B/FAT4	13
BP	GO:0045821	positive regulation of glycolytic process	6/1667	23/18670	0.0134364	0.0826762	0.06502	HTR2A/IGF1/P2RX7/PFKFB2/PRKAA2/PSEN1	6
BP	GO:0071305	cellular response to vitamin D	6/1667	23/18670	0.0134364	0.0826762	0.06502	CYP24A1/FES/TNC/SFRP1/KANK2/GDAP1	6
BP	GO:1903429	regulation of cell maturation	6/1667	23/18670	0.0134364	0.0826762	0.06502	BCL2/NPR2/RAC3/AURKA/KIF14/GAL	6
BP	GO:0001954	positive regulation of cell-matrix adhesion	10/1667	51/18670	0.0135034	0.082918	0.0652101	CD3E/CCR7/PTK2B/ILK/MYOC/CCL21/SFRP1/TEK/UTRN/EPB41L5	10
BP	GO:0030834	regulation of actin filament depolymerization	10/1667	51/18670	0.0135034	0.082918	0.0652101	ADD1/CAPZA2/EPS8/GSN/PLEK/TWF1/SPTAN1/VIL1/TWF2/LMOD1	10
BP	GO:2000116	regulation of cysteine-type endopeptidase activity	32/1667	239/18670	0.0135328	0.0830132	0.065285	BIRC5/AQP1/RHOA/CASP1/CASP5/CASP8/CD27/CD44/CSNK2A1/GAS6/GSN/IFI16/MAP3K5/MYC/PDCD2/MAP2K5/VIL1/CST7/CFLAR/AIFM1/PDCD5/BCL2L10/DLC1/PRDX3/CARD8/TNFAIP8/CYFIP2/FIS1/CYCS/PCID2/MICAL1/NLRP3	32
BP	GO:0070585	protein localization to mitochondrion	21/1667	141/18670	0.013698	0.0839406	0.0660143	BCL2/CASP8/HK1/HSPA4/MIPEP/PPP3CC/RAC2/UBE2D3/UQCRC2/YWHAB/YWHAZ/AIP/PDCD5/TOMM40/TOMM34/FIS1/GDAP1/RNF186/TOMM22/GRPEL1/TIMM50	21
BP	GO:0051222	positive regulation of protein transport	51/1667	418/18670	0.0137647	0.0841769	0.0662001	AIF1/APBB1/BLK/BMP6/CASP1/CD2/CD14/CD34/CSF1R/ECT2/STOM/FGR/GAS6/GLUD1/HCLS1/HK1/HLA-E/IGF1/ISL1/ITGAM/ITGB2/KCNN4/NNAT/P2RX7/PFKFB2/PPID/PPP3CB/PSEN1/RAC2/CCL19/STX4/TGFB3/TSG101/UBE2D3/DYNLL1/PDCD5/TM9SF4/RASGRP1/TRIM28/SEC24A/NMU/PDCD10/CARD8/FIS1/GTSE1/CD244/VPS35/RIOK2/ZFAND1/IL33/NLRP3	51
BP	GO:0001909	leukocyte mediated cytotoxicity	17/1667	107/18670	0.0137633	0.0841769	0.0662001	CD1C/CD1D/LYST/CTSG/FCGR2B/GZMM/HLA-E/IL7R/ITGAM/P2RX7/PRDX1/PPP3CB/TYROBP/IL18RAP/RASGRP1/CORO1A/NCR3	17
BP	GO:0008637	apoptotic mitochondrial changes	19/1667	124/18670	0.0138912	0.0848641	0.0667406	SLC25A5/BCL2/CASP8/CLU/GCLM/IGF1/NDUFS1/PPP3CC/YWHAB/YWHAZ/PDCD5/PPIF/MLLT11/TMEM14A/FIS1/VPS35/ATG3/RHOT2/TIMM50	19
BP	GO:0000963	mitochondrial RNA processing	5/1667	17/18670	0.0140204	0.0850458	0.0668835	HSD17B10/MTO1/CDK5RAP1/TRIT1/FASTKD5	5
BP	GO:0007076	mitotic chromosome condensation	5/1667	17/18670	0.0140204	0.0850458	0.0668835	NCAPD2/SMC4/NCAPD3/NCAPH/NUSAP1	5
BP	GO:0046068	cGMP metabolic process	5/1667	17/18670	0.0140204	0.0850458	0.0668835	NPR1/NPR2/PDE1A/PDE2A/PDE10A	5
BP	GO:0061298	retina vasculature development in camera-type eye	5/1667	17/18670	0.0140204	0.0850458	0.0668835	CYP1B1/LRP5/PDGFRA/FZD4/ARHGEF15	5
BP	GO:0070131	positive regulation of mitochondrial translation	5/1667	17/18670	0.0140204	0.0850458	0.0668835	C1QBP/FASTKD2/NGRN/CDK5RAP1/FASTKD3	5
BP	GO:0071360	cellular response to exogenous dsRNA	5/1667	17/18670	0.0140204	0.0850458	0.0668835	CAV1/TLR3/PQBP1/FLOT1/COLEC12	5
BP	GO:0008203	cholesterol metabolic process	22/1667	150/18670	0.0140192	0.0850458	0.0668835	ABCA1/ACACB/ACADVL/ACAT2/APOA2/CAT/CETP/DHCR7/FDX1/G6PD/HMGCS1/LIPC/NFE2L1/PRKAA2/SQLE/SCARF1/EBP/ERLIN2/APOL2/NSDHL/CLN6/LMF1	22
BP	GO:0002440	production of molecular mediator of immune response	37/1667	286/18670	0.0141496	0.0857428	0.0674316	APOA2/ATM/BTK/CD22/CD28/CD40LG/CD74/FCGR2B/GAS6/HK1/HLA-E/MR1/IL1R1/IL7R/KIT/PKN1/PRKDC/STX4/TGFB3/TLR3/NR4A3/IL18RAP/EXO1/ITM2A/ATG5/PARP3/CD96/POLQ/VPREB3/CD244/SASH3/LAX1/ATAD5/IL33/NLRP3/DENND1B/CCR2	37
BP	GO:0002449	lymphocyte mediated immunity	44/1667	352/18670	0.0142733	0.0860565	0.0676783	JAG1/BTK/C1QBP/C1QA/C1R/C1S/C7/CD1C/CD1D/CD8A/CD27/CD28/CD40LG/CD74/LYST/CLU/CR1/FCER2/FCGR2B/GNL1/GZMM/HLA-E/IL1R1/IL7R/INPP5D/CD46/P2RX7/PRDX1/PPP3CB/WAS/IL18RAP/EXO1/PARP3/RASGRP1/CD96/CORO1A/RFTN1/C1RL/SASH3/ATAD5/NLRP3/DENND1B/NCR3/CCR2	44
BP	GO:0045666	positive regulation of neuron differentiation	46/1667	371/18670	0.0142679	0.0860565	0.0676783	APBB1/RHOA/ARSB/ATF1/BCL2/BMP6/CRABP2/ECT2/LPAR1/PTK2B/FES/GOLGA4/ILK/MEF2C/NFE2L2/NME1/SERPINF1/PPP2R5B/MAPK6/PROX1/PSEN1/PTK7/TWF1/RGS2/CXCL12/SHOX2/CXCR4/FZD4/SCARF1/CFLAR/SLIT2/PLAA/ZEB2/STK25/TWF2/NLGN1/DKK1/RAB21/ADNP/NIN/PLXNA3/PARP6/FBXO31/GDPD5/NDEL1/ANKRD27	46
BP	GO:0070266	necroptotic process	9/1667	44/18670	0.0142604	0.0860565	0.0676783	CASP8/CAV1/CD14/CYLD/TLR3/CFLAR/SPATA2/PPIF/LY96	9
BP	GO:0032732	positive regulation of interleukin-1 production	11/1667	59/18670	0.0142576	0.0860565	0.0676783	CASP1/CASP8/HK1/IFI16/ISL1/P2RX7/CCL19/TYROBP/CARD8/NLRP3/PYHIN1	11
BP	GO:0061077	chaperone-mediated protein folding	11/1667	59/18670	0.0142576	0.0860565	0.0676783	CD74/CLU/CSNK2A1/HSPA9/PPID/ST13/PDCD5/CRTAP/PTGES3/DNAJB5/HSPB6	11
BP	GO:0006757	ATP generation from ADP	18/1667	116/18670	0.0144703	0.0871565	0.0685434	ENO1/ENO2/HK1/HTR2A/IGF1/EIF6/P2RX7/PFKFB2/PRKAA2/PSEN1/RAE1/NCOR1/NUP155/NUP93/NUP160/NUPR1/SEH1L/NUP43	18
BP	GO:0051899	membrane depolarization	15/1667	91/18670	0.0145008	0.0872523	0.0686188	ANK2/ATP1A2/BCL2/CACNA1C/CACNB2/CAV1/DCN/FHL1/GCLM/GOT1/MYOC/P2RX7/SCN8A/MLLT11/SCN11A	15
BP	GO:0044818	mitotic G2/M transition checkpoint	7/1667	30/18670	0.0145644	0.0872843	0.0686439	ATM/BRCA1/CDC6/FOXN3/NAE1/DONSON/RINT1	7
BP	GO:0046640	regulation of alpha-beta T cell proliferation	7/1667	30/18670	0.0145644	0.0872843	0.0686439	ARG2/CD3E/CD28/HLA-E/TGFBR2/ZAP70/CCR2	7
BP	GO:1904837	beta-catenin-TCF complex assembly	7/1667	30/18670	0.0145644	0.0872843	0.0686439	BCL9/CREBBP/HDAC1/MYC/TLE4/RUVBL1/DACT1	7
BP	GO:0030900	forebrain development	47/1667	381/18670	0.0145636	0.0872843	0.0686439	AQP1/RHOA/ATP2B4/AXL/CSF1R/LPAR1/ETS1/HDAC1/ID4/RBPJ/ISL1/ITGAM/LHX1/NFIB/NME1/NOTCH3/PRKG1/PROX1/PSEN1/RAC3/CXCL12/STIL/SSTR1/NR2F2/TYROBP/WNT2B/CXCR4/NR4A3/DCLK1/SLIT2/ZEB2/KIF14/DLC1/TACC3/DKK1/CNTNAP2/SLITRK5/NIN/UBA6/PLXNA3/MBOAT7/FAT4/GDPD5/NDEL1/DIXDC1/DCLK2/ASPM	47
BP	GO:0043967	histone H4 acetylation	12/1667	67/18670	0.0146582	0.0876712	0.0689482	ACTL6A/APBB1/BRCA1/IRF4/SPI1/YEATS4/HAT1/RUVBL1/ATG5/RUVBL2/AUTS2/PHF20	12
BP	GO:0048662	negative regulation of smooth muscle cell proliferation	12/1667	67/18670	0.0146582	0.0876712	0.0689482	AIF1/CNN1/IGFBP5/ILK/MEF2C/NPR1/OGN/PRKG1/TGFB3/TPM1/VIP/VIPR2	12
BP	GO:0008652	cellular amino acid biosynthetic process	14/1667	83/18670	0.0147204	0.0876927	0.0689651	ASPA/ATP2B4/CDO1/CPS1/GLS/GLUD1/GOT1/MTAP/MTHFD1/OTC/PSPH/ALDH18A1/BHMT2/SRR	14
BP	GO:0042509	regulation of tyrosine phosphorylation of STAT protein	14/1667	83/18670	0.0147204	0.0876927	0.0689651	CAV1/CSF1R/FLT3/GHR/HCLS1/IGF1/ISL1/KIT/PECAM1/PTPN2/CCL5/TNFRSF1A/SH2B3/PIBF1	14
BP	GO:0014912	negative regulation of smooth muscle cell migration	8/1667	37/18670	0.0146997	0.0876927	0.0689651	AIF1/IGFBP5/ILK/MEF2C/NFE2L2/PRKG1/TPM1/SLIT2	8
BP	GO:2000403	positive regulation of lymphocyte migration	8/1667	37/18670	0.0146997	0.0876927	0.0689651	AIF1/RHOA/PTK2B/CCL5/CCL21/CXCL12/MADCAM1/CCR2	8
BP	GO:0038127	ERBB signaling pathway	21/1667	142/18670	0.0147656	0.0878746	0.0691082	CAMLG/EPS15/PTK2B/EFEMP1/RBPJ/ITGA1/MATK/MYOC/PDPK1/PSEN1/PTPN2/SHC1/TSG101/VIL1/CUL5/RASSF2/MVP/STUB1/SHC3/ZGPAT/NCF1	21
BP	GO:0006790	sulfur compound metabolic process	46/1667	372/18670	0.0149172	0.0886884	0.0697482	ACACB/ARSB/CDO1/ABCC2/CPS1/DCN/DLAT/DLD/FMOD/G6PD/GHR/GCLM/GLO1/GSS/GSTM5/HMGCS1/HSD17B4/HSPA9/NDST1/MTAP/MTHFD1/NFE2L1/NFE2L2/OMD/OGN/PRELP/ST3GAL1/STAT5A/SUCLG2/SUCLG1/SUCLA2/SLC5A6/ACOT8/AHCYL2/BHMT2/TPK1/MAT2B/ACSM5/OXSM/CSGALNACT2/CHST12/MCCC1/MCCC2/MICAL1/CBR4/GSTK1	46
BP	GO:0032526	response to retinoic acid	17/1667	108/18670	0.0150181	0.0891995	0.0701502	ABCA1/AQP1/ATM/BMP6/CLK2/PTK2B/TNC/MYB/SERPINF1/PTK7/TIE1/FZD4/PHB2/TWF2/DKK1/GDAP1/ASXL1	17
BP	GO:0034329	cell junction assembly	32/1667	241/18670	0.0151449	0.0898636	0.0706724	ANK2/RHOA/BCL2/CAV1/CDH5/CDH11/CLDN3/ECT2/PTK2B/FLNC/IKBKB/ILK/LAMC1/MYOC/PDPK1/PECAM1/PKP2/PRKCH/PTPRO/SFRP1/TEK/UGT8/VCL/PDCD6IP/FLOT1/DLC1/SORBS1/FAM107A/F11R/HEG1/EPB41L5/POF1B	32
BP	GO:0016050	vesicle organization	41/1667	325/18670	0.0152262	0.0902565	0.0709814	ABCA1/SHROOM2/BCL2/CAV1/CD34/LYST/DNM1/EPS15/F8/LRMP/P2RX7/STX3/STX4/VAMP1/TSG101/DYSF/AP3B1/USP8/SEC24C/ZEB2/PDCD6IP/SEC24B/VTI1B/ARFGEF2/SEC24A/TMED2/CORO1A/SEC23IP/ANKRD28/SEC31B/CHMP2B/DNM3/FBXO5/HOOK1/CHMP5/LAPTM4B/RAB22A/VPS16/PLEKHF1/ANKRD27/CHMP7	41
BP	GO:0032680	regulation of tumor necrosis factor production	23/1667	160/18670	0.0152998	0.0906034	0.0712542	ARG2/AXL/CD2/CD14/CD34/CLU/CX3CR1/GAS6/GPR18/HLA-E/IGF1/ISL1/PSEN1/TRIM27/CCL19/TLR3/TYROBP/RASGRP1/GPNMB/ARFGEF2/LY96/SASH3/CCR2	23
BP	GO:0043491	protein kinase B signaling	35/1667	269/18670	0.0153758	0.0909635	0.0715374	AXL/ZFP36L1/C1QBP/CD28/CCR7/CX3CR1/ESR1/FGF2/FGF7/GAS6/HCLS1/HSP90AB1/IGF1/IGFBP5/ILK/KIT/MYOC/PDGFRA/PIK3CG/PPP2R5B/RAC2/CCL5/CCL19/CCL21/TEK/TSC2/TXN/SH2B3/RAMP3/BTN2A2/PIK3R5/BANK1/TMEM100/RCN3/TRIB3	35
BP	GO:0032653	regulation of interleukin-10 production	10/1667	52/18670	0.0154188	0.0910377	0.0715958	CD28/CD34/CD40LG/FCGR2B/IRF4/CD46/TYROBP/CD83/PIBF1/SASH3	10
BP	GO:0051438	regulation of ubiquitin-protein transferase activity	10/1667	52/18670	0.0154188	0.0910377	0.0715958	CDC20/PLK1/PSEN1/UBE2N/CDC14B/STUB1/UBE2C/FBXO5/DCUN1D1/TRIB3	10
BP	GO:0006364	rRNA processing	29/1667	214/18670	0.0155206	0.0915487	0.0719976	BYSL/DDX10/SUV39H1/DDX18/RPL14/RRP9/POP7/NPM3/DDX17/RPP38/POP4/RPP40/DDX52/DIS3/EXOSC2/GTPBP4/NOL11/MRTO4/POP5/ESF1/EXOSC4/HEATR1/THUMPD1/RIOK2/UTP6/EXOSC5/REXO4/NSUN3/NOL10	29
BP	GO:0006631	fatty acid metabolic process	47/1667	383/18670	0.01589	0.0936351	0.0736384	ACACB/ACADS/ACADSB/ACADVL/ACAT2/AOAH/BRCA1/CAV1/CD74/CYP1B1/CYP2B6/DLD/ETFA/HADHB/HADH/HSD17B4/EIF6/LIPC/LTC4S/MYO5A/NDUFAB1/NFE2L1/PAM/PON2/PRKAA2/PTGDS/PTGS1/ABCD3/TNFRSF1A/NR4A3/DEGS1/PLA2G4C/PLAA/QKI/ACOT8/PIBF1/PTGES3/ERLIN2/HIBCH/MCAT/CRYL1/CROT/ACSM5/OXSM/ECHDC1/TRIB3/CBR4	47
BP	GO:1904894	positive regulation of STAT cascade	15/1667	92/18670	0.01594	0.0938374	0.0737976	CSF1R/CYP1B1/PTK2B/FLT3/GHR/HCLS1/IGF1/IL7R/IL10RA/ISL1/KIT/PECAM1/CCL5/TNFRSF1A/PIBF1	15
BP	GO:0046794	transport of virus	11/1667	60/18670	0.0160913	0.0946354	0.0744251	CAV1/EPS15/KPNA2/TSG101/RAE1/NUP155/NUP93/NUP160/CD209/SEH1L/NUP43	11
BP	GO:0002718	regulation of cytokine production involved in immune response	14/1667	84/18670	0.0162581	0.0955221	0.0751224	APOA2/BTK/CD74/HK1/HLA-E/IL1R1/TGFB3/TLR3/NR4A3/ATG5/CD96/SASH3/NLRP3/CCR2	14
BP	GO:0006289	nucleotide-excision repair	17/1667	109/18670	0.0163601	0.0960273	0.0755198	CDK7/ERCC8/GPS1/HMGN1/POLR2D/POLR2G/POLR2H/RFC3/RFC4/RPA3/XPA/XPC/CHD1L/PPIE/SLC30A9/NEIL3/BRIP1	17
BP	GO:0016239	positive regulation of macroautophagy	12/1667	68/18670	0.0163969	0.096149	0.0756155	ADRB2/DCN/PAFAH1B2/PRKAA2/TSC2/HDAC6/TRIM13/CALCOCO2/VPS13C/VPS13D/KIAA1324/FYCO1	12
BP	GO:0072088	nephron epithelium morphogenesis	13/1667	76/18670	0.0164286	0.0962407	0.0756876	BCL2/FGF2/FOXD1/HOXA11/ILK/LHX1/SMAD4/CITED1/MYC/PGF/TCF21/WNT2B/FAT4	13
BP	GO:1902743	regulation of lamellipodium organization	9/1667	45/18670	0.0164529	0.0962889	0.0757255	CD44/TWF1/RAC2/VIL1/WAS/SLIT2/TWF2/AUTS2/BIN3	9
BP	GO:0007162	negative regulation of cell adhesion	37/1667	289/18670	0.0164691	0.0962898	0.0757262	JAG1/ANGPT2/ARG2/RHOA/ARHGDIB/BMP6/CD74/CDKN2A/CYP1B1/FCGR2B/TNC/MYOC/PRKG1/MAP2K5/PTPN2/PTPRO/CCL21/CXCL12/SIPA1/FZD4/CASK/LPXN/SH2B3/LILRB2/BTN2A2/DLC1/GPNMB/SPINT2/FAM107A/VSIG4/GTPBP4/PLA2G2D/LAX1/PLXNA3/EPB41L5/JAM2/CBLL1	37
BP	GO:0006611	protein export from nucleus	25/1667	179/18670	0.0166087	0.096634	0.0759969	BARD1/CSE1L/GAS6/HSPA9/EIF6/NCBP1/POLR2D/SSB/TXN/SLBP/RAE1/NUP155/NUP93/RBM8A/NCBP2/NUP160/SMG6/NMD3/CDC40/GTSE1/RIOK2/PCID2/UPF3B/SEH1L/NUP43	25
BP	GO:0008361	regulation of cell size	25/1667	179/18670	0.0166087	0.096634	0.0759969	ADD1/AQP1/RHOA/ARHGAP4/CDK4/CRABP2/GOLGA4/HSP90AB1/IL7R/ILK/KCNMA1/KCNN4/P2RX7/PLEK/RNF6/CXCL12/SLC12A2/AKT3/OLFM1/TWF2/RAB21/ADNP/SEMA4C/PLXNA3/NDEL1	25
BP	GO:0044346	fibroblast apoptotic process	6/1667	24/18670	0.0165928	0.096634	0.0759969	BTG1/GAS6/MYC/PIK3CG/SFRP1/CHD8	6
BP	GO:0071677	positive regulation of mononuclear cell migration	6/1667	24/18670	0.0165928	0.096634	0.0759969	AIF1/CCR1/CCL5/CXCL12/PDGFD/CCR2	6
BP	GO:1903421	regulation of synaptic vesicle recycling	6/1667	24/18670	0.0165928	0.096634	0.0759969	DNM1/PPP3CB/PPP3CC/PLAA/NLGN1/DNM3	6
BP	GO:0006367	transcription initiation from RNA polymerase II promoter	26/1667	188/18670	0.0166351	0.0966933	0.0760435	AR/CDK4/CDK7/CDK8/CREBBP/E2F2/ESR1/NR6A1/NR3C1/GTF2A2/HNF4G/RBPJ/NOTCH3/PGR/POLR2D/POLR2G/POLR2H/PSMC4/TAF2/TAF4/NR4A3/MED27/MED20/MED6/TRIM28/MED8	26
BP	GO:1901617	organic hydroxy compound biosynthetic process	35/1667	271/18670	0.0170556	0.0990414	0.0778902	ACACB/ACAT2/ASAH1/BMP6/DDC/DHCR7/DHFR/PTK2B/FGF2/G6PD/GOT1/HDC/HMGCS1/HSD17B4/IMPA1/ITPKB/LDHC/CITED1/MYO5A/PLCL1/PLCG2/PLEK/PLTP/PRKAA2/PROX1/SQLE/ZEB2/ACOT8/EBP/ERLIN2/PLCL2/APPL1/NSDHL/CD244/VPS35	35
BP	GO:0032092	positive regulation of protein binding	15/1667	93/18670	0.0174866	0.0990464	0.0778942	ADD1/CAV1/HSP90AB1/MEF2C/PLCL1/PSEN1/TRAF4/FLOT1/SPON1/MAPRE1/PLCL2/NMD3/DACT1/EPB41L5/TRIB3	15
BP	GO:0033273	response to vitamin	15/1667	93/18670	0.0174866	0.0990464	0.0778942	CAT/CD4/CYP24A1/FES/FOLR2/GAS6/GSN/HMGCS1/TNC/OTC/SFRP1/NNT/KANK2/GDAP1/BRIP1	15
BP	GO:0072080	nephron tubule development	15/1667	93/18670	0.0174866	0.0990464	0.0778942	JAG1/BCL2/FGF2/FOXD1/HOXA11/ILK/LHX1/SMAD4/MEF2C/CITED1/MYC/PGF/TCF21/WNT2B/FAT4	15
BP	GO:0002551	mast cell chemotaxis	4/1667	12/18670	0.0174778	0.0990464	0.0778942	KIT/PGF/RAC2/CCL11	4
BP	GO:0002863	positive regulation of inflammatory response to antigenic stimulus	4/1667	12/18670	0.0174778	0.0990464	0.0778942	BTK/CD28/CCR7/HLA-E	4
BP	GO:0002921	negative regulation of humoral immune response	4/1667	12/18670	0.0174778	0.0990464	0.0778942	A2M/CR1/FCGR2B/VSIG4	4
BP	GO:0009886	post-embryonic animal morphogenesis	4/1667	12/18670	0.0174778	0.0990464	0.0778942	FBN1/EFEMP1/HMGN1/MFAP2	4
BP	GO:0014831	gastro-intestinal system smooth muscle contraction	4/1667	12/18670	0.0174778	0.0990464	0.0778942	KIT/PTGER3/TACR2/NMU	4
BP	GO:0042340	keratan sulfate catabolic process	4/1667	12/18670	0.0174778	0.0990464	0.0778942	FMOD/OMD/OGN/PRELP	4
BP	GO:0042659	regulation of cell fate specification	4/1667	12/18670	0.0174778	0.0990464	0.0778942	AR/FGF2/DKK1/SOX17	4
BP	GO:0051481	negative regulation of cytosolic calcium ion concentration	4/1667	12/18670	0.0174778	0.0990464	0.0778942	ATP1A2/GOT1/KCNA5/RYR3	4
BP	GO:0051988	regulation of attachment of spindle microtubules to kinetochore	4/1667	12/18670	0.0174778	0.0990464	0.0778942	ECT2/NEK2/SPAG5/RACGAP1	4
BP	GO:0060391	positive regulation of SMAD protein signal transduction	4/1667	12/18670	0.0174778	0.0990464	0.0778942	BMP6/SMAD4/TGFB3/NUP93	4
BP	GO:0060442	branching involved in prostate gland morphogenesis	4/1667	12/18670	0.0174778	0.0990464	0.0778942	ESR1/HOXD13/SFRP1/HOXB13	4
BP	GO:0070486	leukocyte aggregation	4/1667	12/18670	0.0174778	0.0990464	0.0778942	CD44/RAC2/ZAP70/NR4A3	4
BP	GO:0071888	macrophage apoptotic process	4/1667	12/18670	0.0174778	0.0990464	0.0778942	CDKN2A/CCR5/MEF2C/CCL5	4
BP	GO:0072520	seminiferous tubule development	4/1667	12/18670	0.0174778	0.0990464	0.0778942	AR/SMAD4/KIF18A/BRIP1	4
BP	GO:0097284	hepatocyte apoptotic process	4/1667	12/18670	0.0174778	0.0990464	0.0778942	GSN/PIK3CG/RB1/CFLAR	4
BP	GO:0097531	mast cell migration	4/1667	12/18670	0.0174778	0.0990464	0.0778942	KIT/PGF/RAC2/CCL11	4
BP	GO:1904181	positive regulation of membrane depolarization	4/1667	12/18670	0.0174778	0.0990464	0.0778942	DCN/MYOC/P2RX7/MLLT11	4
BP	GO:1904668	positive regulation of ubiquitin protein ligase activity	4/1667	12/18670	0.0174778	0.0990464	0.0778942	CDC20/PLK1/CDC14B/UBE2C	4
BP	GO:0040020	regulation of meiotic nuclear division	7/1667	31/18670	0.0173997	0.0990464	0.0778942	CDC20/DAZL/RAD1/TTK/UBE2B/TRIP13/FBXO5	7
BP	GO:0016572	histone phosphorylation	8/1667	38/18670	0.0172021	0.0990464	0.0778942	ATM/CDK2/CHEK1/PRKAA2/PKN1/AURKA/UBE2B/AURKB	8
BP	GO:0086005	ventricular cardiac muscle cell action potential	8/1667	38/18670	0.0172021	0.0990464	0.0778942	ANK2/CACNA1C/CAV1/DSP/KCND3/KCNJ8/PKP2/RYR2	8
BP	GO:0086091	regulation of heart rate by cardiac conduction	8/1667	38/18670	0.0172021	0.0990464	0.0778942	ANK2/CACNA1C/CACNB2/CAV1/DSP/KCNA5/KCND3/PKP2	8
BP	GO:0097064	ncRNA export from nucleus	8/1667	38/18670	0.0172021	0.0990464	0.0778942	SSB/RAE1/NUP155/NUP93/NCBP2/NUP160/SEH1L/NUP43	8
BP	GO:0000723	telomere maintenance	23/1667	162/18670	0.0175416	0.0990767	0.077918	ATM/CCNE1/DNA2/FEN1/HSP90AB1/MYC/NEK2/PRKDC/RAD51/RAD51C/RFC3/RFC4/RPA3/EXO1/AURKB/PARP3/RAD50/PTGES3/SMG6/POLA2/POT1/TINF2/HMBOX1	23
BP	GO:0050702	interleukin-1 beta secretion	10/1667	53/18670	0.0175289	0.0990767	0.077918	ABCA1/ARG2/CASP1/CCR7/HK1/P2RX7/CCL19/TLR6/CARD8/NLRP3	10
BP	GO:0070228	regulation of lymphocyte apoptotic process	10/1667	53/18670	0.0175289	0.0990767	0.077918	ARG2/BTK/CD3G/CD27/CD74/IL7R/P2RX7/CCL5/AURKB/NOC2L	10
BP	GO:0006733	oxidoreduction coenzyme metabolic process	28/1667	207/18670	0.0175675	0.0991295	0.0779595	DLD/ENO1/ENO2/FMO1/FMO2/G6PD/GPD2/HK1/HTR2A/IGF1/EIF6/MDH1/MDH2/P2RX7/PFKFB2/PRKAA2/PSEN1/RAE1/NCOR1/NUP155/NUP93/NUP160/NNT/NUPR1/COQ2/COQ3/SEH1L/NUP43	28
BP	GO:0071426	ribonucleoprotein complex export from nucleus	19/1667	127/18670	0.0176048	0.0991534	0.0779783	EIF6/NCBP1/POLR2D/SSB/SLBP/RAE1/NUP155/NUP93/RBM8A/NCBP2/NUP160/SMG6/NMD3/CDC40/RIOK2/PCID2/UPF3B/SEH1L/NUP43	19
BP	GO:0016072	rRNA metabolic process	33/1667	253/18670	0.0175993	0.0991534	0.0779783	BYSL/DDX10/GTF3C1/GTF3C2/SUV39H1/DDX18/TAF1B/RPL14/RRP9/POP7/NPM3/DDX17/RPP38/POP4/RPP40/CD3EAP/DDX52/DIS3/EXOSC2/GTPBP4/NOL11/MRTO4/POP5/ESF1/EXOSC4/HEATR1/THUMPD1/RIOK2/UTP6/EXOSC5/REXO4/NSUN3/NOL10	33
BP	GO:0003205	cardiac chamber development	24/1667	171/18670	0.0176542	0.099338	0.0781235	JAG1/ANK2/DSP/FOXF1/RBPJ/ISL1/LTBP1/SMAD4/MEF2C/PDE2A/PKP2/PROX1/PTK7/RYR2/SHOX2/TEK/TGFBR2/TGFBR3/TNNI3/TPM1/SLIT2/ADAMTS1/PARVA/HEG1	24
BP	GO:0071346	cellular response to interferon-gamma	25/1667	180/18670	0.0177058	0.0993483	0.0781316	AIF1/CASP1/CD44/GBP2/GSN/HCK/HLA-DPB1/HLA-E/HSP90AB1/IRF4/CIITA/OAS1/PTPN2/CCL5/CCL11/CCL19/CCL21/STX4/TLR3/VCAM1/VIM/WAS/ZYX/TRIM22/EVL	25
BP	GO:0019362	pyridine nucleotide metabolic process	26/1667	189/18670	0.0177041	0.0993483	0.0781316	DLD/ENO1/ENO2/FMO1/FMO2/G6PD/GPD2/HK1/HTR2A/IGF1/EIF6/MDH1/MDH2/P2RX7/PFKFB2/PRKAA2/PSEN1/RAE1/NCOR1/NUP155/NUP93/NUP160/NNT/NUPR1/SEH1L/NUP43	26
BP	GO:0046496	nicotinamide nucleotide metabolic process	26/1667	189/18670	0.0177041	0.0993483	0.0781316	DLD/ENO1/ENO2/FMO1/FMO2/G6PD/GPD2/HK1/HTR2A/IGF1/EIF6/MDH1/MDH2/P2RX7/PFKFB2/PRKAA2/PSEN1/RAE1/NCOR1/NUP155/NUP93/NUP160/NNT/NUPR1/SEH1L/NUP43	26
CC	GO:0005924	cell-substrate adherens junction	76/1701	408/19717	9.9495e-11	1.78594e-08	1.27773e-08	ADD1/RHOA/RHOB/ATP6V0C/CAPN2/CAT/CAV1/CD44/CNN1/CSRP1/DPP4/PTK2B/FES/FHL1/FLNC/GDI2/GNA12/GSN/HCK/HMGA1/HSPA9/TNC/ILK/ITGA1/ITGAV/ITGB2/ITGB7/LCP1/LPP/CD46/NEDD9/DDR2/PDPK1/PGM5/PPP1CC/PTK7/TWF1/RAC2/RALA/RPL3/RPL9/RPL19/RPS29/SNTB1/SNTB2/TEK/VCL/VIM/YWHAB/YWHAZ/ZYX/ITGA8/CASK/LPXN/KIF23/STARD8/PDCD6IP/SORBS3/FLOT1/DLC1/SORBS1/MAPRE2/FAM107A/MAPRE1/RAB21/PALLD/NCSTN/LAP3/EVL/PARVA/EPB41L5/AHNAK/S…	76
CC	GO:0098687	chromosomal region	65/1701	349/19717	2.27145e-09	2.32986e-07	1.66687e-07	BIRC5/ATM/BUB1/BUB1B/CDK2/CENPA/CENPE/CENPF/CHEK1/DNA2/FEN1/CENPI/INCENP/MCM2/MCM4/MCM7/NEK2/PHF2/PLK1/PPP1CC/PRKDC/PSEN1/PURA/RAD51/SSB/AURKA/SUV39H1/TTK/HAT1/DYNLL1/AURKB/RASSF2/NCAPD2/RAD50/IKZF1/NDC80/SPAG5/PTGES3/KIF2C/ZWINT/CHEK2/CBX3/OIP5/NUP160/SMG6/NCAPD3/POT1/TINF2/ERCC6L/ZWILCH/CDCA8/CENPQ/HJURP/CENPN/WRNIP1/SPC25/DSCC1/CENPO/HMBOX1/SUV39H2/DSN1/NDEL1/SEH1L/KIF18A/NUP43	65
CC	GO:0072686	mitotic spindle	30/1701	109/19717	6.67498e-09	5.9908e-07	4.28604e-07	CENPE/ECT2/EML1/GEM/KIF11/KIFC1/MAP4/AURKA/RAE1/CDC14B/DYNLL1/AURKB/KIF23/NCOR1/ESPL1/TACC3/SPAG5/KATNA1/MAPRE1/TPX2/RACGAP1/GPSM2/NIN/NUSAP1/YPEL5/YEATS2/KIF18A/KIF18B/EML3/ASPM	30
CC	GO:0000776	kinetochore	34/1701	135/19717	8.21275e-09	6.55195e-07	4.68751e-07	BIRC5/BUB1/BUB1B/CENPA/CENPE/CENPF/CENPI/INCENP/NEK2/PHF2/PLK1/PPP1CC/PSEN1/TTK/DYNLL1/AURKB/RASSF2/NDC80/SPAG5/KIF2C/ZWINT/NUP160/ERCC6L/ZWILCH/CENPQ/HJURP/CENPN/SPC25/CENPO/DSN1/NDEL1/SEH1L/KIF18A/NUP43	34
CC	GO:0098798	mitochondrial protein complex	52/1701	262/19717	1.00498e-08	7.21578e-07	5.16244e-07	BCKDHB/DLAT/DNA2/HSD17B10/NDUFA4/NDUFA8/NDUFA10/NDUFAB1/NDUFB3/NDUFB5/NDUFS1/NDUFS4/MRPL12/SDHD/UQCRB/UQCRC2/UQCRFS1/DAP3/SUCLG2/COX5A/MRPL19/PPIF/TOMM40/CLPX/IMMT/MRPS18B/MRPL42/MRPL15/MRPL22/MRPS18C/MRPL4/NDUFAF1/MRPL35/MRPS17/MRPS33/MRPL39/CHCHD3/MRPL16/MRPL20/MRPS18A/MRPS10/MCCC1/TOMM22/MRPS35/MRPL17/NSUN3/MCCC2/MRPS15/MRPL9/MRPL44/GRPEL1/TIMM50	52
CC	GO:0000779	condensed chromosome, centromeric region	31/1701	118/19717	1.26511e-08	8.25769e-07	5.90786e-07	BIRC5/BUB1/BUB1B/CENPA/CENPE/CENPF/INCENP/NEK2/PHF2/PLK1/PPP1CC/AURKA/AURKB/RASSF2/NCAPD2/NDC80/SPAG5/KIF2C/ZWINT/CBX3/NCAPD3/ERCC6L/ZWILCH/HJURP/CENPN/SPC25/CENPO/DSN1/NDEL1/SEH1L/NUP43	31
CC	GO:0000793	condensed chromosome	46/1701	223/19717	2.06334e-08	1.1396e-06	8.15313e-07	BIRC5/BRCA1/BUB1/BUB1B/CDK2/CENPA/CENPE/CENPF/RCC1/CHEK1/INCENP/MKI67/NEK2/PHF2/PLK1/PPP1CC/RAD1/RAD9A/RAD51/AURKA/SUV39H1/TOP2A/TUBG1/AURKB/RASSF2/NCAPD2/SMC4/RAD50/NDC80/SPAG5/KIF2C/ZWINT/CBX3/NCAPD3/NCAPH/ERCC6L/NCAPG2/ZWILCH/HJURP/CENPN/SPC25/CENPO/DSN1/NDEL1/SEH1L/NUP43	46
CC	GO:0030496	midbody	39/1701	173/19717	1.94308e-08	1.1396e-06	8.15313e-07	ANXA11/BIRC5/RHOA/CENPE/CENPF/CYLD/ECT2/GEM/INCENP/NEK2/PLK1/PPP1CC/PKN1/RALA/AURKA/TSG101/PRC1/USP8/AURKB/KIF23/RAB11FIP3/KIF14/PDCD6IP/KIF20A/SPAG5/KATNA1/EXOC7/KIF4A/CLIC4/CCDC69/RACGAP1/LAP3/YPEL5/TTC19/CDCA8/CEP55/MICAL1/PSRC1/ASPM	39
CC	GO:0051233	spindle midzone	15/1701	34/19717	3.9257e-08	2.01332e-06	1.44041e-06	CDC6/CENPE/EML1/GEM/PLK1/AURKA/AURKB/KIF14/MAPRE2/MAPRE1/CCDC69/RACGAP1/CDCA8/KIF18A/KIF18B	15
CC	GO:0009897	external side of plasma membrane	67/1701	393/19717	4.99093e-08	2.38899e-06	1.70918e-06	ABCA1/CXCR5/CA4/CAPN2/CD1C/CD1D/CD2/CD3D/CD3E/CD3G/CD4/CD5/CD6/CD8A/CD14/MS4A1/CD27/CD28/CD34/CD40LG/CD69/CD74/CD79A/CD79B/CDH5/CCR1/CCR4/CCR5/CCR7/CX3CR1/FCER2/FCGR2B/FOLR2/GFRA1/GFRA2/GHR/HLA-E/MR1/IDE/IL1R1/IL2RB/IL7R/ITGA1/ITGAM/ITGAV/ITGB2/KIT/MAP3K5/MFGE8/P2RX7/SERPINA5/PDGFRA/PECAM1/CXCL12/SELP/TGFBR2/TGFBR3/VCAM1/CXCR4/CD83/FLOT1/BTN2A2/NLGN1/CD209/CD244/HEG1/CCR2	67
CC	GO:0042383	sarcolemma	32/1701	136/19717	1.25067e-07	5.61238e-06	4.01531e-06	ANK2/AQP1/ATP1A2/ATP2B4/CACNA1C/CACNB2/CAV1/DES/FLNC/KCND3/LAMA2/PGM5/FXYD1/PPP3CB/PSEN1/RYR2/RYR3/SGCA/SGCD/SNTB1/TGFB3/UTRN/VCAM1/VCL/SSPN/DYSF/AKAP6/ABCC9/FLOT1/NCSTN/POPDC2/AHNAK	32
CC	GO:0000313	organellar ribosome	24/1701	87/19717	2.01909e-07	8.05391e-06	5.76207e-06	NDUFAB1/MRPL12/DAP3/MRPL19/MRPS18B/MRPL42/MRPL15/MRPL22/MRPS18C/MRPL4/MRPL35/MRPS17/MRPS33/MRPL39/MRPL16/MRPL20/MRPS18A/MRPS10/MRPS35/MRPL17/NSUN3/MRPS15/MRPL9/MRPL44	24
CC	GO:0005761	mitochondrial ribosome	24/1701	87/19717	2.01909e-07	8.05391e-06	5.76207e-06	NDUFAB1/MRPL12/DAP3/MRPL19/MRPS18B/MRPL42/MRPL15/MRPL22/MRPS18C/MRPL4/MRPL35/MRPS17/MRPS33/MRPL39/MRPL16/MRPL20/MRPS18A/MRPS10/MRPS35/MRPL17/NSUN3/MRPS15/MRPL9/MRPL44	24
CC	GO:0005743	mitochondrial inner membrane	74/1701	473/19717	3.62117e-07	1.36842e-05	9.7902e-06	ACADVL/SLC25A5/BDH1/CLU/COX6B1/COX7A1/COX7C/CPS1/FGR/GPD2/HADHB/HCCS/MYOC/NDUFA4/NDUFA8/NDUFA10/NDUFAB1/NDUFB3/NDUFB5/NDUFS1/NDUFS4/OTC/PDE2A/PSEN1/ALDH18A1/MRPL12/SDHD/UQCRB/UQCRC2/UQCRFS1/DAP3/AIFM1/COX5A/MRPL19/PPIF/SLC25A13/TOMM40/CLPX/IMMT/PHB2/NNT/GHITM/COQ2/MRPS18B/MRPL42/MRPL15/MRPL22/MRPS18C/MRPL4/NDUFAF1/MRPL35/MRPS17/MRPS33/COQ3/MRPL39/CYCS/TTC19/CHCHD3/MRPL16/TMEM70/MRPL20/MRPS18A/MRP…	74
CC	GO:0098857	membrane microdomain	55/1701	316/19717	3.91779e-07	1.40649e-05	1.00625e-05	ABCA1/ADD1/ANK2/SLC25A5/ATP1A2/ATP2B4/BTK/CAPN2/CASP8/CAV1/CD2/CD4/CD8A/CD14/MS4A1/CD48/CD79A/DPP4/STOM/PTK2B/HCK/HK1/HTR2A/IKBKB/INPP5D/ITGA1/ITGAM/ITGB2/KCNA3/KCNA5/KCNMA1/LCP2/PECAM1/FXYD1/PSEN1/SGCA/SMPD2/TEK/TGFBR2/TNFRSF1A/LAT2/ZAP70/DYSF/CFLAR/AKAP6/HDAC6/FLOT1/RGS19/TLR6/DLC1/SORBS1/ERLIN2/RFTN1/AHNAK/KIF18A	55
CC	GO:0098589	membrane region	56/1701	328/19717	5.86769e-07	2.00619e-05	1.4353e-05	ABCA1/ADD1/ANK2/SLC25A5/ATP1A2/ATP2B4/BTK/CAPN2/CASP8/CAV1/CD2/CD4/CD8A/CD14/MS4A1/CD48/CD79A/DPP4/STOM/PTK2B/HCK/HK1/HTR2A/IKBKB/INPP5D/ITGA1/ITGAM/ITGB2/KCNA3/KCNA5/KCNMA1/LCP2/CD46/PECAM1/FXYD1/PSEN1/SGCA/SMPD2/TEK/TGFBR2/TNFRSF1A/LAT2/ZAP70/DYSF/CFLAR/AKAP6/HDAC6/FLOT1/RGS19/TLR6/DLC1/SORBS1/ERLIN2/RFTN1/AHNAK/KIF18A	56
CC	GO:0000777	condensed chromosome kinetochore	26/1701	105/19717	6.49063e-07	2.02621e-05	1.44962e-05	BIRC5/BUB1/BUB1B/CENPA/CENPE/CENPF/INCENP/NEK2/PHF2/PLK1/PPP1CC/RASSF2/NDC80/SPAG5/KIF2C/ZWINT/ERCC6L/ZWILCH/HJURP/CENPN/SPC25/CENPO/DSN1/NDEL1/SEH1L/NUP43	26
CC	GO:0031252	cell leading edge	65/1701	403/19717	6.22609e-07	2.02621e-05	1.44962e-05	AIF1/APBB1/RHOA/BMX/CD44/DPP4/EEF1A1/EPS8/PTK2B/FGR/GSN/ILK/ITGAV/LCP1/MYLK/MYO5A/NEDD9/NME1/PALM/PLEK/TWF1/PTPRO/RAC2/RAC3/S100B/SNX2/STX3/STX4/TPM1/TUBG1/VIL1/VIM/WIPF1/CXCR4/DYSF/ITGA8/PSTPIP1/LDB2/MTMR6/ARHGEF6/HDAC6/FLOT1/RASGRP2/ABCA7/DLC1/SH2B2/IQGAP2/CORO1A/FAM107A/TWF2/PALLD/CNTNAP2/APPL1/PLEK2/PLEKHO1/EVL/PARVA/RAB22A/EPB41L5/EPS8L2/NDEL1/SPRY4/KIF18A/SSX2IP/FGD2	65
CC	GO:0045121	membrane raft	54/1701	315/19717	8.14191e-07	2.43579e-05	1.74266e-05	ABCA1/ADD1/ANK2/SLC25A5/ATP1A2/ATP2B4/BTK/CAPN2/CASP8/CAV1/CD2/CD4/CD8A/CD14/MS4A1/CD48/CD79A/DPP4/STOM/PTK2B/HCK/HK1/HTR2A/IKBKB/INPP5D/ITGA1/ITGAM/ITGB2/KCNA3/KCNA5/KCNMA1/LCP2/PECAM1/FXYD1/PSEN1/SGCA/SMPD2/TEK/TGFBR2/TNFRSF1A/LAT2/ZAP70/CFLAR/AKAP6/HDAC6/FLOT1/RGS19/TLR6/DLC1/SORBS1/ERLIN2/RFTN1/AHNAK/KIF18A	54
CC	GO:0101002	ficolin-1-rich granule	37/1701	185/19717	1.0715e-06	3.07736e-05	2.20166e-05	AP2A2/AGL/RHOA/ARSB/ASAH1/ATP6V0C/CAT/CR1/CFD/DSP/EEF1A1/GSN/NCKAP1L/HSP90AB1/ILF2/ITGB2/PAFAH1B2/SERPINB6/PSMA2/PSMA5/PSMB1/PSMB7/PSMD11/PSMD13/VCL/DYNLL1/GMFG/PSMD6/MVP/LILRB2/PPIE/CD93/BIN2/YPEL5/DOK3/PLEKHO2/CRISPLD2	37
CC	GO:0005839	proteasome core complex	10/1701	20/19717	1.83282e-06	5.0614e-05	3.62112e-05	PSMA2/PSMA3/PSMA5/PSMA7/PSMB1/PSMB2/PSMB5/PSMB6/PSMB7/PSMB10	10
CC	GO:0000922	spindle pole	33/1701	164/19717	3.49412e-06	9.29178e-05	6.64769e-05	CDC6/CDC20/CENPF/EML1/KIF2A/KIF11/LRMP/NEDD9/NEK2/ODF2/PLK1/AURKA/TUBG1/RAE1/CDC14B/PRC1/AURKB/FRY/TUBGCP3/TACC3/SPAG5/KATNA1/TPX2/CKAP2/TUBGCP4/GPSM2/NIN/YPEL5/PLEKHG6/BRCC3/DSN1/PSRC1/ASPM	33
CC	GO:0032155	cell division site part	18/1701	63/19717	3.819e-06	9.79302e-05	7.00629e-05	RHOA/RHOB/ECT2/MYLK/PPP1CC/PKN1/RALA/PSTPIP1/RAB11FIP3/KIF20A/TUBGCP3/PLK4/RAB21/TUBGCP4/RACGAP1/CEP55/PLEKHG6/FSD1	18
CC	GO:0000794	condensed nuclear chromosome	23/1701	99/19717	8.93742e-06	0.000221278	0.000158311	BRCA1/BUB1/BUB1B/CENPA/RCC1/CHEK1/INCENP/NEK2/PLK1/RAD1/RAD9A/RAD51/AURKA/SUV39H1/TUBG1/AURKB/NCAPD2/RAD50/NDC80/NCAPD3/NCAPH/CENPO/DSN1	23
CC	GO:0032154	cleavage furrow	16/1701	55/19717	1.01397e-05	0.000242677	0.00017362	RHOA/RHOB/ECT2/MYLK/PPP1CC/PKN1/RALA/PSTPIP1/RAB11FIP3/KIF20A/PLK4/RAB21/RACGAP1/CEP55/PLEKHG6/FSD1	16
CC	GO:0032153	cell division site	18/1701	68/19717	1.23847e-05	0.000277881	0.000198806	RHOA/RHOB/ECT2/MYLK/PPP1CC/PKN1/RALA/PSTPIP1/RAB11FIP3/KIF20A/TUBGCP3/PLK4/RAB21/TUBGCP4/RACGAP1/CEP55/PLEKHG6/FSD1	18
CC	GO:0032587	ruffle membrane	22/1701	94/19717	1.22662e-05	0.000277881	0.000198806	AIF1/RHOA/BMX/EEF1A1/EPS8/FGR/ITGAV/LCP1/NME1/PLEK/TWF1/TPM1/MTMR6/RASGRP2/ABCA7/DLC1/FAM107A/PLEKHO1/EPB41L5/EPS8L2/SPRY4/FGD2	22
CC	GO:0005874	microtubule	62/1701	416/19717	1.51607e-05	0.00032986	0.000235994	BIRC5/SHROOM2/ARHGAP4/CENPE/TBCB/CYLD/DNM1/EML1/INCENP/KIF2A/KIF11/KIFC1/STMN1/MAP4/MAP3K11/MYO5A/NEK2/ODF2/PLK1/SNTB2/AURKA/TUBG1/DYSF/DYNLL1/EIF3A/PRC1/AURKB/KIF23/TTLL4/KIF14/HDAC6/KIF20A/TUBGCP3/ARFGEF2/SPAG5/MAPRE2/KIF2C/KATNA1/GABARAP/MAPRE1/TPX2/KIF4A/TTLL1/DNM3/CKAP2/TUBGCP4/RACGAP1/NIN/NUSAP1/HOOK1/GTSE1/KIF15/FSD1/NDEL1/KIF18A/PSRC1/TUBA1C/NAV3/KIF18B/DCLK2/EML3/ASPM	62
CC	GO:0000315	organellar large ribosomal subunit	16/1701	57/19717	1.67225e-05	0.00033352	0.000238613	NDUFAB1/MRPL12/MRPL19/MRPL42/MRPL15/MRPL22/MRPL4/MRPL35/MRPL39/MRPL16/MRPL20/MRPS18A/MRPL17/NSUN3/MRPL9/MRPL44	16
CC	GO:0005762	mitochondrial large ribosomal subunit	16/1701	57/19717	1.67225e-05	0.00033352	0.000238613	NDUFAB1/MRPL12/MRPL19/MRPL42/MRPL15/MRPL22/MRPL4/MRPL35/MRPL39/MRPL16/MRPL20/MRPS18A/MRPL17/NSUN3/MRPL9/MRPL44	16
CC	GO:0000502	proteasome complex	17/1701	63/19717	1.62969e-05	0.00033352	0.000238613	IDE/PSMA2/PSMA3/PSMA5/PSMA7/PSMB1/PSMB2/PSMB5/PSMB6/PSMB7/PSMB10/PSMC4/PSMD11/PSMD13/PSME1/PSMD6/PSME3	17
CC	GO:0005884	actin filament	24/1701	111/19717	2.09692e-05	0.000396207	0.000283462	AIF1/HCK/HCLS1/LCP1/MYO5A/TWF1/RAC2/RAC3/TEK/TPM1/WAS/WIPF1/GAS7/PSTPIP1/SH2B2/CORO1A/LDB3/TWF2/PALLD/LMOD1/PDLIM3/BIN3/POF1B/ESPN	24
CC	GO:1905369	endopeptidase complex	17/1701	64/19717	2.04235e-05	0.000396207	0.000283462	IDE/PSMA2/PSMA3/PSMA5/PSMA7/PSMB1/PSMB2/PSMB5/PSMB6/PSMB7/PSMB10/PSMC4/PSMD11/PSMD13/PSME1/PSMD6/PSME3	17
CC	GO:0001726	ruffle	32/1701	172/19717	2.61341e-05	0.000481136	0.000344223	AIF1/RHOA/BMX/EEF1A1/EPS8/FGR/GSN/ITGAV/LCP1/MYO5A/NME1/PLEK/TWF1/S100B/TPM1/VIL1/WIPF1/MTMR6/RASGRP2/ABCA7/DLC1/SH2B2/FAM107A/PALLD/APPL1/PLEKHO1/RAB22A/EPB41L5/EPS8L2/SPRY4/KIF18A/FGD2	32
CC	GO:0005876	spindle microtubule	16/1701	59/19717	2.68521e-05	0.000481995	0.000344837	BIRC5/CENPE/KIF2A/KIF11/PLK1/AURKA/TUBG1/PRC1/AURKB/TUBGCP3/MAPRE1/KIF4A/NUSAP1/KIF18A/PSRC1/KIF18B	16
CC	GO:0042470	melanosome	23/1701	106/19717	2.91245e-05	0.000497891	0.00035621	ANXA11/TPP1/STOM/GCHFR/HSP90AB1/MYH11/MYO5A/PRDX1/SERPINF1/RAB2A/STX3/SYPL1/YWHAB/YWHAZ/GGH/PDCD6IP/PDIA6/FLOT1/GPNMB/NCSTN/TMEM33/RAB17/ANKRD27	23
CC	GO:0048770	pigment granule	23/1701	106/19717	2.91245e-05	0.000497891	0.00035621	ANXA11/TPP1/STOM/GCHFR/HSP90AB1/MYH11/MYO5A/PRDX1/SERPINF1/RAB2A/STX3/SYPL1/YWHAB/YWHAZ/GGH/PDCD6IP/PDIA6/FLOT1/GPNMB/NCSTN/TMEM33/RAB17/ANKRD27	23
CC	GO:0030667	secretory granule membrane	47/1701	298/19717	3.83911e-05	0.000641043	0.000458626	AP2A2/APLP2/RHOA/ATP6V0C/C5AR1/CA4/CAV1/CD14/CD44/CD53/CR1/DDOST/DSP/STOM/NCKAP1L/ITGAL/ITGAM/ITGAV/ITGB2/ITPR1/LAIR1/LRMP/CD46/PAM/SERPINA5/PECAM1/SERPINB6/PSEN1/PTPRB/SELL/SELP/STX3/VAMP1/TYROBP/DEGS1/DYNLL1/SCAMP1/LILRB2/ATP8A1/IQGAP2/TMED2/GLIPR1/CD93/ATP11A/NCSTN/ATP8B4/DOK3	47
CC	GO:0009295	nucleoid	13/1701	43/19717	4.34935e-05	0.000693963	0.000496487	ACADVL/SLC25A5/CPS1/DNA2/HADHB/HSPA9/MPG/SSBP1/TFAM/CLPX/FASTKD2/POLDIP2/FASTKD5	13
CC	GO:0042645	mitochondrial nucleoid	13/1701	43/19717	4.34935e-05	0.000693963	0.000496487	ACADVL/SLC25A5/CPS1/DNA2/HADHB/HSPA9/MPG/SSBP1/TFAM/CLPX/FASTKD2/POLDIP2/FASTKD5	13
CC	GO:1904813	ficolin-1-rich granule lumen	25/1701	124/19717	4.94912e-05	0.000772494	0.000552671	AGL/ARSB/ASAH1/CAT/CFD/EEF1A1/GSN/HSP90AB1/ILF2/PAFAH1B2/PSMA2/PSMA5/PSMB1/PSMB7/PSMD11/PSMD13/VCL/GMFG/PSMD6/MVP/PPIE/BIN2/YPEL5/PLEKHO2/CRISPLD2	25
CC	GO:0062023	collagen-containing extracellular matrix	59/1701	406/19717	5.0715e-05	0.000774752	0.000554287	A2M/ANXA4/ANXA11/C1QA/CLU/COL15A1/CTSG/DCN/DPT/ECM2/F13A1/FBN1/EFEMP1/FMOD/TNC/LAMA2/LAMA4/LAMC1/LTBP1/MATN3/MFAP2/MFGE8/MGP/MYOC/OMD/OGN/SERPINA5/SERPINF1/SERPINB6/PRELP/PZP/CXCL12/SFRP1/TGFB3/THBS4/TIMP1/TIMP3/TPSAB1/COL14A1/VWF/WNT2B/MFAP5/SPARCL1/CILP/CASK/ADAMTS3/ADAMTS1/SPON1/ADAMTS8/ADAMTS5/NID2/MMRN1/ABI3BP/EGFL7/ASPN/MMRN2/ITIH5/COL18A1/AGRN	59
CC	GO:0000314	organellar small ribosomal subunit	10/1701	28/19717	6.84261e-05	0.00100265	0.000717334	DAP3/MRPS18B/MRPL42/MRPS18C/MRPS17/MRPS33/MRPS18A/MRPS10/MRPS35/MRPS15	10
CC	GO:0005763	mitochondrial small ribosomal subunit	10/1701	28/19717	6.84261e-05	0.00100265	0.000717334	DAP3/MRPS18B/MRPL42/MRPS18C/MRPS17/MRPS33/MRPS18A/MRPS10/MRPS35/MRPS15	10
CC	GO:0005911	cell-cell junction	64/1701	459/19717	8.72048e-05	0.00125226	0.000895915	ADD1/ANK2/SHROOM2/RHOA/ATP1A2/CD2/CD3E/CD53/CDH5/CDH11/CDK4/ABCC2/CLDN3/DES/DPP4/DSP/ECT2/ILK/ITK/KCNA5/KIT/LCP2/P2RX7/PCDH9/PECAM1/PGM5/PKP2/FXYD1/PMP22/PTK7/TWF1/SGCA/STX3/TEK/VCL/WAS/ZAP70/ZYX/FZD4/CASK/MPDZ/AKAP6/TRAF4/PDCD6IP/PTPRU/FLOT1/CNKSR1/SORBS1/CORO1A/LDB3/CLIC4/CNTNAP2/PDLIM3/F11R/LIN7C/HEG1/CADM3/JAM2/AHNAK/POF1B/CDCA3/TMEM47/JAM3/SSX2IP	64
CC	GO:0043025	neuronal cell body	68/1701	497/19717	9.53427e-05	0.00134228	0.000960314	AIF1/APBB1/CACNA1C/CAPN2/CD22/ERCC8/CCR4/CX3CR1/DDC/DMWD/LPAR1/ENO2/PTK2B/GPM6A/HDAC1/HSP90AB1/HTR2A/ILK/ITGA1/KCND3/KCNN3/KCNN4/CD200/MYO5A/P2RX7/PAM/PDE1A/PDE1C/PDPK1/SERPINF1/PNOC/PRKAA2/MAPK10/PSEN1/PURA/RAC3/S100B/AURKA/TGFB3/UCHL1/VIP/KCNAB1/ITGA8/CRIPT/SNCAIP/RBM8A/HDAC6/OLFM1/VTI1B/YKT6/PDE10A/TPX2/ADNP/CBX6/CNTNAP2/GAL/TMEM100/VPS35/SRR/RAB17/VPS16/TRAK2/FBXO31/NRSN2/GDPD5/NDEL1/NCF1/CCR2	68
CC	GO:0000778	condensed nuclear chromosome kinetochore	7/1701	15/19717	0.00012143	0.00167667	0.00119955	BUB1/BUB1B/CENPA/PLK1/NDC80/CENPO/DSN1	7
CC	GO:0019774	proteasome core complex, beta-subunit complex	6/1701	11/19717	0.000129011	0.00174773	0.00125039	PSMB1/PSMB2/PSMB5/PSMB6/PSMB7/PSMB10	6
CC	GO:0000307	cyclin-dependent protein kinase holoenzyme complex	12/1701	42/19717	0.000156002	0.00207425	0.001484	CCND2/CCNE1/CCNF/CCNG1/CDK2/CDK4/CDK7/CKS1B/CKS2/RB1/CCNB2/CCNI	12
CC	GO:0044391	ribosomal subunit	32/1701	190/19717	0.000187365	0.00244597	0.00174994	NDUFAB1/RPL3/RPL9/RPL19/RPL34/RPL36AL/MRPL12/RPS29/DAP3/RPL14/MRPL19/MRPS18B/MRPL42/MCTS1/MRPL15/MRPL22/MRPS18C/MRPL4/MRPL35/MRPS17/MRPS33/MRPL39/MRPL16/MRPL20/MRPS18A/MRPS10/MRPS35/MRPL17/NSUN3/MRPS15/MRPL9/MRPL44	32
CC	GO:0000780	condensed nuclear chromosome, centromeric region	9/1701	26/19717	0.000208766	0.00267668	0.001915	BUB1/BUB1B/CENPA/PLK1/AURKA/AURKB/NDC80/CENPO/DSN1	9
CC	GO:0043292	contractile fiber	37/1701	234/19717	0.000232249	0.00292553	0.00209303	ANK2/ATP2B4/CACNA1C/CASQ2/CSRP1/DES/ENO1/FLNC/ILK/KCNA5/MYH11/MYL5/PDE4B/PECAM1/PGM5/PPP3CB/TWF1/RYR2/RYR3/SCN8A/TNNI3/TPM1/VCL/FHL5/ABCC9/STUB1/NEBL/LDB3/TWF2/PALLD/SYNE1/LMOD1/PDLIM3/PARVA/JPH2/AHNAK/MYL6B	37
CC	GO:0031968	organelle outer membrane	33/1701	201/19717	0.000244607	0.00302806	0.00216639	ACACB/BCL2/CASP8/CYP24A1/DHCR7/HADHB/HK1/LTC4S/MYOC/NME1/PDE2A/PGR/PPP1CC/PPP2R2B/PSEN1/VAMP1/BCL2L10/TOMM40/TOMM34/PHB2/MLXIP/SYNE1/FIS1/GDAP1/VPS13C/AGPAT5/AGPAT4/TOMM22/TMEM109/MYO19/NAV3/RHOT2/SLC25A46	33
CC	GO:0005769	early endosome	50/1701	350/19717	0.000278033	0.00338352	0.0024207	ADRB2/ANK2/APOA2/RHOB/CAV1/CD4/CD22/EPS15/HLA-E/KIFC1/MYO5A/PSEN1/PTPN1/TRIM27/SNX2/TLR3/TSG101/VCAM1/CXCR4/DYSF/AOC3/USP10/USP8/TM9SF4/FLOT1/ABCA7/GPNMB/VTI1B/PRDX3/CORO1A/DKK1/RAB21/GGA2/RFTN1/ATP11A/MGRN1/NCSTN/CNTNAP2/APPL1/WDR91/LAPTM4B/VPS35/RAB22A/RAB17/VPS16/TRAK2/PLEKHF2/ITCH/ANKRD27/FGD2	50
CC	GO:0097431	mitotic spindle pole	9/1701	27/19717	0.000289319	0.00346219	0.00247698	EML1/AURKA/RAE1/SPAG5/KATNA1/GPSM2/NIN/YPEL5/ASPM	9
CC	GO:0019867	outer membrane	33/1701	203/19717	0.000294775	0.00346964	0.00248231	ACACB/BCL2/CASP8/CYP24A1/DHCR7/HADHB/HK1/LTC4S/MYOC/NME1/PDE2A/PGR/PPP1CC/PPP2R2B/PSEN1/VAMP1/BCL2L10/TOMM40/TOMM34/PHB2/MLXIP/SYNE1/FIS1/GDAP1/VPS13C/AGPAT5/AGPAT4/TOMM22/TMEM109/MYO19/NAV3/RHOT2/SLC25A46	33
CC	GO:0044449	contractile fiber part	35/1701	221/19717	0.000327608	0.00379392	0.00271431	ANK2/ATP2B4/CACNA1C/CASQ2/CSRP1/DES/ENO1/FLNC/ILK/KCNA5/MYH11/MYL5/PDE4B/PECAM1/PGM5/PPP3CB/RYR2/RYR3/SCN8A/TNNI3/TPM1/VCL/FHL5/ABCC9/STUB1/NEBL/LDB3/PALLD/SYNE1/LMOD1/PDLIM3/PARVA/JPH2/AHNAK/MYL6B	35
CC	GO:0042641	actomyosin	17/1701	79/19717	0.000341979	0.00389747	0.0027884	ILK/LCP1/LPP/MYLK/MYO5A/ROR1/PGM5/TEK/TPM1/ZYX/PDCD6IP/NEBL/SORBS1/SH2B2/LDB3/FAM107A/PDLIM3	17
CC	GO:0044853	plasma membrane raft	21/1701	109/19717	0.000369902	0.00414984	0.00296895	ADD1/ATP1A2/ATP2B4/CAV1/CD8A/MS4A1/HCK/HTR2A/ITGAM/ITGB2/KCNA5/KCNMA1/LCP2/FXYD1/SMPD2/TGFBR2/AKAP6/HDAC6/FLOT1/DLC1/KIF18A	21
CC	GO:0098636	protein complex involved in cell adhesion	10/1701	34/19717	0.000423281	0.00467563	0.00334512	CD28/ITGA1/ITGA9/ITGAL/ITGAM/ITGAV/ITGB2/ITGB7/ITGA10/ITGA8	10
CC	GO:0001725	stress fiber	15/1701	67/19717	0.00048024	0.00514645	0.00368196	ILK/LCP1/LPP/MYLK/ROR1/PGM5/TEK/TPM1/ZYX/NEBL/SORBS1/SH2B2/LDB3/FAM107A/PDLIM3	15
CC	GO:0097517	contractile actin filament bundle	15/1701	67/19717	0.00048024	0.00514645	0.00368196	ILK/LCP1/LPP/MYLK/ROR1/PGM5/TEK/TPM1/ZYX/NEBL/SORBS1/SH2B2/LDB3/FAM107A/PDLIM3	15
CC	GO:1990752	microtubule end	9/1701	29/19717	0.000527852	0.00557349	0.00398749	MYO5A/SPAG5/MAPRE2/KIF2C/MAPRE1/NIN/NAV3/KIF18B/ASPM	9
CC	GO:0032432	actin filament bundle	16/1701	75/19717	0.000559656	0.00582367	0.00416647	ILK/LCP1/LPP/MYLK/ROR1/PGM5/TEK/TPM1/VIL1/ZYX/NEBL/SORBS1/SH2B2/LDB3/FAM107A/PDLIM3	16
CC	GO:0005684	U2-type spliceosomal complex	18/1701	90/19717	0.000594093	0.0060937	0.00435966	DHX15/SNRPA1/SNRPB/SNRPC/SNRPD1/SNRPD3/SNRPF/SNRPG/DHX16/PRPF18/RBM8A/SF3B4/PPIE/PRPF6/LSM4/CDC40/LUC7L/LSM2	18
CC	GO:0030677	ribonuclease P complex	6/1701	14/19717	0.000668075	0.00622959	0.00445688	HSD17B10/POP7/RPP38/POP4/RPP40/POP5	6
CC	GO:0046540	U4/U6 x U5 tri-snRNP complex	11/1701	42/19717	0.000663032	0.00622959	0.00445688	SNRPB/SNRPD1/SNRPD3/SNRPF/SNRPG/PRPF18/PPIH/USP39/PRPF6/LSM4/LSM2	11
CC	GO:0097526	spliceosomal tri-snRNP complex	11/1701	42/19717	0.000663032	0.00622959	0.00445688	SNRPB/SNRPD1/SNRPD3/SNRPF/SNRPG/PRPF18/PPIH/USP39/PRPF6/LSM4/LSM2	11
CC	GO:0031256	leading edge membrane	28/1701	170/19717	0.000660759	0.00622959	0.00445688	AIF1/RHOA/BMX/CD44/DPP4/EEF1A1/EPS8/FGR/ITGAV/LCP1/NME1/PALM/PLEK/TWF1/TPM1/ITGA8/MTMR6/RASGRP2/ABCA7/DLC1/FAM107A/CNTNAP2/PLEK2/PLEKHO1/EPB41L5/EPS8L2/SPRY4/FGD2	28
CC	GO:0005871	kinesin complex	13/1701	55/19717	0.000649734	0.00622959	0.00445688	CENPE/KIF2A/KIF11/KIFC1/KIF23/KIF14/KIF20A/KIF2C/KIF4A/KIF15/NDEL1/KIF18A/KIF18B	13
CC	GO:0044452	nucleolar part	29/1701	178/19717	0.000641317	0.00622959	0.00445688	CAMK4/LIPA/NFIB/NFIC/PAFAH1B2/POLR2H/TRIM27/UBE2N/COIL/RAE1/TAF1B/MAP3K14/RRP9/CRIPT/POLR1C/SPATA2/RPP38/RPP40/CD3EAP/NOL11/RAI14/YBX2/POP5/HEATR1/THAP1/FOXJ2/UTP6/PAK6/DSN1	29
CC	GO:0015934	large ribosomal subunit	22/1701	121/19717	0.00062603	0.00622959	0.00445688	NDUFAB1/RPL3/RPL9/RPL19/RPL34/RPL36AL/MRPL12/RPL14/MRPL19/MRPL42/MRPL15/MRPL22/MRPL4/MRPL35/MRPL39/MRPL16/MRPL20/MRPS18A/MRPL17/NSUN3/MRPL9/MRPL44	22
CC	GO:0016010	dystrophin-associated glycoprotein complex	7/1701	19/19717	0.000698347	0.006347	0.00454088	PGM5/SGCA/SGCD/SNTB1/SNTB2/UTRN/SSPN	7
CC	GO:0090665	glycoprotein complex	7/1701	19/19717	0.000698347	0.006347	0.00454088	PGM5/SGCA/SGCD/SNTB1/SNTB2/UTRN/SSPN	7
CC	GO:0030681	multimeric ribonuclease P complex	5/1701	10/19717	0.000827111	0.00715501	0.00511896	POP7/RPP38/POP4/RPP40/POP5	5
CC	GO:0070469	respiratory chain	19/1701	100/19717	0.000823316	0.00715501	0.00511896	COX6B1/COX7A1/NDUFA4/NDUFA8/NDUFA10/NDUFAB1/NDUFB3/NDUFB5/NDUFS1/NDUFS4/SDHD/UQCRB/UQCRC2/UQCRFS1/COX5A/NNT/NDUFAF1/CYCS/TTC19	19
CC	GO:0000152	nuclear ubiquitin ligase complex	11/1701	43/19717	0.000822353	0.00715501	0.00511896	BARD1/BRCA1/BUB1B/CDC20/PHC2/ANAPC10/UBE2C/CBX7/BRCC3/CBX2/PCGF1	11
CC	GO:0070820	tertiary granule	27/1701	164/19717	0.000822306	0.00715501	0.00511896	AP2A2/RHOA/ASAH1/ATP6V0C/CD53/CR1/DSP/STOM/NCKAP1L/ILF2/ITGAM/ITGB2/LAIR1/SERPINB6/PTPRB/SPTAN1/VAMP1/DYNLL1/GGH/LILRB2/CD93/ATP11A/METTL7A/YPEL5/NIT2/ATP8B4/DOK3	27
CC	GO:0042611	MHC protein complex	8/1701	25/19717	0.00085739	0.00732864	0.00524319	CD74/HLA-DMA/HLA-DMB/HLA-DOA/HLA-DOB/HLA-DPB1/HLA-E/MR1	8
CC	GO:0044291	cell-cell contact zone	15/1701	71/19717	0.000916002	0.00764756	0.00547135	ANK2/ATP1A2/DES/DSP/KCNA5/PCDH9/PECAM1/PGM5/PKP2/FXYD1/VCL/AKAP6/FLOT1/AHNAK/JAM3	15
CC	GO:0008305	integrin complex	9/1701	31/19717	0.000907537	0.00764756	0.00547135	ITGA1/ITGA9/ITGAL/ITGAM/ITGAV/ITGB2/ITGB7/ITGA10/ITGA8	9
CC	GO:0030027	lamellipodium	30/1701	193/19717	0.00114575	0.00945577	0.00676501	AIF1/APBB1/RHOA/CD44/DPP4/PTK2B/GSN/ILK/ITGAV/MYLK/NEDD9/PTPRO/RAC2/RAC3/SNX2/STX3/STX4/VIL1/DYSF/PSTPIP1/ARHGEF6/FLOT1/IQGAP2/CORO1A/TWF2/PALLD/PLEK2/EVL/PARVA/FGD2	30
CC	GO:0045171	intercellular bridge	13/1701	59/19717	0.00131077	0.0106947	0.00765136	CD34/GSTM5/XPA/KIF23/RAB11FIP3/KIF20A/FASTKD2/TPX2/KIF4A/CDCA8/CEP55/PKNOX2/MICAL1	13
CC	GO:0098562	cytoplasmic side of membrane	28/1701	178/19717	0.00136823	0.0109154	0.00780929	RHOA/BLK/CD2/CYLD/EEF1A1/PTK2B/FES/FGR/G6PD/GEM/GNA12/GNG7/GNG11/HCK/IKBKB/KIT/MATK/PALM/PGM5/PTPN1/RGS2/RPS29/KCNAB1/EPM2AIP1/RAB21/CBX6/RACGAP1/PLEKHA4	28
CC	GO:1990204	oxidoreductase complex	20/1701	112/19717	0.00136185	0.0109154	0.00780929	BCKDHB/DLAT/DLD/GPD2/NCF4/NDUFA4/NDUFA8/NDUFA10/NDUFAB1/NDUFB3/NDUFB5/NDUFS1/NDUFS4/SDHD/UQCRB/UQCRC2/UQCRFS1/NDUFAF1/CBR4/NCF1	20
CC	GO:1905368	peptidase complex	17/1701	89/19717	0.00142407	0.0112361	0.0080387	IDE/PSMA2/PSMA3/PSMA5/PSMA7/PSMB1/PSMB2/PSMB5/PSMB6/PSMB7/PSMB10/PSMC4/PSMD11/PSMD13/PSME1/PSMD6/PSME3	17
CC	GO:0034774	secretory granule lumen	44/1701	321/19717	0.00146655	0.0114455	0.00818853	A2M/AGL/ARSB/CAT/CLU/CTSG/CFD/DOCK2/EEF1A1/F8/F13A1/FGR/GAS6/GDI2/GSN/HSP90AB1/IGF1/ILF2/PAFAH1B2/PRSS2/PSMA2/PSMA5/PSMB1/PSMB7/PSMD11/PSMD13/SPTAN1/TGFB3/TIMP1/TIMP3/VCL/VWF/GGH/GMFG/PSMD6/MVP/PPIE/VTI1B/MMRN1/BIN2/CDC37L1/NIT2/DSN1/CRISPLD2	44
CC	GO:0042613	MHC class II protein complex	6/1701	16/19717	0.00153212	0.0118286	0.00846265	CD74/HLA-DMA/HLA-DMB/HLA-DOA/HLA-DOB/HLA-DPB1	6
CC	GO:0030016	myofibril	33/1701	224/19717	0.0016919	0.0129232	0.00924574	ANK2/ATP2B4/CACNA1C/CASQ2/CSRP1/DES/ENO1/FLNC/ILK/KCNA5/PDE4B/PGM5/PPP3CB/TWF1/RYR2/RYR3/SCN8A/TNNI3/TPM1/VCL/FHL5/ABCC9/STUB1/NEBL/LDB3/TWF2/PALLD/SYNE1/LMOD1/PDLIM3/PARVA/JPH2/AHNAK	33
CC	GO:0090543	Flemming body	8/1701	28/19717	0.00195115	0.0147466	0.0105503	RALA/TSG101/KIF23/KIF14/PDCD6IP/EXOC7/RACGAP1/CEP55	8
CC	GO:0030018	Z disc	22/1701	132/19717	0.00203615	0.0152287	0.0108952	ANK2/ATP2B4/CACNA1C/CASQ2/CSRP1/DES/FLNC/KCNA5/PDE4B/PGM5/PPP3CB/RYR2/RYR3/SCN8A/FHL5/STUB1/NEBL/LDB3/PALLD/PDLIM3/PARVA/JPH2	22
CC	GO:0000151	ubiquitin ligase complex	39/1701	282/19717	0.00224666	0.0164602	0.0117762	BARD1/BRCA1/BUB1B/CCNF/CDC20/ERCC8/CKS1B/CKS2/PHC2/FBXW4/SKP2/UBE2B/UBE2D3/UBE2N/CUL5/CUL1/MED27/MED20/STUB1/ANAPC10/UBE2C/FBXL7/FBXW11/CBX7/KCTD2/FBXL6/YPEL5/DCUN1D1/FBXL12/KLHL7/ATG3/RMND5A/BRCC3/FBXO31/CBLL1/SPSB1/FBXO11/CBX2/PCGF1	39
CC	GO:0034709	methylosome	5/1701	12/19717	0.00224436	0.0164602	0.0117762	SNRPB/SNRPD1/SNRPD3/SNRPF/SNRPG	5
CC	GO:1904949	ATPase complex	18/1701	101/19717	0.00236362	0.0171422	0.0122642	ACTL6A/ATP1A2/CHD3/CSNK2A1/HDAC1/NFRKB/FXYD1/PLN/RB1/RBBP7/RFC4/SMARCD1/RUVBL1/RUVBL2/ACTR6/BRD9/ATAD5/ANP32E	18
CC	GO:0000792	heterochromatin	15/1701	78/19717	0.00247214	0.0177499	0.012699	CDKN2A/CENPA/PHC2/HDAC1/HMGA1/INCENP/SUV39H1/UBE2B/TRIM28/IKZF1/CBX3/NCAPD3/CBX6/WDR76/CBX2	15
CC	GO:0001772	immunological synapse	9/1701	36/19717	0.00286168	0.0199484	0.0142718	RHOH/CD3E/CD6/CD28/CD37/CD53/ZAP70/PDCD6IP/CORO1A	9
CC	GO:0019005	SCF ubiquitin ligase complex	13/1701	64/19717	0.00284172	0.0199484	0.0142718	CCNF/CKS1B/CKS2/FBXW4/SKP2/CUL5/CUL1/FBXL7/FBXW11/FBXL6/FBXL12/FBXO31/SPSB1	13
CC	GO:0005741	mitochondrial outer membrane	27/1701	178/19717	0.0028068	0.0199484	0.0142718	ACACB/BCL2/CASP8/CYP24A1/HADHB/HK1/MYOC/NME1/PDE2A/PGR/PPP1CC/PPP2R2B/VAMP1/BCL2L10/TOMM40/TOMM34/PHB2/MLXIP/FIS1/GDAP1/VPS13C/AGPAT5/AGPAT4/TOMM22/MYO19/RHOT2/SLC25A46	27
CC	GO:0071005	U2-type precatalytic spliceosome	11/1701	50/19717	0.00305397	0.0210841	0.0150844	SNRPA1/SNRPB/SNRPD1/SNRPD3/SNRPF/SNRPG/DHX16/SF3B4/PRPF6/LSM4/LSM2	11
CC	GO:0071007	U2-type catalytic step 2 spliceosome	8/1701	30/19717	0.00314662	0.0215169	0.015394	SNRPA1/SNRPB/SNRPD1/SNRPD3/SNRPF/SNRPG/PPIE/CDC40	8
CC	GO:0005901	caveola	15/1701	80/19717	0.0031922	0.0216226	0.0154696	ATP1A2/ATP2B4/CAV1/HCK/HTR2A/KCNA5/KCNMA1/FXYD1/SMPD2/TGFBR2/AKAP6/HDAC6/FLOT1/DLC1/KIF18A	15
CC	GO:0009898	cytoplasmic side of plasma membrane	24/1701	154/19717	0.00327873	0.0217975	0.0155947	RHOA/BLK/CD2/CYLD/PTK2B/FES/FGR/G6PD/GEM/GNA12/GNG7/GNG11/HCK/IKBKB/KIT/MATK/PALM/PGM5/RGS2/KCNAB1/RAB21/CBX6/RACGAP1/PLEKHA4	24
CC	GO:0005746	mitochondrial respiratory chain	16/1701	88/19717	0.00327079	0.0217975	0.0155947	COX7A1/NDUFA4/NDUFA8/NDUFA10/NDUFAB1/NDUFB3/NDUFB5/NDUFS1/NDUFS4/SDHD/UQCRB/UQCRC2/UQCRFS1/COX5A/NNT/NDUFAF1	16
CC	GO:0005687	U4 snRNP	5/1701	13/19717	0.00338974	0.0221258	0.0158296	SNRPB/SNRPD1/SNRPD3/SNRPF/SNRPG	5
CC	GO:1990023	mitotic spindle midzone	5/1701	13/19717	0.00338974	0.0221258	0.0158296	CENPE/EML1/AURKB/KIF18A/KIF18B	5
CC	GO:0070821	tertiary granule membrane	14/1701	73/19717	0.00348381	0.0225349	0.0161223	ATP6V0C/CD53/STOM/ITGAM/ITGB2/LAIR1/SERPINB6/PTPRB/VAMP1/DYNLL1/LILRB2/CD93/ATP11A/ATP8B4	14
CC	GO:0071011	precatalytic spliceosome	11/1701	51/19717	0.00359608	0.0230534	0.0164933	SNRPA1/SNRPB/SNRPD1/SNRPD3/SNRPF/SNRPG/DHX16/SF3B4/PRPF6/LSM4/LSM2	11
CC	GO:0005667	transcription factor complex	47/1701	365/19717	0.00367052	0.0233224	0.0166857	ATF1/BCL9/CDK2/CDK4/CDK7/E2F2/E2F6/ETS1/FOXF1/NR6A1/GTF2A2/GTF3C1/GTF3C2/HCLS1/HDAC1/HMGA1/HOXA10/HOXA11/HSP90AB1/RBPJ/LHX1/SMAD4/MEIS1/NFATC1/NFATC3/NONO/POU2F1/PRKDC/RB1/RBL1/SPI1/TAF2/TAF4/TLE4/NR4A3/BARX2/TAF1B/AIP/LDB2/MED27/MAFB/MED6/TRIM28/HOXB13/CD3EAP/SOX17/MED8	47
CC	GO:0060205	cytoplasmic vesicle lumen	44/1701	338/19717	0.0039526	0.0248945	0.0178104	A2M/AGL/ARSB/CAT/CLU/CTSG/CFD/DOCK2/EEF1A1/F8/F13A1/FGR/GAS6/GDI2/GSN/HSP90AB1/IGF1/ILF2/PAFAH1B2/PRSS2/PSMA2/PSMA5/PSMB1/PSMB7/PSMD11/PSMD13/SPTAN1/TGFB3/TIMP1/TIMP3/VCL/VWF/GGH/GMFG/PSMD6/MVP/PPIE/VTI1B/MMRN1/BIN2/CDC37L1/NIT2/DSN1/CRISPLD2	44
CC	GO:0005635	nuclear envelope	57/1701	464/19717	0.0042239	0.0254854	0.0182332	ANXA4/ANXA11/AQP1/BCL2/CCND2/CDK4/CENPF/RCC1/CLIC1/CSE1L/DHCR7/GCHFR/GRK5/ITPR1/LRMP/LTC4S/P2RX7/PSEN1/PTGDS/PTGER3/RAC2/TRIM27/RNF6/YEATS4/RAE1/PLA2G4C/MTMR6/AKAP6/NUP155/NUP93/MRPL19/SCRN1/MVP/BCL2L10/EBP/CBX3/NUP160/SYNE1/GTPBP4/ANKRD17/INTS1/PHF11/PHF20/NUP62CL/C2orf42/TMEM33/AGPAT5/PCID2/SENP2/TMEM109/NDEL1/SEH1L/BRIP1/NAV3/CHMP7/TOR1AIP2/NUP43	57
CC	GO:0030315	T-tubule	11/1701	52/19717	0.00421246	0.0254854	0.0182332	ANK2/ATP1A2/ATP2B4/CACNA1C/CACNB2/FXYD1/PPP3CB/TGFB3/DYSF/AKAP6/AHNAK	11
CC	GO:0031983	vesicle lumen	44/1701	339/19717	0.00417326	0.0254854	0.0182332	A2M/AGL/ARSB/CAT/CLU/CTSG/CFD/DOCK2/EEF1A1/F8/F13A1/FGR/GAS6/GDI2/GSN/HSP90AB1/IGF1/ILF2/PAFAH1B2/PRSS2/PSMA2/PSMA5/PSMB1/PSMB7/PSMD11/PSMD13/SPTAN1/TGFB3/TIMP1/TIMP3/VCL/VWF/GGH/GMFG/PSMD6/MVP/PPIE/VTI1B/MMRN1/BIN2/CDC37L1/NIT2/DSN1/CRISPLD2	44
CC	GO:0043034	costamere	6/1701	19/19717	0.00414457	0.0254854	0.0182332	ANK2/FLNC/ILK/PGM5/VCL/AHNAK	6
CC	GO:0034399	nuclear periphery	21/1701	131/19717	0.00408799	0.0254854	0.0182332	RUNX1T1/CENPF/ERCC8/EIF6/MYB/NONO/ATXN1/SUV39H1/VIM/YEATS4/HAT1/CASK/RUVBL1/NUP93/SORBS1/RUVBL2/PHB2/KIN/KIF4A/CLIC4/TINF2	21
CC	GO:0001650	fibrillar center	21/1701	132/19717	0.00447618	0.0267825	0.0191612	CAMK4/LIPA/NFIB/NFIC/PAFAH1B2/TRIM27/UBE2N/COIL/RAE1/MAP3K14/CRIPT/SPATA2/RPP38/CD3EAP/RAI14/YBX2/HEATR1/THAP1/FOXJ2/PAK6/DSN1	21
CC	GO:0031091	platelet alpha granule	16/1701	91/19717	0.00460874	0.0273477	0.0195656	A2M/APLP2/CLU/CFD/F8/F13A1/GAS6/IGF1/SERPINA5/PECAM1/SELP/TGFB3/TIMP1/VWF/VTI1B/MMRN1	16
CC	GO:0000940	condensed chromosome outer kinetochore	5/1701	14/19717	0.00490178	0.0281558	0.0201437	BUB1/BUB1B/CENPF/PLK1/NDC80	5
CC	GO:0010369	chromocenter	5/1701	14/19717	0.00490178	0.0281558	0.0201437	INCENP/AURKB/OIP5/TINF2/CDCA8	5
CC	GO:0045239	tricarboxylic acid cycle enzyme complex	5/1701	14/19717	0.00490178	0.0281558	0.0201437	BCKDHB/DLD/FH/SUCLG2/SUCLA2	5
CC	GO:0044450	microtubule organizing center part	27/1701	185/19717	0.00481617	0.0281558	0.0201437	BRCA1/CCNF/KIF2A/ODF2/PDE4B/PLK1/STIL/AURKA/TOP2A/TUBG1/PARP3/FLOT1/TUBGCP3/PIBF1/SPAG5/PLK4/FGFR1OP/CEP164/CEP152/EXOC7/TUBGCP4/IFT52/NIN/CEP55/CEP72/CEP76/SSX2IP	27
CC	GO:0030017	sarcomere	29/1701	204/19717	0.00522015	0.0297466	0.0212818	ANK2/ATP2B4/CACNA1C/CASQ2/CSRP1/DES/ENO1/FLNC/ILK/KCNA5/PDE4B/PGM5/PPP3CB/RYR2/RYR3/SCN8A/TNNI3/TPM1/FHL5/ABCC9/STUB1/NEBL/LDB3/PALLD/SYNE1/LMOD1/PDLIM3/PARVA/JPH2	29
CC	GO:0035371	microtubule plus-end	6/1701	20/19717	0.00549444	0.0301145	0.0215451	MYO5A/SPAG5/MAPRE2/KIF2C/MAPRE1/KIF18B	6
CC	GO:0016363	nuclear matrix	18/1701	109/19717	0.00548282	0.0301145	0.0215451	RUNX1T1/CENPF/ERCC8/MYB/NONO/ATXN1/VIM/YEATS4/HAT1/CASK/RUVBL1/SORBS1/RUVBL2/PHB2/KIN/KIF4A/CLIC4/TINF2	18
CC	GO:0043197	dendritic spine	25/1701	169/19717	0.00546619	0.0301145	0.0215451	APBB1/RHOA/ATP1A2/CD3E/DNM1/LPAR1/PTK2B/FCGR2B/GPM6A/LAMA2/PALM/PDE4B/PPP1CC/PTPRO/STX4/ITGA8/USP8/CRIPT/ARFGEF2/NLGN1/DNM3/STRN4/PALMD/DOCK10/ANKS1B	25
CC	GO:0042581	specific granule	24/1701	160/19717	0.00537248	0.0301145	0.0215451	ANXA11/CD53/DOCK2/STOM/ILF2/ITGAL/ITGAM/ITGAV/ITGB2/LAIR1/PTPRB/SPTAN1/STX3/STX4/VAMP1/VCL/DEGS1/GGH/SCAMP1/ATP8A1/CD93/ATP11A/NIT2/ATP8B4	24
CC	GO:0101003	ficolin-1-rich granule membrane	12/1701	61/19717	0.00532942	0.0301145	0.0215451	AP2A2/RHOA/ATP6V0C/CR1/DSP/NCKAP1L/ITGB2/SERPINB6/DYNLL1/LILRB2/CD93/DOK3	12
CC	GO:0031674	I band	22/1701	143/19717	0.0055381	0.0301239	0.0215518	ANK2/ATP2B4/CACNA1C/CASQ2/CSRP1/DES/FLNC/KCNA5/PDE4B/PGM5/PPP3CB/RYR2/RYR3/SCN8A/FHL5/STUB1/NEBL/LDB3/PALLD/PDLIM3/PARVA/JPH2	22
CC	GO:0005875	microtubule associated complex	23/1701	152/19717	0.00569244	0.0307306	0.0219858	BIRC5/CENPE/EML1/KIF2A/KIF11/KIFC1/MAP4/AURKA/DNALI1/DYNLL1/AURKB/KIF23/KIF14/HDAC6/KIF20A/KIF2C/GABARAP/KIF4A/CDCA8/KIF15/NDEL1/KIF18A/KIF18B	23
CC	GO:0098803	respiratory chain complex	15/1701	85/19717	0.00576731	0.0309025	0.0221088	COX6B1/NDUFA4/NDUFA8/NDUFA10/NDUFAB1/NDUFB3/NDUFB5/NDUFS1/NDUFS4/SDHD/UQCRB/UQCRC2/UQCRFS1/COX5A/NDUFAF1	15
CC	GO:0031519	PcG protein complex	10/1701	47/19717	0.0059706	0.0317548	0.0227185	CSNK2A1/PHC2/RBBP7/UBAP2L/SCML2/CBX6/CBX7/CBX2/PCGF1/ASXL1	10
CC	GO:0044309	neuron spine	25/1701	171/19717	0.00635725	0.0335625	0.0240119	APBB1/RHOA/ATP1A2/CD3E/DNM1/LPAR1/PTK2B/FCGR2B/GPM6A/LAMA2/PALM/PDE4B/PPP1CC/PTPRO/STX4/ITGA8/USP8/CRIPT/ARFGEF2/NLGN1/DNM3/STRN4/PALMD/DOCK10/ANKS1B	25
CC	GO:0005689	U12-type spliceosomal complex	7/1701	27/19717	0.00667762	0.0349966	0.0250379	DHX15/SNRPB/SNRPD1/SNRPD3/SNRPF/SNRPG/SF3B4	7
CC	GO:0005604	basement membrane	16/1701	95/19717	0.00705468	0.0367048	0.02626	COL15A1/FBN1/TNC/LAMA2/LAMA4/LAMC1/SERPINF1/THBS4/TIMP1/TIMP3/CASK/ADAMTS1/NID2/MMRN2/COL18A1/AGRN	16
CC	GO:0001527	microfibril	4/1701	10/19717	0.00758289	0.0391692	0.0280231	FBN1/LTBP1/MFAP2/MFAP5	4
CC	GO:0044455	mitochondrial membrane part	31/1701	229/19717	0.00811451	0.0413207	0.0295624	BDH1/COX7A1/NDUFA4/NDUFA8/NDUFA10/NDUFAB1/NDUFB3/NDUFB5/NDUFS1/NDUFS4/SDHD/UQCRB/UQCRC2/UQCRFS1/COX5A/PPIF/TOMM40/IMMT/NNT/COQ2/FIS1/NDUFAF1/COQ3/GDAP1/CHCHD3/TMEM70/TOMM22/GRPEL1/TMEM177/RHOT2/TIMM50	31
CC	GO:0016528	sarcoplasm	14/1701	80/19717	0.0080801	0.0413207	0.0295624	AGL/CASQ2/FLNC/GSN/ITPR1/MEF2C/PLN/RYR2/RYR3/SGCD/THBS4/AKAP6/JPH2/TMEM109	14
CC	GO:0014704	intercalated disc	10/1701	50/19717	0.00935891	0.044798	0.0320501	ANK2/ATP1A2/DES/DSP/KCNA5/PGM5/PKP2/FXYD1/VCL/AKAP6	10
CC	GO:0045335	phagocytic vesicle	20/1701	132/19717	0.00934926	0.044798	0.0320501	ABCA1/ANXA11/ATP6V0C/GSN/HLA-E/ITGAV/NCF4/RAC2/STX4/VIM/WAS/ZYX/ATG12/ATG5/TLR6/CORO1A/APPL1/EVL/RAB22A/NCF1	20
CC	GO:0030479	actin cortical patch	5/1701	16/19717	0.00924747	0.044798	0.0320501	CAPZA2/WAS/WIPF1/GMFG/BIN3	5
CC	GO:0061645	endocytic patch	5/1701	16/19717	0.00924747	0.044798	0.0320501	CAPZA2/WAS/WIPF1/GMFG/BIN3	5
CC	GO:0030427	site of polarized growth	25/1701	176/19717	0.00911997	0.044798	0.0320501	APBB1/ARHGAP4/EPS8/PTK2B/GPM6A/HCLS1/HSP90AB1/MYO5A/PCDH9/PSEN1/PTPRO/RAC3/STX3/UTRN/OLFM1/TWF2/PALLD/EXOC7/CBX6/AUTS2/NIN/TRAK2/ORAI2/GDPD5/NDEL1	25
CC	GO:0005682	U5 snRNP	6/1701	22/19717	0.00911255	0.044798	0.0320501	SNRPB/SNRPD1/SNRPD3/SNRPG/PRPF18/PRPF6	6
CC	GO:0042629	mast cell granule	6/1701	22/19717	0.00911255	0.044798	0.0320501	BTK/KIT/PIK3CG/LAT2/NR4A3/RASGRP1	6
CC	GO:0018995	host	13/1701	73/19717	0.00906104	0.044798	0.0320501	AQP1/AXL/GBP2/KPNA2/TOP2A/TSG101/RAE1/NUP155/NUP93/NUP160/CD209/SEH1L/NUP43	13
CC	GO:0043657	host cell	13/1701	73/19717	0.00906104	0.044798	0.0320501	AQP1/AXL/GBP2/KPNA2/TOP2A/TSG101/RAE1/NUP155/NUP93/NUP160/CD209/SEH1L/NUP43	13
CC	GO:0030864	cortical actin cytoskeleton	15/1701	90/19717	0.00980346	0.0466151	0.0333502	SHROOM2/CAPN2/CAPZA2/EEF1A1/GSN/HCLS1/SPTAN1/UTRN/WAS/WIPF1/GMFG/FLOT1/DLC1/CORO1A/BIN3	15
CC	GO:0035579	specific granule membrane	15/1701	91/19717	0.0108287	0.0511515	0.0365957	CD53/STOM/ITGAL/ITGAM/ITGAV/ITGB2/LAIR1/PTPRB/VAMP1/DEGS1/SCAMP1/ATP8A1/CD93/ATP11A/ATP8B4	15
CC	GO:0000781	chromosome, telomeric region	23/1701	161/19717	0.0112641	0.0528605	0.0378184	ATM/CDK2/CHEK1/DNA2/FEN1/MCM2/MCM4/MCM7/PPP1CC/PRKDC/PURA/RAD51/SSB/HAT1/RAD50/PTGES3/CHEK2/CBX3/SMG6/POT1/TINF2/WRNIP1/HMBOX1	23
CC	GO:0031093	platelet alpha granule lumen	12/1701	67/19717	0.0113791	0.0530532	0.0379563	A2M/CLU/CFD/F8/F13A1/GAS6/IGF1/TGFB3/TIMP1/VWF/VTI1B/MMRN1	12
CC	GO:0000932	P-body	14/1701	84/19717	0.0123314	0.0553371	0.0395903	ZFP36L1/CNOT3/POLR2D/POLR2G/PSMA2/CNOT8/TNRC6B/SYNE1/LSM4/DCPS/LSM2/APOBEC3G/CPEB1/EDC3	14
CC	GO:0098858	actin-based cell projection	28/1701	208/19717	0.012287	0.0553371	0.0395903	ADCY6/APBB1/CD44/EPS8/GPM6A/ITGAV/LCP1/MYO5A/PALM/PDGFRA/TWF1/TEK/UTRN/VCAM1/VIL1/DNALI1/AOC3/DOCK4/FCHSD2/IQGAP2/TWF2/NLGN1/CBX6/CLIC4/DEF6/PLEKHG6/EPS8L2/ESPN	28
CC	GO:0002102	podosome	7/1701	30/19717	0.0121977	0.0553371	0.0395903	GSN/LCP1/VCAM1/VCL/LPXN/PALLD/BIN2	7
CC	GO:0034451	centriolar satellite	7/1701	30/19717	0.0121977	0.0553371	0.0395903	PLK1/FLOT1/PIBF1/SPAG5/EXOC7/CEP72/SSX2IP	7
CC	GO:0030426	growth cone	24/1701	171/19717	0.0120526	0.0553371	0.0395903	APBB1/ARHGAP4/EPS8/PTK2B/GPM6A/HSP90AB1/MYO5A/PCDH9/PSEN1/PTPRO/RAC3/STX3/UTRN/OLFM1/TWF2/PALLD/EXOC7/CBX6/AUTS2/NIN/TRAK2/ORAI2/GDPD5/NDEL1	24
CC	GO:1902911	protein kinase complex	17/1701	109/19717	0.0119775	0.0553371	0.0395903	CCND2/CCNE1/CCNF/CCNG1/CDK2/CDK4/CDK7/CKS1B/CKS2/IKBKB/MAP3K5/PRKAA2/RB1/CCNB2/SORBS1/CCNI/ERC1	17
CC	GO:0070603	SWI/SNF superfamily-type complex	13/1701	76/19717	0.0126226	0.0559447	0.0400249	ACTL6A/CHD3/CSNK2A1/HDAC1/NFRKB/RB1/RBBP7/SMARCD1/RUVBL1/RUVBL2/ACTR6/BRD9/ANP32E	13
CC	GO:0030139	endocytic vesicle	38/1701	303/19717	0.0125546	0.0559447	0.0400249	ABCA1/AP2A2/ANXA11/ATP6V0C/CAV1/CD74/DPP4/LPAR1/EPS15/GSN/HLA-DPB1/HLA-E/ITGAV/NCF4/RAC2/RALA/STX4/VIM/WAS/ZYX/CLTCL1/DYSF/FZD4/SCARF1/ATG12/ATG5/RAB11FIP3/TLR6/CORO1A/STAB1/APPL1/EVL/NLGN3/LMBRD1/RAB22A/RAB17/COLEC12/NCF1	38
CC	GO:0033267	axon part	46/1701	382/19717	0.0132442	0.0583393	0.0417382	ANK2/APBB1/ARHGAP4/AP1S1/DNM1/EPS8/PTK2B/GOT1/GPM6A/HSP90AB1/ILK/KCNA3/MYO5A/MYOC/ROR1/PCDH9/SERPINF1/PNOC/PSEN1/PTPRO/RAC3/SCN8A/AURKA/STX3/UCHL1/UTRN/KCNAB1/AP3B1/DYNLL1/OLFM1/NMU/TWF2/TPX2/RAB21/PALLD/EXOC7/CBX6/KIF4A/CNTNAP2/AUTS2/NIN/MICAL1/TRAK2/ORAI2/GDPD5/NDEL1	46
CC	GO:0044215	other organism	13/1701	77/19717	0.0140226	0.0606521	0.0433928	AQP1/AXL/GBP2/KPNA2/TOP2A/TSG101/RAE1/NUP155/NUP93/NUP160/CD209/SEH1L/NUP43	13
CC	GO:0044216	other organism cell	13/1701	77/19717	0.0140226	0.0606521	0.0433928	AQP1/AXL/GBP2/KPNA2/TOP2A/TSG101/RAE1/NUP155/NUP93/NUP160/CD209/SEH1L/NUP43	13
CC	GO:0044217	other organism part	13/1701	77/19717	0.0140226	0.0606521	0.0433928	AQP1/AXL/GBP2/KPNA2/TOP2A/TSG101/RAE1/NUP155/NUP93/NUP160/CD209/SEH1L/NUP43	13
CC	GO:0022624	proteasome accessory complex	6/1701	24/19717	0.0141717	0.0609298	0.0435915	PSMC4/PSMD11/PSMD13/PSME1/PSMD6/PSME3	6
CC	GO:0031965	nuclear membrane	37/1701	296/19717	0.0143048	0.0611358	0.0437388	ANXA4/AQP1/BCL2/CCND2/CDK4/RCC1/CLIC1/DHCR7/GCHFR/GRK5/ITPR1/LTC4S/P2RX7/PSEN1/PTGDS/TRIM27/RNF6/YEATS4/AKAP6/NUP155/NUP93/MRPL19/SCRN1/BCL2L10/CBX3/SYNE1/GTPBP4/ANKRD17/INTS1/PHF11/PHF20/C2orf42/SENP2/TMEM109/BRIP1/NAV3/TOR1AIP2	37
CC	GO:0000812	Swr1 complex	4/1701	12/19717	0.0155442	0.0656513	0.0469694	RUVBL1/RUVBL2/ACTR6/ANP32E	4
CC	GO:0005751	mitochondrial respiratory chain complex IV	4/1701	12/19717	0.0155442	0.0656513	0.0469694	NDUFA4/UQCRC2/UQCRFS1/COX5A	4
CC	GO:0034719	SMN-Sm protein complex	5/1701	18/19717	0.0156967	0.0659076	0.0471528	SNRPB/SNRPD1/SNRPD3/SNRPF/SNRPG	5
CC	GO:0030175	filopodium	16/1701	104/19717	0.0163739	0.0679563	0.0486185	APBB1/GPM6A/ITGAV/LCP1/MYO5A/PALM/TWF1/UTRN/VCAM1/VIL1/DNALI1/IQGAP2/TWF2/NLGN1/CBX6/DEF6	16
CC	GO:0030135	coated vesicle	36/1701	289/19717	0.0162977	0.0679563	0.0486185	ADRB2/AP2A2/CD3D/CD3G/CD4/CD74/AP1S1/EPS15/F8/HLA-DPB1/HLA-E/IL7R/VWF/CLTCL1/FZD4/AP3B1/SCAMP1/SEC24C/RGS19/SEC24B/VTI1B/SEC24A/TMED2/SEC23IP/GGA2/SEC31B/SLC2A8/TMED5/WIPI1/SCYL2/PACS1/LMBRD1/VPS16/DENND1C/NCALD/DENND1B	36
CC	GO:0071013	catalytic step 2 spliceosome	14/1701	87/19717	0.0165265	0.0681955	0.0487896	HNRNPF/SNRPA1/SNRPB/SNRPD1/SNRPD3/SNRPF/SNRPG/RBM8A/PPIE/RALY/PPWD1/PRPF6/CDC40/LSM2	14
CC	GO:0097346	INO80-type complex	6/1701	25/19717	0.017318	0.0710532	0.0508341	ACTL6A/NFRKB/RUVBL1/RUVBL2/ACTR6/ANP32E	6
CC	GO:1902554	serine/threonine protein kinase complex	14/1701	88/19717	0.0181428	0.0740143	0.0529526	CCND2/CCNE1/CCNF/CCNG1/CDK2/CDK4/CDK7/CKS1B/CKS2/IKBKB/RB1/CCNB2/CCNI/ERC1	14
CC	GO:0015935	small ribosomal subunit	12/1701	72/19717	0.01962	0.0795883	0.0569405	RPS29/DAP3/MRPS18B/MRPL42/MCTS1/MRPS18C/MRPS17/MRPS33/MRPS18A/MRPS10/MRPS35/MRPS15	12
CC	GO:0030136	clathrin-coated vesicle	25/1701	188/19717	0.0198267	0.0799752	0.0572173	ADRB2/AP2A2/CD3D/CD3G/CD4/CD74/AP1S1/EPS15/HLA-DPB1/IL7R/VWF/CLTCL1/FZD4/AP3B1/SCAMP1/RGS19/GGA2/SLC2A8/WIPI1/SCYL2/LMBRD1/VPS16/DENND1C/NCALD/DENND1B	25
CC	GO:0005640	nuclear outer membrane	6/1701	26/19717	0.0209123	0.0838829	0.060013	DHCR7/LTC4S/PSEN1/SYNE1/TMEM109/NAV3	6
CC	GO:0030863	cortical cytoskeleton	17/1701	116/19717	0.0212809	0.0848871	0.0607314	SHROOM2/CAPN2/CAPZA2/EEF1A1/GSN/GYPC/HCLS1/SPTAN1/UTRN/WAS/WIPF1/GMFG/FLOT1/DLC1/CORO1A/MAPRE1/BIN3	17
CC	GO:0000784	nuclear chromosome, telomeric region	18/1701	125/19717	0.021406	0.0849144	0.060751	ATM/DNA2/FEN1/MCM2/MCM4/MCM7/PPP1CC/PRKDC/PURA/RAD51/SSB/HAT1/RAD50/CBX3/POT1/TINF2/WRNIP1/HMBOX1	18
CC	GO:0098800	inner mitochondrial membrane protein complex	19/1701	135/19717	0.0229689	0.0906137	0.0648284	NDUFA4/NDUFA8/NDUFA10/NDUFAB1/NDUFB3/NDUFB5/NDUFS1/NDUFS4/SDHD/UQCRB/UQCRC2/UQCRFS1/COX5A/PPIF/IMMT/NDUFAF1/CHCHD3/GRPEL1/TIMM50	19
CC	GO:0031234	extrinsic component of cytoplasmic side of plasma membrane	14/1701	91/19717	0.0237142	0.0930424	0.066566	RHOA/BLK/CYLD/PTK2B/FES/FGR/GNA12/GNG7/GNG11/HCK/MATK/KCNAB1/RACGAP1/PLEKHA4	14
CC	GO:0005721	pericentric heterochromatin	5/1701	20/19717	0.0245984	0.0949551	0.0679344	CENPA/INCENP/IKZF1/CBX3/NCAPD3	5
CC	GO:0045277	respiratory chain complex IV	5/1701	20/19717	0.0245984	0.0949551	0.0679344	COX6B1/NDUFA4/UQCRC2/UQCRFS1/COX5A	5
CC	GO:0000790	nuclear chromatin	44/1701	377/19717	0.0245917	0.0949551	0.0679344	ACTL6A/AR/CENPA/RCC1/CHD3/CREBBP/CSNK2A1/ESR1/HDAC1/HMGB3/IRF4/SMAD4/MEF2C/MYC/NASP/NFATC1/NFRKB/RAD51/RB1/RBBP7/SMARCD1/SPI1/SSRP1/TAF4/TRPS1/UBE2B/HAT1/RUVBL1/NCOR1/ZEB2/RAD50/TRIM28/IKZF1/KLF2/RUVBL2/CBX3/NCAPD3/CBX7/ASF1B/ACTR6/BRD9/IPO4/ANP32E/ASXL1	44
CC	GO:0001891	phagocytic cup	6/1701	27/19717	0.0249794	0.09591	0.0686176	AIF1/LCP1/ARHGAP25/ABCA7/CORO1A/BIN2	6
CC	GO:0005747	mitochondrial respiratory chain complex I	9/1701	50/19717	0.0256966	0.0971059	0.0694732	NDUFA4/NDUFA8/NDUFA10/NDUFAB1/NDUFB3/NDUFB5/NDUFS1/NDUFS4/NDUFAF1	9
CC	GO:0030964	NADH dehydrogenase complex	9/1701	50/19717	0.0256966	0.0971059	0.0694732	NDUFA4/NDUFA8/NDUFA10/NDUFAB1/NDUFB3/NDUFB5/NDUFS1/NDUFS4/NDUFAF1	9
CC	GO:0045271	respiratory chain complex I	9/1701	50/19717	0.0256966	0.0971059	0.0694732	NDUFA4/NDUFA8/NDUFA10/NDUFAB1/NDUFB3/NDUFB5/NDUFS1/NDUFS4/NDUFAF1	9
CC	GO:0005788	endoplasmic reticulum lumen	37/1701	309/19717	0.0261904	0.0984538	0.0704375	APLP2/APOA2/ARSB/CASQ2/CD4/CLU/COL15A1/F8/FBN1/FLT3/FMO1/GAS6/TNC/IGFBP5/LAMC1/LIPC/LTBP1/MATN3/MFGE8/RCN2/TIMP1/COL14A1/SPARCL1/PDIA6/SPON1/CRTAP/ADAMTS5/PRSS23/ERAP1/TMEM132A/CLN6/RCN3/FKBP10/SIL1/PDGFD/COL18A1/CHRDL1	37
CC	GO:0098978	glutamatergic synapse	41/1701	349/19717	0.0265832	0.0994099	0.0711216	RHOA/ATP2B4/C1QBP/CAMK4/CDH11/DNM1/EIF4EBP1/EPS8/EPS15/PTK2B/GPM6A/HTR2A/KCNA3/KPNA2/MYO5A/PPP1CC/PPP3CB/PPP3CC/MAPK10/PTPRO/PURA/STX3/STX4/VAMP1/YWHAZ/FZD4/SPARCL1/USP8/CLSTN3/FLOT1/CORO1A/PHB2/NLGN1/CHMP2B/DNM3/PCDH17/NLGN3/LIN7C/VPS35/PPM1H/ARPC5L	41
MF	GO:0140097	catalytic activity, acting on DNA	41/1667	213/17697	7.35544e-06	0.000982871	0.000893299	CHD3/DNA2/FEN1/HMGA1/MCM2/MCM4/MCM7/MPG/NME1/RAD1/RAD9A/RAD51/RAD51C/RFC3/RFC4/TOP2A/RAD54L/RUVBL1/EXO1/CHD1L/GINS1/RAD50/POLQ/PTGES3/RUVBL2/ASCC3/SMUG1/POLA2/RAD54B/N6AMT1/ERCC6L/NEIL3/WRNIP1/CHD8/METTL4/FTO/DSCC1/THAP9/CHD9/BRIP1/GINS4	41
MF	GO:0004003	ATP-dependent DNA helicase activity	10/1667	21/17697	7.13804e-06	0.000982871	0.000893299	CHD3/DNA2/MCM2/MCM7/RAD51/RFC3/RFC4/POLQ/WRNIP1/DSCC1	10
MF	GO:0004298	threonine-type endopeptidase activity	10/1667	21/17697	7.13804e-06	0.000982871	0.000893299	PSMA2/PSMA3/PSMA5/PSMA7/PSMB1/PSMB2/PSMB5/PSMB6/PSMB7/PSMB10	10
MF	GO:0008026	ATP-dependent helicase activity	10/1667	21/17697	7.13804e-06	0.000982871	0.000893299	CHD3/DNA2/MCM2/MCM7/RAD51/RFC3/RFC4/POLQ/WRNIP1/DSCC1	10
MF	GO:0070003	threonine-type peptidase activity	10/1667	21/17697	7.13804e-06	0.000982871	0.000893299	PSMA2/PSMA3/PSMA5/PSMA7/PSMB1/PSMB2/PSMB5/PSMB6/PSMB7/PSMB10	10
MF	GO:0070035	purine NTP-dependent helicase activity	10/1667	21/17697	7.13804e-06	0.000982871	0.000893299	CHD3/DNA2/MCM2/MCM7/RAD51/RFC3/RFC4/POLQ/WRNIP1/DSCC1	10
MF	GO:0003678	DNA helicase activity	23/1667	81/17697	9.56293e-07	0.000982871	0.000893299	CHD3/DNA2/MCM2/MCM4/MCM7/RAD51/RFC3/RFC4/RUVBL1/CHD1L/GINS1/RAD50/POLQ/RUVBL2/ASCC3/RAD54B/ERCC6L/WRNIP1/CHD8/DSCC1/CHD9/BRIP1/GINS4	23
MF	GO:0017116	single-stranded DNA-dependent ATP-dependent DNA helicase activity	9/1667	20/17697	3.66439e-05	0.00322914	0.00293486	DNA2/MCM2/MCM7/RAD51/RFC3/RFC4/POLQ/WRNIP1/DSCC1	9
MF	GO:0043142	single-stranded DNA-dependent ATPase activity	9/1667	20/17697	3.66439e-05	0.00322914	0.00293486	DNA2/MCM2/MCM7/RAD51/RFC3/RFC4/POLQ/WRNIP1/DSCC1	9
MF	GO:1901681	sulfur compound binding	44/1667	250/17697	3.58725e-05	0.00322914	0.00293486	ACACB/ACADVL/ANXA4/APLP2/CD34/RCC1/CTSG/DLD/ECM2/FBN1/FGF2/FGF7/GSS/CFH/LIPC/SMAD4/SERPINA5/PGF/PRELP/RYR2/SELL/SELP/SFRP1/TGFBR3/THBS4/TPMT/PDCD5/SLIT2/ADAMTS3/ADAMTS1/LANCL1/GPNMB/ADAMTS8/ADAMTS5/ABI3BP/PLA2G2D/TPK1/CHST12/MCCC1/GREM2/SUV39H2/ACBD4/CRISPLD2/AGRN	44
MF	GO:0016887	ATPase activity	61/1667	384/17697	3.35953e-05	0.00322914	0.00293486	ABCA1/ATP1A2/ATP2B4/ATP6V0C/ATP6V1C1/CDK7/CENPE/CHD3/ABCC2/DNA2/HSPA9/HSP90AB1/IDE/KIF2A/KIF11/KIFC1/MCM2/MCM7/PSMC4/ABCD3/RAD51/RAD51C/RFC3/RFC4/TOP2A/RAD54L/DHX16/RUVBL1/DYNLL1/KIF23/CHD1L/PSMD6/KIF14/ABCC9/KIF20A/ABCA7/ABCA8/ATP8A1/DDX17/POLQ/CLPX/RUVBL2/KIF2C/KATNA1/ABCB9/ABCA6/KIF4A/RAD54B/ATAD2/ERCC6L/LMBRD1/WRNIP1/KIF15/CHD8/YTHDC2/DSCC1/ATAD5/MYO19/CLPB/KIF18A/KIF18B	61
MF	GO:0019955	cytokine binding	27/1667	128/17697	5.01992e-05	0.00335394	0.00304828	A2M/CXCR5/CD4/CD74/CCR1/CCR4/CCR5/CCR7/CSF1R/CX3CR1/GHR/IL1R1/IL2RB/IL10RA/ITGAV/KIT/LTBP1/TGFB3/TGFBR2/TGFBR3/TNFRSF1A/CXCR4/FZD4/IL18BP/IL22RA1/GREM2/CCR2	27
MF	GO:0004386	helicase activity	32/1667	163/17697	4.77542e-05	0.00335394	0.00304828	CHD3/DDX10/DHX15/DNA2/MCM2/MCM4/MCM7/RAD51/RFC3/RFC4/RAD54L/DHX16/RUVBL1/DDX18/CHD1L/GINS1/RAD50/DDX17/POLQ/RUVBL2/ASCC3/DDX52/RAD54B/DHX29/ERCC6L/WRNIP1/CHD8/YTHDC2/DSCC1/CHD9/BRIP1/GINS4	32
MF	GO:0005201	extracellular matrix structural constituent	31/1667	163/17697	0.0001154	0.00725661	0.0065953	CD4/COL15A1/DCN/DPT/FBN1/EFEMP1/FMOD/TNC/LAMA2/LAMA4/LAMC1/LTBP1/MATN3/MFAP2/MFGE8/MGP/OGN/PRELP/TUFT1/COL14A1/VWF/MFAP5/CILP/SPON1/NID2/MMRN1/ABI3BP/ASPN/MMRN2/COL18A1/AGRN	31
MF	GO:0015026	coreceptor activity	13/1667	44/17697	0.000139826	0.00830412	0.00754734	CD4/CD8A/CD28/CCR5/ITGAV/LRP5/ROR1/PTK7/TGFBR3/CXCR4/RECK/RAMP3/LY96	13
MF	GO:0008094	DNA-dependent ATPase activity	17/1667	69/17697	0.000171771	0.00918116	0.00834445	CDK7/CHD3/DNA2/MCM2/MCM7/RAD51/RAD51C/RFC3/RFC4/TOP2A/RAD54L/POLQ/RAD54B/ERCC6L/WRNIP1/CHD8/DSCC1	17
MF	GO:0050839	cell adhesion molecule binding	72/1667	499/17697	0.00016577	0.00918116	0.00834445	ADD1/CAMLG/CD1D/CDH5/CDH11/CLIC1/DSP/ECM2/ENO1/EPS15/FBN1/FCER2/FGF2/HSP90AB1/ICAM3/IGF1/ILK/ITGAL/ITGAV/ITGB2/ITGB7/LCP1/CD46/MFGE8/NOTCH3/PRDX1/PCMT1/PKP2/PSEN1/PSMB6/TWF1/PTPN1/PTPN2/PTPRB/PTPRO/RPL34/CXCL12/SNX2/SPTAN1/THBS4/UTRN/VCAM1/VCL/VWF/YWHAB/YWHAZ/MADCAM1/RUVBL1/RPL14/USP8/CCNB2/LILRB2/GPNMB/YKT6/ADAMTS8/ADAMTS5/TWF2/NLGN1/MAPRE1/ERC1/CHMP2B/BZW2/F11R/CHMP5/NLGN3/DHX29/PARVA/ZC3H15/PA…	72
MF	GO:0001846	opsonin binding	7/1667	15/17697	0.000211693	0.0107762	0.00979412	C1QBP/CR1/ITGAM/ITGAV/ITGB2/VSIG4/CD93	7
MF	GO:0008017	microtubule binding	40/1667	246/17697	0.000442399	0.018917	0.017193	BIRC5/CENPE/DNM1/EML1/FES/KIF2A/KIF11/KIFC1/MAP4/PLK1/DYSF/RAE1/PRC1/CRIPT/KIF23/KIF14/HDAC6/KIF20A/TUBGCP3/SPAG5/MAPRE2/KIF2C/KATNA1/GABARAP/MAPRE1/KIF4A/DNM3/CCDC69/TUBGCP4/RACGAP1/NUSAP1/HOOK1/KIF15/FSD1/NDEL1/KIF18A/PSRC1/NAV3/KIF18B/EML3	40
MF	GO:0015631	tubulin binding	51/1667	336/17697	0.000438692	0.018917	0.017193	BIRC5/BRCA1/CENPE/DNM1/EML1/FES/KIF2A/KIF11/KIFC1/STMN1/MAP4/NME1/PDE4B/PLK1/RGS2/DYSF/RAE1/PRC1/PDCD5/CRIPT/KIF23/TTLL4/KIF14/HDAC6/KIF20A/TUBGCP3/SPAG5/MAPRE2/KIF2C/KATNA1/GABARAP/MAPRE1/ADNP/KIF4A/DNM3/APPL1/CCDC69/TUBGCP4/RACGAP1/NUSAP1/HOOK1/KIF15/FSD1/NDEL1/KIF18A/NCALD/PSRC1/DIXDC1/NAV3/KIF18B/EML3	51
MF	GO:0019956	chemokine binding	10/1667	32/17697	0.000496949	0.0204322	0.0185702	A2M/CXCR5/CCR1/CCR4/CCR5/CCR7/CX3CR1/ITGAV/CXCR4/CCR2	10
MF	GO:0004713	protein tyrosine kinase activity	25/1667	134/17697	0.000681822	0.026031	0.0236587	AXL/BLK/BMX/BTK/CLK2/CSF1R/EFNA4/PTK2B/EFEMP1/FES/FGR/FLT3/HCK/ITK/KIT/MATK/DDR2/PDGFRA/MAP2K5/SLA/TEK/TIE1/TTK/ZAP70/MELK	25
MF	GO:0042623	ATPase activity, coupled	44/1667	284/17697	0.000680925	0.026031	0.0236587	ABCA1/ATP1A2/ATP2B4/ATP6V0C/ATP6V1C1/CDK7/CHD3/ABCC2/DNA2/HSPA9/HSP90AB1/KIF11/MCM2/MCM7/PSMC4/ABCD3/RAD51/RAD51C/RFC3/RFC4/TOP2A/RAD54L/DYNLL1/KIF14/ABCC9/ABCA7/ABCA8/ATP8A1/DDX17/POLQ/CLPX/KATNA1/ABCB9/ABCA6/RAD54B/ERCC6L/LMBRD1/WRNIP1/CHD8/YTHDC2/DSCC1/ATAD5/KIF18A/KIF18B	44
MF	GO:0016891	endoribonuclease activity, producing 5'-phosphomonoesters	10/1667	34/17697	0.00084837	0.027482	0.0249775	FEN1/EXO1/POP7/RNASEH2A/RPP38/POP4/RPP40/POP5/MRPL44/EDC3	10
MF	GO:0003779	actin binding	61/1667	431/17697	0.000830843	0.027482	0.0249775	ADD1/AIF1/SHROOM2/CACNB2/CAPZA2/CCR5/CNN1/EPS8/FLNC/GSN/HCLS1/KCNMA1/LCP1/LSP1/MYO1F/MYH11/MYLK/MYO5A/TWF1/SNTB1/SNTB2/SPTAN1/TNNI3/TPM1/UTRN/VCL/VIL1/WAS/WIPF1/CXCR4/GAS7/PSTPIP1/GMFG/HDAC6/NEBL/SORBS1/IQGAP2/CORO1A/LDB3/FAM107A/TWF2/PALLD/SYNE1/DAAM2/LMOD1/PDLIM3/HOOK1/EVL/PARVA/ACTR3B/PKNOX2/VPS16/MICAL1/EPS8L2/POF1B/MYO19/ARPC5L/KIF18A/ESPN/NCALD/DIXDC1	61
MF	GO:0016493	C-C chemokine receptor activity	8/1667	23/17697	0.000820155	0.027482	0.0249775	CXCR5/CCR1/CCR4/CCR5/CCR7/CX3CR1/CXCR4/CCR2	8
MF	GO:0005539	glycosaminoglycan binding	37/1667	229/17697	0.00080181	0.027482	0.0249775	ANXA4/APLP2/C1QBP/CD44/CTSG/DCN/ECM2/FBN1/FGF2/FGF7/CFH/HK1/HMMR/LIPC/SERPINA5/PGF/PRELP/SELL/SELP/SFRP1/TGFBR2/TGFBR3/THBS4/PDCD5/SLIT2/ADAMTS3/ADAMTS1/GPNMB/ADAMTS8/ADAMTS5/STAB1/ABI3BP/PLA2G2D/GREM2/CRISPLD2/NLRP3/AGRN	37
MF	GO:0003697	single-stranded DNA binding	22/1667	113/17697	0.000773115	0.027482	0.0249775	MCM2/MCM4/MCM7/NME1/POLR2D/POLR2G/POLR2H/PURA/RAD51/RBMS1/RPA3/SSBP1/XPC/SMC4/RAD50/POLR3C/SSBP2/POT1/RNF138/NEIL3/MCM10/REXO4	22
MF	GO:0004715	non-membrane spanning protein tyrosine kinase activity	12/1667	46/17697	0.000875866	0.0275383	0.0250286	BLK/BMX/BTK/PTK2B/FES/FGR/HCK/ITK/MATK/SLA/ZAP70/MELK	12
MF	GO:1990782	protein tyrosine kinase binding	19/1667	93/17697	0.000940494	0.0287254	0.0261076	ANGPT2/CD2/CD247/CD4/CDH5/GAS6/MYOC/NEDD9/PTPN1/PTPN2/SHC1/EIF3A/DOK2/DOCK4/SH2B3/SH2B2/SHC3/BANK1/ELMO2	19
MF	GO:0005080	protein kinase C binding	13/1667	53/17697	0.00101684	0.0301945	0.0274427	ADCY6/C1QBP/DSP/GRK5/HINT1/ITGAV/PKP2/PLEK/PKN1/TOP2A/LDB3/TWF2/DACT1	13
MF	GO:0033204	ribonuclease P RNA binding	5/1667	10/17697	0.00123907	0.034857	0.0316804	POP7/RPP38/POP4/RPP40/POP5	5
MF	GO:0043177	organic acid binding	33/1667	205/17697	0.0015891	0.0435576	0.0395881	ACACB/ADH5/C1QBP/CD22/CD44/CPS1/CRABP2/DDC/DHFR/FABP4/FOLR2/GCHFR/GLUD1/GOT1/GSS/HMGCS1/HMMR/NDUFAB1/OTC/PAM/SERPINA5/PMP2/PTGDS/RYR2/SELP/STX3/NR2F2/ST8SIA4/STAB1/YARS2/MCCC1/SRR/AGRN	33
MF	GO:0004435	phosphatidylinositol phospholipase C activity	8/1667	26/17697	0.00202339	0.054075	0.049147	CCR1/CCR5/EDNRA/PLCL1/PLCG2/CCL5/PLCL2/GDPD5	8
MF	GO:0008201	heparin binding	28/1667	169/17697	0.00225157	0.0573079	0.0520853	ANXA4/APLP2/CTSG/ECM2/FBN1/FGF2/FGF7/CFH/LIPC/SERPINA5/PGF/PRELP/SELL/SELP/SFRP1/TGFBR3/THBS4/PDCD5/SLIT2/ADAMTS3/ADAMTS1/GPNMB/ADAMTS8/ADAMTS5/ABI3BP/PLA2G2D/GREM2/CRISPLD2	28
MF	GO:0031406	carboxylic acid binding	31/1667	193/17697	0.00224035	0.0573079	0.0520853	ACACB/ADH5/C1QBP/CD22/CD44/CPS1/CRABP2/DDC/DHFR/FABP4/FOLR2/GCHFR/GLUD1/GOT1/GSS/HMMR/NDUFAB1/OTC/PAM/SERPINA5/PMP2/PTGDS/SELP/STX3/NR2F2/ST8SIA4/STAB1/YARS2/MCCC1/SRR/AGRN	31
MF	GO:0001848	complement binding	7/1667	21/17697	0.00230694	0.0573515	0.0521249	C1QBP/C5AR1/CR1/ITGAM/ITGB2/VSIG4/CD93	7
MF	GO:0005178	integrin binding	23/1667	132/17697	0.00277834	0.0645662	0.0586821	ECM2/FBN1/FCER2/FGF2/ICAM3/IGF1/ILK/ITGAV/ITGB2/ITGB7/LCP1/MFGE8/PTPN2/CXCL12/THBS4/UTRN/VCAM1/VWF/MADCAM1/GPNMB/ADAMTS8/ADAMTS5/JAM3	23
MF	GO:0033218	amide binding	50/1667	356/17697	0.00273486	0.0645662	0.0586821	ACACB/ACADVL/ADRB2/APBB1/C1QA/CD1C/CD1D/CD14/CD74/CLU/TPP1/DHFR/DLD/FCGR2B/FOLR2/GHR/GSS/HLA-DPB1/HLA-E/HSP90AB1/IDE/ITGAM/ITGB2/KPNA2/NPR1/NPR2/PLTP/PPID/SSTR1/VIPR2/FZD4/ITM2A/PPIF/RAMP3/LILRB2/LANCL1/NMUR1/TLR6/PPIE/PPIH/PHB2/NLGN1/ADNP/PPWD1/CD209/ERAP1/LAPTM4B/MCCC1/IPO4/ACBD4	50
MF	GO:0008022	protein C-terminus binding	30/1667	187/17697	0.00266126	0.0645662	0.0586821	CDC20/CDK7/CENPF/FOXN3/DNM1/PTK2B/CIITA/MKI67/CITED1/PPP1CC/RAD51/ATXN1/SIPA1/TOP2A/YWHAB/ZBTB16/YEATS4/COIL/DYNLL1/MPDZ/RABAC1/PRDX3/STIP1/CORO1A/PHB2/MAPRE1/HSPB7/GPSM2/IFT52/PCGF1	30
MF	GO:0035173	histone kinase activity	6/1667	17/17697	0.00343827	0.0668274	0.0607373	CDK2/CHEK1/PRKAA2/PKN1/AURKA/AURKB	6
MF	GO:0004629	phospholipase C activity	8/1667	28/17697	0.00339645	0.0668274	0.0607373	CCR1/CCR5/EDNRA/PLCL1/PLCG2/CCL5/PLCL2/GDPD5	8
MF	GO:0005518	collagen binding	14/1667	67/17697	0.00339586	0.0668274	0.0607373	CD44/DCN/ECM2/ITGA1/ITGA9/SMAD4/DDR2/COL14A1/VWF/SPARCL1/ITGA10/NID2/ABI3BP/ASPN	14
MF	GO:0051015	actin filament binding	31/1667	198/17697	0.00334427	0.0668274	0.0607373	ADD1/AIF1/SHROOM2/CACNB2/CAPZA2/GSN/HCLS1/LCP1/MYH11/MYO5A/TWF1/TNNI3/TPM1/UTRN/VIL1/WAS/WIPF1/GAS7/PSTPIP1/NEBL/IQGAP2/CORO1A/TWF2/SYNE1/ACTR3B/PKNOX2/VPS16/MICAL1/POF1B/ARPC5L/ESPN	31
MF	GO:0004526	ribonuclease P activity	5/1667	12/17697	0.00331603	0.0668274	0.0607373	POP7/RPP38/POP4/RPP40/POP5	5
MF	GO:0016004	phospholipase activator activity	5/1667	12/17697	0.00331603	0.0668274	0.0607373	PDPK1/CCL5/STX4/NSMAF/PLAA	5
MF	GO:0005158	insulin receptor binding	7/1667	22/17697	0.00311161	0.0668274	0.0607373	IGF1/PDPK1/PTPN1/SHC1/SNX2/SORBS1/LMBRD1	7
MF	GO:0017025	TBP-class protein binding	7/1667	22/17697	0.00311161	0.0668274	0.0607373	ESR1/GTF2A2/HNRNPF/RUVBL1/TAF1B/RUVBL2/YEATS2	7
MF	GO:0016893	endonuclease activity, active with either ribo- or deoxyribonucleic acids and producing 5'-phosphomonoesters	11/1667	46/17697	0.00301724	0.0668274	0.0607373	DNA2/FEN1/EXO1/POP7/RNASEH2A/RPP38/POP4/RPP40/POP5/MRPL44/EDC3	11
MF	GO:0016616	oxidoreductase activity, acting on the CH-OH group of donors, NAD or NADP as acceptor	21/1667	119/17697	0.00354925	0.0677526	0.0615781	ADH1B/ADH5/ADH6/BDH1/CBR3/G6PD/GPD2/HSD17B10/HADHB/HADH/HSD11B1/HSD17B4/IDH3A/LDHC/MDH1/MDH2/KCNAB1/NSDHL/CRYL1/UEVLD/CBR4	21
MF	GO:0030971	receptor tyrosine kinase binding	14/1667	69/17697	0.0044936	0.0842747	0.0765945	ANGPT2/CD2/GAS6/MYOC/PTPN1/PTPN2/SHC1/EIF3A/DOK2/DOCK4/SH2B3/SH2B2/SHC3/ELMO2	14
MF	GO:0017124	SH3 domain binding	22/1667	130/17697	0.00487084	0.0897746	0.0815931	CD3E/DNM1/EPS15/FUT8/HCLS1/ILK/INPP5D/RAD9A/WAS/WIPF1/USP8/PTTG1/QKI/SH3BP5/DOCK4/TOM1L1/LANCL1/EVL/ELMO2/MICAL1/ESPN/NCF1	22
MF	GO:0035258	steroid hormone receptor binding	17/1667	92/17697	0.00511369	0.0911089	0.0828058	BRCA1/CCNE1/CDK7/ESR1/ETS2/FLT3/PRMT2/ISL1/PPID/PKN1/RB1/RNF6/TCF21/NR4A3/PHB2/PRPF6/WIPI1	17
MF	GO:0016538	cyclin-dependent protein serine/threonine kinase regulator activity	11/1667	49/17697	0.00507389	0.0911089	0.0828058	CCND2/CCNE1/CCNF/CCNG1/CDK4/CDKN1C/CDKN2A/CKS1B/CKS2/CCNB2/CCNI	11
MF	GO:0004674	protein serine/threonine kinase activity	58/1667	439/17697	0.00521978	0.0914746	0.0831382	ATM/BUB1/BUB1B/CAMK4/CDK2/CDK4/CDK7/CDK8/CHEK1/CLK2/CSNK2A1/PTK2B/GRK5/MKNK2/IKBKB/ILK/LTBP1/MAP3K5/MAP3K9/MAP3K11/MYLK/NEK2/PDPK1/PIK3CG/PLK1/PRKAA2/PRKCH/PKN1/PRKDC/PRKG1/MAPK6/MAPK10/MAPK13/MAP2K5/MAP4K2/AURKA/TGFBR2/TGFBR3/TTK/CASK/STK19/MAP3K14/DCLK1/AURKB/MELK/AKT3/STK25/PLK4/MAP4K1/CHEK2/MAST3/SNRK/STK32B/RIOK2/PAK6/ALPK1/DCLK2/MAST4	58
MF	GO:0001540	amyloid-beta binding	15/1667	78/17697	0.00565057	0.0974268	0.088548	ADRB2/APBB1/C1QA/CD74/CLU/FCGR2B/IDE/ITGAM/ITGB2/FZD4/ITM2A/RAMP3/LILRB2/TLR6/NLGN1	15
